# Supplementary material for: PICNIC accurately predicts condensate-forming proteins regardless of their structural disorder across organisms
Source: Nat Commun. 2024 Dec 11;15:10668. doi: 10.1038/s41467-024-55089-x (PMC11634905; doi:10.1038/s41467-024-55089-x)
Supplement: Supplementary file 11 — Source Data files [file 41467_2024_55089_MOESM11_ESM.zip › Source_Data_file/supplementary/Figure_S5/human_gokeys.txt]

key	alldistr	cdcodedistr	cdcodediff	cdcodeabsdiff
GO:0004518	0.010567412805830297	0.021061269146608316	-0.01049385634077802	0.01049385634077802
GO:0017171	0.010203019260801666	0.002188183807439825	0.00801483545336184	0.00801483545336184
GO:0003954	0.002342529932326913	0.005196936542669584	-0.002854406610342671	0.002854406610342671
GO:0016874	0.006402915148360229	0.012582056892778994	-0.006179141744418765	0.006179141744418765
GO:0015399	0.008381051535658511	0.01449671772428884	-0.006115666188630329	0.006115666188630329
GO:0070279	0.0028630921395106715	0.002735229759299781	0.0001278623802108904	0.0001278623802108904
GO:0046961	0.0011972930765226444	0.0032822757111597373	-0.002084982634637093	0.002084982634637093
GO:0042802	0.10890161374284227	0.1649343544857768	-0.056032740742934545	0.056032740742934545
GO:0106310	0.018740239458615304	0.03665207877461707	-0.017911839316001765	0.017911839316001765
GO:0030145	0.0034877667881311816	0.0038293216630196935	-0.0003415548748885119	0.0003415548748885119
GO:0016788	0.0385736595523165	0.044857768052516414	-0.006284108500199913	0.006284108500199913
GO:0016818	0.02118688183237897	0.03911378555798687	-0.0179269037256079	0.0179269037256079
GO:0016410	0.0014575741801145237	0.0010940919037199124	0.00036348227639461123	0.00036348227639461123
GO:0005261	0.009994794377928162	0.0038293216630196935	0.006165472714908469	0.006165472714908469
GO:0016861	0.00031233732431025507	0.0005470459518599562	-0.00023470862754970115	0.00023470862754970115
GO:0016758	0.003695991671004685	0.0005470459518599562	0.003148945719144729	0.003148945719144729
GO:0016772	0.04414367516918272	0.0713894967177243	-0.027245821548541577	0.027245821548541577
GO:0098772	0.0997917751171265	0.10640043763676149	-0.006608662519634989	0.006608662519634989
GO:0016893	0.0011452368558042686	0.0016411378555798686	-0.0004959009997756001	0.0004959009997756001
GO:0004553	0.004476834981780323	0.0010940919037199124	0.0033827430780604103	0.0033827430780604103
GO:0022857	0.05486725663716814	0.035831509846827134	0.019035746790341007	0.019035746790341007
GO:0016860	0.0015096304008328995	0.0013676148796498905	0.00014201552118300897	0.00014201552118300897
GO:0000287	0.01140031233732431	0.019693654266958426	-0.008293341929634115	0.008293341929634115
GO:0003676	0.2039042165538782	0.38211159737417943	-0.17820738082030124	0.17820738082030124
GO:0004812	0.0021343050494534097	0.005470459518599562	-0.0033361544691461525	0.0033361544691461525
GO:0003677	0.12654867256637167	0.1323851203501094	-0.005836447783737736	0.005836447783737736
GO:0016742	0.00041644976574700676	0.0013676148796498905	-0.0009511651139028838	0.0009511651139028838
GO:0050136	0.0022384174908901613	0.004923413566739606	-0.002684996075849445	0.002684996075849445
GO:0097747	0.0021863612701717855	0.004649890590809628	-0.0024635293206378426	0.0024635293206378426
GO:0016651	0.00463300364393545	0.0087527352297593	-0.004119731585823849	0.004119731585823849
GO:0019899	0.1019260801665799	0.19556892778993434	-0.09364284762335444	0.09364284762335444
GO:0005215	0.06205101509630401	0.04157549234135667	0.020475522754947337	0.020475522754947337
GO:1901681	0.010931806350858927	0.00738512035010941	0.003546686000749518	0.003546686000749518
GO:0008194	0.005986465382613222	0.0005470459518599562	0.0054394194307532655	0.0054394194307532655
GO:0043565	0.08651743883394065	0.06181619256017506	0.024701246273765597	0.024701246273765597
GO:0003674	0.8256116605934409	0.9168490153172867	-0.09123735472384575	0.09123735472384575
GO:0046873	0.004737116085372202	0.002461706783369803	0.0022754093020023987	0.0022754093020023987
GO:0008289	0.033003643935450286	0.0413019693654267	-0.008298325429976411	0.008298325429976411
GO:0016765	0.002706923477355544	0.004102844638949671	-0.0013959211615941275	0.0013959211615941275
GO:0016746	0.009838625715773035	0.007932166301969365	0.0019064594138036694	0.0019064594138036694
GO:0033218	0.01290994273815721	0.019693654266958426	-0.006783711528801216	0.006783711528801216
GO:0019900	0.0	0.0	0.0	0.0
GO:0004674	0.02243623112961999	0.0413019693654267	-0.018865738235806707	0.018865738235806707
GO:0016887	0.0017178552837064029	0.005470459518599562	-0.0037526042348931593	0.0037526042348931593
GO:0008374	0.0	0.0	0.0	0.0
GO:0005543	0.018584070796460177	0.027078774617067834	-0.008494703820607657	0.008494703820607657
GO:0005524	0.07657470067673088	0.14469365426695843	-0.06811895359022756	0.06811895359022756
GO:0008238	0.004789172306090578	0.0032822757111597373	0.0015068965949308405	0.0015068965949308405
GO:0050145	0.001041124414367517	0.0030087527352297594	-0.0019676283208622425	0.0019676283208622425
GO:0016740	0.10577824049973972	0.12554704595185995	-0.01976880545212023	0.01976880545212023
GO:0004175	0.02316501821967725	0.01312910284463895	0.010035915375038302	0.010035915375038302
GO:0016875	0.0021343050494534097	0.005470459518599562	-0.0033361544691461525	0.0033361544691461525
GO:0032553	0.09541905257678293	0.18025164113785558	-0.08483258856107265	0.08483258856107265
GO:0005488	0.6672045809474232	0.8462800875273523	-0.1790755065799291	0.1790755065799291
GO:0016796	0.0	0.0	0.0	0.0
GO:0097159	0.29796980739198337	0.5172319474835886	-0.21926214009160522	0.21926214009160522
GO:0004536	0.002394586153045289	0.0030087527352297594	-0.0006141665821844705	0.0006141665821844705
GO:0005342	0.005726184279021343	0.002735229759299781	0.002990954519721562	0.002990954519721562
GO:0038023	0.07636647579385737	0.016684901531728667	0.05968157426212871	0.05968157426212871
GO:0016783	0.0005205622071837585	0.0	0.0005205622071837585	0.0005205622071837585
GO:0008173	0.002342529932326913	0.004102844638949671	-0.0017603147066227584	0.0017603147066227584
GO:0005525	0.019729307652264445	0.04048140043763676	-0.020752092785372316	0.020752092785372316
GO:0015075	0.036283185840707964	0.02516411378555799	0.011119072055149976	0.011119072055149976
GO:0004672	0.02946382092660073	0.04923413566739606	-0.019770314740795332	0.019770314740795332
GO:0000976	0.07881311816762103	0.047045951859956234	0.031767166307664796	0.031767166307664796
GO:0017111	0.018115564809994794	0.036925601750547044	-0.01881003694055225	0.01881003694055225
GO:0015267	0.018115564809994794	0.009846827133479213	0.008268737676515581	0.008268737676515581
GO:0016866	0.0014575741801145237	0.0016411378555798686	-0.00018356367546534498	0.00018356367546534498
GO:0030546	0.02581988547631442	0.004649890590809628	0.021169994885504792	0.021169994885504792
GO:0019238	0.0002602811035918792	0.0010940919037199124	-0.0008338108001280332	0.0008338108001280332
GO:1901363	0.29672045809474235	0.5155908096280087	-0.2188703515332664	0.2188703515332664
GO:0097367	0.10156168662155128	0.1851750547045952	-0.08361336808304391	0.08361336808304391
GO:0052689	0.006507027589796981	0.0032822757111597373	0.0032247518786372434	0.0032247518786372434
GO:0022804	0.014679854242581988	0.01586433260393873	-0.0011844783613567424	0.0011844783613567424
GO:0043169	0.22170744403956272	0.21991247264770242	0.0017949713918603005	0.0017949713918603005
GO:0016407	0.002394586153045289	0.002735229759299781	-0.0003406436062544922	0.0003406436062544922
GO:0022803	0.01816762103071317	0.009846827133479213	0.008320793897233957	0.008320793897233957
GO:0030234	0.06309213951067152	0.08451859956236324	-0.021426460051691715	0.021426460051691715
GO:0106311	0.018740239458615304	0.03665207877461707	-0.017911839316001765	0.017911839316001765
GO:0022853	0.0038001041124414367	0.007658643326039387	-0.0038585392135979503	0.0038585392135979503
GO:0003723	0.08672566371681416	0.2964989059080963	-0.20977324219128213	0.20977324219128213
GO:0015078	0.0034357105674128058	0.006017505470459519	-0.002581794903046713	0.002581794903046713
GO:0016817	0.02118688183237897	0.03911378555798687	-0.0179269037256079	0.0179269037256079
GO:0004529	0.0	0.0	0.0	0.0
GO:0045182	0.007339927121290994	0.02516411378555799	-0.017824186664266994	0.017824186664266994
GO:0019829	0.00275897969807392	0.00738512035010941	-0.00462614065203549	0.00462614065203549
GO:0004527	0.003695991671004685	0.009299781181619256	-0.005603789510614571	0.005603789510614571
GO:0030170	0.0028110359187922956	0.002735229759299781	7.580615949251456e-05	7.580615949251456e-05
GO:0016763	0.0022384174908901613	0.002735229759299781	-0.0004968122684096197	0.0004968122684096197
GO:0008170	0.0015616866215512754	0.0016411378555798686	-7.94512340285933e-05	7.94512340285933e-05
GO:0008649	0.0003643935450286309	0.0010940919037199124	-0.0007296983586912815	0.0007296983586912815
GO:0004888	0.06111400312337324	0.009299781181619256	0.05181422194175399	0.05181422194175399
GO:0004521	0.002967204580947423	0.004923413566739606	-0.001956208985792183	0.001956208985792183
GO:0017076	0.09463820926600729	0.18025164113785558	-0.08561343187184829	0.08561343187184829
GO:0042626	0.00614263404476835	0.009573304157549234	-0.003430670112780884	0.003430670112780884
GO:0008324	0.021447162935970848	0.01477024070021882	0.006676922235752029	0.006676922235752029
GO:0051540	0.0034877667881311816	0.0038293216630196935	-0.0003415548748885119	0.0003415548748885119
GO:0016787	0.10661114003123373	0.11925601750547046	-0.012644877474236732	0.012644877474236732
GO:0008047	0.035137948984903696	0.04786652078774617	-0.012728571802842474	0.012728571802842474
GO:0008483	0.0010931806350858927	0.0008205689277899343	0.0002726117072959584	0.0002726117072959584
GO:0030554	0.07662675689744924	0.1449671772428884	-0.06834042034543916	0.06834042034543916
GO:0003824	0.2748047891723061	0.3274070021881838	-0.0526022130158777	0.0526022130158777
GO:0140101	0.003748047891723061	0.00738512035010941	-0.0036370724583863487	0.0036370724583863487
GO:0043168	0.11025507548152004	0.2013129102844639	-0.09105783480294387	0.09105783480294387
GO:0032555	0.09448204060385217	0.1799781181619256	-0.08549607755807344	0.08549607755807344
GO:0030545	0.026913066111400312	0.0057439824945295405	0.02116908361687077	0.02116908361687077
GO:0022890	0.01842790213430505	0.014223194748358862	0.004204707385946187	0.004204707385946187
GO:0046933	0.0004685059864653826	0.0013676148796498905	-0.0008991088931845079	0.0008991088931845079
GO:0005198	0.033784487246225924	0.06783369803063458	-0.03404921078440865	0.03404921078440865
GO:0035639	0.09448204060385217	0.1799781181619256	-0.08549607755807344	0.08549607755807344
GO:0140097	0.007756376887038001	0.010940919037199124	-0.0031845421501611234	0.0031845421501611234
GO:0016627	0.003071317022384175	0.0035557986870897156	-0.00048448166470554076	0.00048448166470554076
GO:0003700	0.07449245184799584	0.028719912472647702	0.04577253937534814	0.04577253937534814
GO:0016791	0.014471629359708485	0.015317286652078774	-0.0008456572923702891	0.0008456572923702891
GO:0016835	0.00400832899531494	0.006017505470459519	-0.0020091764751445787	0.0020091764751445787
GO:0051082	0.006298802706923477	0.01723194748358862	-0.010933144776665144	0.010933144776665144
GO:0016891	0.0011452368558042686	0.0016411378555798686	-0.0004959009997756001	0.0004959009997756001
GO:0004659	0.0005205622071837585	0.0002735229759299781	0.00024703923125378034	0.00024703923125378034
GO:0032561	0.019729307652264445	0.04048140043763676	-0.020752092785372316	0.020752092785372316
GO:0044769	0.0011972930765226444	0.0032822757111597373	-0.002084982634637093	0.002084982634637093
GO:0005126	0.009578344612181156	0.00738512035010941	0.002193224262071746	0.002193224262071746
GO:0016301	0.03633524206142634	0.059901531728665205	-0.023566289667238866	0.023566289667238866
GO:0009055	0.006454971369078605	0.011761487964989058	-0.005306516595910454	0.005306516595910454
GO:0003735	0.008537220197813639	0.025437636761487966	-0.016900416563674327	0.016900416563674327
GO:0000981	0.07183758459135867	0.02762582056892779	0.04421176402243088	0.04421176402243088
GO:0016881	0.00041644976574700676	0.0002735229759299781	0.00014292678981702865	0.00014292678981702865
GO:0061134	5.2056220718375845e-05	0.0	5.2056220718375845e-05	5.2056220718375845e-05
GO:0016779	0.005101509630400833	0.008479212253829322	-0.003377702623428489	0.003377702623428489
GO:0016877	0.0011972930765226444	0.0008205689277899343	0.0003767241487327101	0.0003767241487327101
GO:0019842	0.005674128058302967	0.0035557986870897156	0.0021183293712132515	0.0021183293712132515
GO:0016757	0.012389380530973451	0.0038293216630196935	0.008560058867953758	0.008560058867953758
GO:0016747	0.009213951067152525	0.006564551422319475	0.00264939964483305	0.00264939964483305
GO:0016491	0.033628318584070796	0.04184901531728665	-0.008220696733215856	0.008220696733215856
GO:0016298	0.0	0.0	0.0	0.0
GO:0016462	0.02103071317022384	0.038566739606126915	-0.017536026435903074	0.017536026435903074
GO:0019001	0.019729307652264445	0.04048140043763676	-0.020752092785372316	0.020752092785372316
GO:0016836	0.0032274856845393024	0.00437636761487965	-0.0011488819303403473	0.0011488819303403473
GO:0016209	0.0034877667881311816	0.006564551422319475	-0.003076784634188293	0.003076784634188293
GO:0046914	0.05752212389380531	0.06318380743982495	-0.00566168354601964	0.00566168354601964
GO:0016782	0.0035918792295679333	0.0002735229759299781	0.003318356253637955	0.003318356253637955
GO:0140110	0.1	0.07549234135667396	0.024507658643326047	0.024507658643326047
GO:0008233	0.03295158771473191	0.022428884026258207	0.010522703688473703	0.010522703688473703
GO:0016773	0.03159812597605414	0.05306345733041575	-0.021465331354361614	0.021465331354361614
GO:0004519	0.005778240499739719	0.009299781181619256	-0.0035215406818795373	0.0035215406818795373
GO:0016705	0.003748047891723061	0.0019146608315098468	0.001833387060213214	0.001833387060213214
GO:0016884	0.0005205622071837585	0.0008205689277899343	-0.00030000672060617587	0.00030000672060617587
GO:0008175	0.0014055179593961478	0.0016411378555798686	-0.00023561989618372083	0.00023561989618372083
GO:0003743	0.002654867256637168	0.010393873085339168	-0.007739005828702	0.007739005828702
GO:0005216	0.015825091098386257	0.007932166301969365	0.007892924796416892	0.007892924796416892
GO:0009678	0.0011972930765226444	0.0032822757111597373	-0.002084982634637093	0.002084982634637093
GO:0051539	0.0022384174908901613	0.0019146608315098468	0.0003237566593803146	0.0003237566593803146
GO:0090729	0.0	0.0	0.0	0.0
GO:0015103	0.0	0.0	0.0	0.0
GO:0016853	0.005049453409682457	0.005470459518599562	-0.0004210061089171052	0.0004210061089171052
GO:0015318	0.025871941697032795	0.019693654266958426	0.0061782874300743695	0.0061782874300743695
GO:0003955	0.002394586153045289	0.005196936542669584	-0.002802350389624295	0.002802350389624295
GO:0004540	0.0045288912024986985	0.01012035010940919	-0.005591458906910492	0.005591458906910492
GO:0048018	0.025403435710567412	0.0038293216630196935	0.021574114047547718	0.021574114047547718
GO:0004386	0.007808433107756377	0.024343544857768053	-0.016535111750011676	0.016535111750011676
GO:0008509	0.0042165538781884435	0.002735229759299781	0.0014813241188886624	0.0014813241188886624
GO:0016903	0.0021343050494534097	0.006564551422319475	-0.004430246372866065	0.004430246372866065
GO:0020037	0.0072358146798542425	0.004102844638949671	0.003132970040904571	0.003132970040904571
GO:0008135	0.004424778761061947	0.016411378555798686	-0.011986599794736739	0.011986599794736739
GO:0016798	0.005830296720458095	0.0016411378555798686	0.0041891588648782264	0.0041891588648782264
GO:0005102	0.07485684539302447	0.06455142231947483	0.010305423073549633	0.010305423073549633
GO:0016776	0.001665799062988027	0.004649890590809628	-0.002984091527821601	0.002984091527821601
GO:0004497	0.005465903175429464	0.0019146608315098468	0.003551242343919617	0.003551242343919617
GO:0140104	0.0031754294638209266	0.006838074398249453	-0.0036626449344285264	0.0036626449344285264
GO:0070566	0.0014575741801145237	0.002735229759299781	-0.0012776555791852574	0.0012776555791852574
GO:0042578	0.016970327954190526	0.017778993435448576	-0.0008086654812580509	0.0008086654812580509
GO:0015291	0.0052056220718375845	0.0013676148796498905	0.0038380071921876938	0.0038380071921876938
GO:0051536	0.0034877667881311816	0.0038293216630196935	-0.0003415548748885119	0.0003415548748885119
GO:0016830	0.002706923477355544	0.002188183807439825	0.0005187396699157191	0.0005187396699157191
GO:0016616	0.005726184279021343	0.009026258205689279	-0.0033000739266679357	0.0033000739266679357
GO:0042803	0.03586673607496096	0.051148796498905906	-0.015282060423944949	0.015282060423944949
GO:0036361	5.2056220718375845e-05	0.0	5.2056220718375845e-05	5.2056220718375845e-05
GO:0016814	0.00031233732431025507	0.0010940919037199124	-0.0007817545794096574	0.0007817545794096574
GO:0008168	0.007704320666319625	0.008205689277899343	-0.0005013686115797177	0.0005013686115797177
GO:0016831	0.0017699115044247787	0.0010940919037199124	0.0006758196007048663	0.0006758196007048663
GO:0008757	0.0014055179593961478	0.0016411378555798686	-0.00023561989618372083	0.00023561989618372083
GO:0008094	0.002290473711608537	0.005196936542669584	-0.0029064628310610467	0.0029064628310610467
GO:0022836	0.0048932847475273294	0.0032822757111597373	0.0016110090363675921	0.0016110090363675921
GO:0015453	0.0022384174908901613	0.004923413566739606	-0.002684996075849445	0.002684996075849445
GO:0016829	0.009057782404997397	0.009299781181619256	-0.00024199877662185905	0.00024199877662185905
GO:0032559	0.07657470067673088	0.14469365426695843	-0.06811895359022756	0.06811895359022756
GO:0016620	0.0016137428422696512	0.005470459518599562	-0.003856716676329911	0.003856716676329911
GO:0008137	0.0021863612701717855	0.004923413566739606	-0.002737052296567821	0.002737052296567821
GO:0016780	0.000989068193649141	0.0002735229759299781	0.000715545217719163	0.000715545217719163
GO:0004857	0.01868818323789693	0.022155361050328226	-0.0034671778124312977	0.0034671778124312977
GO:0000977	0.0739198334200937	0.035831509846827134	0.038088323573266566	0.038088323573266566
GO:0036094	0.11858407079646018	0.20459518599562362	-0.08601111519916345	0.08601111519916345
GO:0019787	0.02280062467464862	0.02735229759299781	-0.0045516729183491915	0.0045516729183491915
GO:0000166	0.10609057782404997	0.1963894967177243	-0.09029891889367432	0.09029891889367432
GO:0090079	0.005101509630400833	0.0175054704595186	-0.012403960829117766	0.012403960829117766
GO:0019205	0.0014055179593961478	0.0030087527352297594	-0.0016032347758336116	0.0016032347758336116
GO:0043167	0.3017178552837064	0.3613238512035011	-0.05960599591979465	0.05960599591979465
GO:0016667	0.0014055179593961478	0.0013676148796498905	3.790307974625728e-05	3.790307974625728e-05
GO:0008236	0.009994794377928162	0.002188183807439825	0.007806610570488337	0.007806610570488337
GO:0046906	0.0072358146798542425	0.004102844638949671	0.003132970040904571	0.003132970040904571
GO:0140102	0.0003643935450286309	0.0010940919037199124	-0.0007296983586912815	0.0007296983586912815
GO:0046943	0.005361790733992712	0.002188183807439825	0.003173606926552887	0.003173606926552887
GO:0046983	0.053878188443519	0.07685995623632386	-0.022981767792804857	0.022981767792804857
GO:0015252	0.0007808433107756377	0.0013676148796498905	-0.0005867715688742529	0.0005867715688742529
GO:0140640	0.0245705361790734	0.05525164113785558	-0.03068110495878218	0.03068110495878218
GO:0016741	0.00827693909422176	0.009846827133479213	-0.0015698880392574534	0.0015698880392574534
GO:0004252	0.009370119729307652	0.0016411378555798686	0.007728981873727784	0.007728981873727784
GO:0001067	0.07891723060905778	0.047319474835886215	0.03159775577317157	0.03159775577317157
GO:0042625	0.0011972930765226444	0.0032822757111597373	-0.002084982634637093	0.002084982634637093
GO:0140657	0.018375845913586673	0.04212253829321663	-0.02374669237962996	0.02374669237962996
GO:0015144	0.0	0.0	0.0	0.0
GO:0016810	0.003695991671004685	0.004923413566739606	-0.0012274218957349214	0.0012274218957349214
GO:0016769	0.0010931806350858927	0.0008205689277899343	0.0002726117072959584	0.0002726117072959584
GO:0060089	0.07636647579385737	0.016684901531728667	0.05968157426212871	0.05968157426212871
GO:0016879	0.0017178552837064029	0.002461706783369803	-0.0007438514996634003	0.0007438514996634003
GO:0003746	0.001041124414367517	0.0035557986870897156	-0.0025146742727221987	0.0025146742727221987
GO:0140359	0.0	0.0	0.0	0.0
GO:0030246	0.013118167621030713	0.008205689277899343	0.00491247834313137	0.00491247834313137
GO:0044877	0.0627277459656429	0.12609409190371992	-0.06336634593807702	0.06336634593807702
GO:0016614	0.006663196251952108	0.010393873085339168	-0.0037306768333870595	0.0037306768333870595
GO:0019207	0.0	0.0	0.0	0.0
GO:0008092	0.044924518479958354	0.10092997811816193	-0.056005459638203574	0.056005459638203574
GO:1990837	0.08209266007287871	0.05333698030634573	0.028755679766532982	0.028755679766532982
GO:0016655	0.003019260801665799	0.006838074398249453	-0.003818813596583654	0.003818813596583654
GO:0016868	0.0005726184279021343	0.0002735229759299781	0.0002990954519721562	0.0002990954519721562
GO:0140096	0.11457574180114524	0.12992341356673962	-0.015347671765594373	0.015347671765594373
GO:1901265	0.10614263404476836	0.1963894967177243	-0.09024686267295594	0.09024686267295594
GO:0003690	0.08693388859968766	0.06400437636761488	0.022929512232072777	0.022929512232072777
GO:0046872	0.22071837584591358	0.21936542669584244	0.0013529491500711421	0.0013529491500711421
GO:0016854	0.0008849557522123894	0.0002735229759299781	0.0006114327762824113	0.0006114327762824113
GO:0140098	0.011608537220197813	0.02461706783369803	-0.013008530613500217	0.013008530613500217
GO:0004520	0.0018219677251431546	0.002188183807439825	-0.0003662160822966703	0.0003662160822966703
GO:0016811	0.0021863612701717855	0.0016411378555798686	0.0005452234145919168	0.0005452234145919168
GO:0005515	0.3670484122852681	0.5202407002188184	-0.15319228793355033	0.15319228793355033
GO:0014070	0.009630400832899531	0.01477024070021882	-0.005139839867319288	0.005139839867319288
GO:0042440	0.0031233732431025507	0.002188183807439825	0.0009351894356627258	0.0009351894356627258
GO:0043632	0.014679854242581988	0.01887308533916849	-0.004193231096586501	0.004193231096586501
GO:0009147	0.0	0.0	0.0	0.0
GO:0044237	0.29796980739198337	0.45951859956236324	-0.16154879217037987	0.16154879217037987
GO:0051239	0.07621030713170224	0.0826039387308534	-0.006393631599151156	0.006393631599151156
GO:0006164	0.003071317022384175	0.0057439824945295405	-0.0026726654721453656	0.0026726654721453656
GO:0050790	0.07771993753253514	0.11296498905908096	-0.03524505152654582	0.03524505152654582
GO:0071495	0.013586673607496096	0.021061269146608316	-0.007474595539112221	0.007474595539112221
GO:0050793	0.09172306090577824	0.11570021881838075	-0.023977157912602506	0.023977157912602506
GO:0045596	0.016501821967725143	0.01887308533916849	-0.0023712633714433468	0.0023712633714433468
GO:0051704	0.0012493492972410203	0.0013676148796498905	-0.00011826558240887026	0.00011826558240887026
GO:0051252	0.15736595523165017	0.1712253829321663	-0.013859427700516125	0.013859427700516125
GO:0015979	0.0	0.0	0.0	0.0
GO:0051640	0.007496095783446122	0.018599562363238512	-0.01110346657979239	0.01110346657979239
GO:0005976	0.00338365434669443	0.0035557986870897156	-0.00017214434039528569	0.00017214434039528569
GO:0019363	0.0	0.0	0.0	0.0
GO:1901617	0.00015616866215512754	0.0	0.00015616866215512754	0.00015616866215512754
GO:0052029	0.0	0.0	0.0	0.0
GO:0030029	0.0	0.0	0.0	0.0
GO:0009206	0.0	0.0	0.0	0.0
GO:0042327	0.020822488287350338	0.02899343544857768	-0.008170947161227342	0.008170947161227342
GO:1901566	0.008381051535658511	0.009026258205689279	-0.0006452066700307676	0.0006452066700307676
GO:0009890	0.031129619989588755	0.0413019693654267	-0.010172349375837941	0.010172349375837941
GO:0051701	0.0035918792295679333	0.004102844638949671	-0.0005109654093817381	0.0005109654093817381
GO:0050794	0.5005205622071838	0.5700218818380745	-0.06950131963089068	0.06950131963089068
GO:0010975	0.001665799062988027	0.004102844638949671	-0.0024370455759616444	0.0024370455759616444
GO:0051246	0.0748047891723061	0.1337527352297593	-0.05894794605745321	0.05894794605745321
GO:0051656	0.003956272774596564	0.011487964989059081	-0.007531692214462517	0.007531692214462517
GO:0009888	0.02243623112961999	0.02024070021881838	0.002195530910801609	0.002195530910801609
GO:0019220	0.048047891723060905	0.07221006564551423	-0.024162173922453324	0.024162173922453324
GO:0044262	0.007183758459135867	0.00738512035010941	-0.00020136189097354294	0.00020136189097354294
GO:0090150	0.006507027589796981	0.008205689277899343	-0.0016986616881023622	0.0016986616881023622
GO:0098660	0.015877147319104633	0.009299781181619256	0.006577366137485377	0.006577366137485377
GO:1901699	0.006090577824049974	0.009573304157549234	-0.0034827263334992597	0.0034827263334992597
GO:0002521	0.0	0.0	0.0	0.0
GO:0006644	0.014107235814679854	0.010393873085339168	0.0037133627293406864	0.0037133627293406864
GO:0009263	0.0005205622071837585	0.0002735229759299781	0.00024703923125378034	0.00024703923125378034
GO:0051247	0.02332118688183238	0.03309628008752735	-0.009775093205694974	0.009775093205694974
GO:0009168	0.0005726184279021343	0.0010940919037199124	-0.0005214734758177781	0.0005214734758177781
GO:0051052	0.0107756376887038	0.027899343544857767	-0.017123705856153967	0.017123705856153967
GO:0046907	0.03810515356585112	0.07521881838074398	-0.037113664814892866	0.037113664814892866
GO:0120036	0.013118167621030713	0.027078774617067834	-0.013960606996037121	0.013960606996037121
GO:0008202	0.0	0.0	0.0	0.0
GO:0042181	0.0	0.0	0.0	0.0
GO:0060341	0.009213951067152525	0.01723194748358862	-0.008017996416436097	0.008017996416436097
GO:0048522	0.1361790733992712	0.19338074398249452	-0.05720167058322331	0.05720167058322331
GO:0044282	0.0052056220718375845	0.0057439824945295405	-0.000538360422691956	0.000538360422691956
GO:0006996	0.07579385736595523	0.14387308533916848	-0.06807922797321325	0.06807922797321325
GO:0009308	0.0034877667881311816	0.002461706783369803	0.0010260600047613784	0.0010260600047613784
GO:0007275	0.0	0.0	0.0	0.0
GO:0010564	0.00801665799062988	0.017778993435448576	-0.009762335444818696	0.009762335444818696
GO:0045892	0.027121290994273815	0.03555798687089715	-0.008436695876623337	0.008436695876623337
GO:0007165	0.1965122332118688	0.20213347921225383	-0.005621246000385022	0.005621246000385022
GO:0046939	0.002394586153045289	0.006564551422319475	-0.004169965269274186	0.004169965269274186
GO:0042981	0.057834461218115564	0.08424507658643327	-0.0264106153683177	0.0264106153683177
GO:0032259	0.014003123373243102	0.02024070021881838	-0.006237576845575278	0.006237576845575278
GO:0006547	0.0005205622071837585	0.0008205689277899343	-0.00030000672060617587	0.00030000672060617587
GO:0009218	0.000989068193649141	0.002735229759299781	-0.00174616156565064	0.00174616156565064
GO:0006664	0.0024466423737636647	0.0002735229759299781	0.0021731193978336864	0.0021731193978336864
GO:0043603	0.005934409161894846	0.004923413566739606	0.00101099559515524	0.00101099559515524
GO:0006073	0.0022384174908901613	0.0030087527352297594	-0.0007703352443395981	0.0007703352443395981
GO:0030163	0.016710046850598646	0.022975929978118162	-0.006265883127519516	0.006265883127519516
GO:0044248	0.03170223841749089	0.05798687089715536	-0.02628463247966447	0.02628463247966447
GO:0031668	0.002342529932326913	0.00437636761487965	-0.0020338376825527367	0.0020338376825527367
GO:0009245	0.0	0.0	0.0	0.0
GO:0006886	0.024830817282665278	0.051148796498905906	-0.026317979216240628	0.026317979216240628
GO:0044270	0.008068714211348256	0.029814004376367616	-0.02174529016501936	0.02174529016501936
GO:0044255	0.03597084851639771	0.027899343544857767	0.008071504971539942	0.008071504971539942
GO:2000026	0.0034877667881311816	0.0038293216630196935	-0.0003415548748885119	0.0003415548748885119
GO:0030001	0.014888079125455492	0.009846827133479213	0.005041251991976279	0.005041251991976279
GO:0006094	0.0015616866215512754	0.002461706783369803	-0.0009000201618185278	0.0009000201618185278
GO:0002682	0.04872462259239979	0.04814004376367615	0.0005845788287236406	0.0005845788287236406
GO:0048513	0.06330036439354503	0.07412472647702407	-0.010824362083479047	0.010824362083479047
GO:0009059	0.03997917751171265	0.07932166301969365	-0.039342485507981	0.039342485507981
GO:0031348	0.005101509630400833	0.00437636761487965	0.0007251420155211831	0.0007251420155211831
GO:0006725	0.10609057782404997	0.237417943107221	-0.13132736528317102	0.13132736528317102
GO:0008150	0.8747527329515877	0.9526805251641138	-0.0779277922125261	0.0779277922125261
GO:0140352	0.006350858927641853	0.0057439824945295405	0.0006068764331123126	0.0006068764331123126
GO:0045937	0.020822488287350338	0.02899343544857768	-0.008170947161227342	0.008170947161227342
GO:0061025	0.0	0.0	0.0	0.0
GO:0051276	0.006350858927641853	0.019146608315098467	-0.012795749387456614	0.012795749387456614
GO:0048585	0.03482561166059344	0.04266958424507659	-0.007843972584483147	0.007843972584483147
GO:0098655	0.01655387818844352	0.009573304157549234	0.006980574030894285	0.006980574030894285
GO:0007600	0.027850078084331077	0.016684901531728667	0.01116517655260241	0.01116517655260241
GO:0044267	0.0997917751171265	0.1348468271334792	-0.0350550520163527	0.0350550520163527
GO:0043648	0.002030192608016658	0.004649890590809628	-0.00261969798279297	0.00261969798279297
GO:0006952	0.05148360229047371	0.04157549234135667	0.00990810994911704	0.00990810994911704
GO:0043604	0.0003643935450286309	0.0	0.0003643935450286309	0.0003643935450286309
GO:1902531	0.07454450806871421	0.0949124726477024	-0.020367964578988193	0.020367964578988193
GO:0048878	0.04799583550234253	0.04321663019693654	0.004779205305405987	0.004779205305405987
GO:0007010	0.022228006246746486	0.047592997811816196	-0.02536499156506971	0.02536499156506971
GO:0052126	0.001978136387298282	0.002188183807439825	-0.00021004742014154275	0.00021004742014154275
GO:0046417	0.0	0.0	0.0	0.0
GO:0032940	0.006246746486205101	0.0057439824945295405	0.0005027639916755609	0.0005027639916755609
GO:0006586	0.0	0.0	0.0	0.0
GO:0006811	0.04112441436751692	0.028172866520787748	0.01295154784672917	0.01295154784672917
GO:0010556	0.17235814679854242	0.20869803063457332	-0.0363398838360309	0.0363398838360309
GO:0032101	0.009786569495054659	0.009846827133479213	-6.0257638424553867e-05	6.0257638424553867e-05
GO:0009132	0.0028630921395106715	0.006291028446389497	-0.0034279363068788257	0.0034279363068788257
GO:0006790	0.011816762103071317	0.006838074398249453	0.004978687704821864	0.004978687704821864
GO:0030031	0.0031754294638209266	0.0057439824945295405	-0.002568553030708614	0.002568553030708614
GO:0009161	0.0011972930765226444	0.002461706783369803	-0.0012644137068471588	0.0012644137068471588
GO:0051173	0.04971369078604893	0.07193654266958424	-0.02222285188353531	0.02222285188353531
GO:0051272	0.001665799062988027	0.0016411378555798686	2.4661207408158397e-05	2.4661207408158397e-05
GO:0009896	0.007704320666319625	0.013676148796498906	-0.005971828130179281	0.005971828130179281
GO:0016072	0.009213951067152525	0.04157549234135667	-0.032361541274204146	0.032361541274204146
GO:0044093	0.026132222800624674	0.047045951859956234	-0.02091372905933156	0.02091372905933156
GO:1901661	0.0013014055179593961	0.0008205689277899343	0.0004808365901694618	0.0004808365901694618
GO:0006066	0.003019260801665799	0.00437636761487965	-0.0013571068132138507	0.0013571068132138507
GO:0009067	0.00010411244143675169	0.0002735229759299781	-0.00016941053449322642	0.00016941053449322642
GO:0006897	0.01629359708485164	0.029814004376367616	-0.013520407291515976	0.013520407291515976
GO:1901342	0.0	0.0	0.0	0.0
GO:0071824	0.0	0.0	0.0	0.0
GO:0009247	0.0021863612701717855	0.0002735229759299781	0.0019128382942418074	0.0019128382942418074
GO:0002831	0.009109838625715773	0.010667396061269147	-0.001557557435553374	0.001557557435553374
GO:0006875	0.02191566892243623	0.020787746170678335	0.0011279227517578955	0.0011279227517578955
GO:0051235	0.0	0.0	0.0	0.0
GO:0009628	0.022904737116085372	0.0325492341356674	-0.009644497019582025	0.009644497019582025
GO:0009262	0.0014055179593961478	0.0010940919037199124	0.0003114260556762354	0.0003114260556762354
GO:0009163	0.0	0.0	0.0	0.0
GO:0080135	0.014055179593961478	0.02188183807439825	-0.00782665848043677	0.00782665848043677
GO:0030030	0.027017178552837064	0.05224288840262582	-0.02522570984978876	0.02522570984978876
GO:1903507	0.02732951587714732	0.035831509846827134	-0.008501993969679815	0.008501993969679815
GO:0048856	0.14403956272774596	0.17888402625820568	-0.034844463530459724	0.034844463530459724
GO:0046112	0.00041644976574700676	0.0016411378555798686	-0.0012246880898328619	0.0012246880898328619
GO:0033365	0.01577303487766788	0.03282275711159737	-0.01704972223392949	0.01704972223392949
GO:0030162	0.022852680895366996	0.038840262582056896	-0.0159875816866899	0.0159875816866899
GO:0042326	0.0	0.0	0.0	0.0
GO:0031401	0.02217595002602811	0.030634573304157548	-0.008458623278129438	0.008458623278129438
GO:0030258	0.0	0.0	0.0	0.0
GO:0009260	0.002967204580947423	0.005196936542669584	-0.0022297319617221607	0.0022297319617221607
GO:0009156	0.000989068193649141	0.002461706783369803	-0.0014726385897206621	0.0014726385897206621
GO:0008655	0.0	0.0	0.0	0.0
GO:0009081	0.0004685059864653826	0.0005470459518599562	-7.853996539457361e-05	7.853996539457361e-05
GO:0016053	0.002342529932326913	0.0016411378555798686	0.0007013920767470444	0.0007013920767470444
GO:0006399	0.005934409161894846	0.010940919037199124	-0.005006509875304278	0.005006509875304278
GO:0051241	0.00827693909422176	0.00738512035010941	0.0008918187441123498	0.0008918187441123498
GO:2000112	0.168558042686101	0.20268052516411378	-0.03412248247801278	0.03412248247801278
GO:0009141	0.0008328995314940135	0.0019146608315098468	-0.0010817613000158332	0.0010817613000158332
GO:0048468	0.026236335242061426	0.035831509846827134	-0.009595174604765708	0.009595174604765708
GO:0009967	0.022123893805309734	0.028719912472647702	-0.006596018667337968	0.006596018667337968
GO:0009063	0.004476834981780323	0.005196936542669584	-0.0007201015608892612	0.0007201015608892612
GO:0090257	0.0	0.0	0.0	0.0
GO:0071806	0.0014055179593961478	0.0013676148796498905	3.790307974625728e-05	3.790307974625728e-05
GO:0040007	0.0003643935450286309	0.0002735229759299781	9.087056909865281e-05	9.087056909865281e-05
GO:1901293	0.004685059864653826	0.008205689277899343	-0.0035206294132455167	0.0035206294132455167
GO:0010638	0.0032795419052576782	0.0032822757111597373	-2.7338059020590513e-06	2.7338059020590513e-06
GO:0046467	0.0021863612701717855	0.0002735229759299781	0.0019128382942418074	0.0019128382942418074
GO:0051345	0.0035398230088495575	0.006564551422319475	-0.003024728413469917	0.003024728413469917
GO:0019941	0.01452368558042686	0.018326039387308535	-0.003802353806881674	0.003802353806881674
GO:0009066	0.0011452368558042686	0.0016411378555798686	-0.0004959009997756001	0.0004959009997756001
GO:0002684	0.023477355543987506	0.022702407002188184	0.0007749485417993217	0.0007749485417993217
GO:0032506	0.0008328995314940135	0.002735229759299781	-0.0019023302278057676	0.0019023302278057676
GO:0002697	0.003643935450286309	0.0035557986870897156	8.813676319659354e-05	8.813676319659354e-05
GO:0044038	0.0	0.0	0.0	0.0
GO:0051240	0.03118167621030713	0.032275711159737416	-0.001094034949430285	0.001094034949430285
GO:0045936	0.0	0.0	0.0	0.0
GO:0006874	0.0	0.0	0.0	0.0
GO:0009124	0.001041124414367517	0.002461706783369803	-0.0014205823690022863	0.0014205823690022863
GO:0006520	0.012701717855283706	0.016684901531728667	-0.00398318367644496	0.00398318367644496
GO:0034248	0.01577303487766788	0.048960612691466086	-0.033187577813798205	0.033187577813798205
GO:0043269	0.013951067152524727	0.01312910284463895	0.0008219643078857773	0.0008219643078857773
GO:0044106	0.0032274856845393024	0.002461706783369803	0.0007657789011694992	0.0007657789011694992
GO:0009084	0.0	0.0	0.0	0.0
GO:0044042	0.0022384174908901613	0.0030087527352297594	-0.0007703352443395981	0.0007703352443395981
GO:0046390	0.00338365434669443	0.006564551422319475	-0.0031808970756250447	0.0031808970756250447
GO:0050657	0.0	0.0	0.0	0.0
GO:0006720	0.0021863612701717855	0.002188183807439825	-1.8225372680393676e-06	1.8225372680393676e-06
GO:0051493	0.009109838625715773	0.019693654266958426	-0.010583815641242653	0.010583815641242653
GO:0034032	0.003643935450286309	0.004923413566739606	-0.0012794781164532972	0.0012794781164532972
GO:0044264	0.0031754294638209266	0.0035557986870897156	-0.00038036922326878907	0.00038036922326878907
GO:1903530	0.012441436751691827	0.013676148796498906	-0.0012347120448070788	0.0012347120448070788
GO:0000096	0.0010931806350858927	0.0010940919037199124	-9.112686340196838e-07	9.112686340196838e-07
GO:0050900	0.011087975013014055	0.010393873085339168	0.0006941019276748873	0.0006941019276748873
GO:0009605	0.06902654867256637	0.0700218818380744	-0.000995333165508025	0.000995333165508025
GO:1902679	0.02743362831858407	0.035831509846827134	-0.008397881528243063	0.008397881528243063
GO:0019751	0.0005726184279021343	0.0008205689277899343	-0.00024795049988780003	0.00024795049988780003
GO:2000147	0.001041124414367517	0.0005470459518599562	0.0004940784625075607	0.0004940784625075607
GO:0098771	0.02732951587714732	0.02461706783369803	0.0027124480434492886	0.0027124480434492886
GO:0009199	0.0	0.0	0.0	0.0
GO:0006525	0.0003643935450286309	0.0002735229759299781	9.087056909865281e-05	9.087056909865281e-05
GO:0048609	0.004685059864653826	0.004923413566739606	-0.00023835370208578031	0.00023835370208578031
GO:0034765	0.008485163977095263	0.004649890590809628	0.0038352733862856347	0.0038352733862856347
GO:0016569	0.01103591879229568	0.01723194748358862	-0.006196028691292942	0.006196028691292942
GO:0034767	0.00020822488287350338	0.0	0.00020822488287350338	0.00020822488287350338
GO:0051270	0.030973451327433628	0.04048140043763676	-0.009507949110203133	0.009507949110203133
GO:0034655	0.00801665799062988	0.029814004376367616	-0.021797346385737736	0.021797346385737736
GO:0051604	0.002967204580947423	0.0019146608315098468	0.0010525437494375764	0.0010525437494375764
GO:0006221	0.0013014055179593961	0.002735229759299781	-0.001433824241340385	0.001433824241340385
GO:0051668	0.019104633003643935	0.03172866520787746	-0.012624032204233526	0.012624032204233526
GO:0065008	0.13935450286309214	0.18791028446389496	-0.048555781600802816	0.048555781600802816
GO:0070085	0.011556480999479438	0.0032822757111597373	0.008274205288319701	0.008274205288319701
GO:1904062	0.0	0.0	0.0	0.0
GO:0010035	0.02581988547631442	0.038840262582056896	-0.013020377105742477	0.013020377105742477
GO:0023056	0.025715773034877668	0.03391684901531729	-0.00820107598043962	0.00820107598043962
GO:0051716	0.05726184279021343	0.09573304157549234	-0.03847119878527891	0.03847119878527891
GO:0006518	0.0026028110359187923	0.0008205689277899343	0.001782242108128858	0.001782242108128858
GO:0051254	0.02920353982300885	0.04321663019693654	-0.014013090373927693	0.014013090373927693
GO:0009152	0.0026028110359187923	0.004102844638949671	-0.0015000336030308791	0.0015000336030308791
GO:1901659	0.0	0.0	0.0	0.0
GO:0007167	0.026861009890681936	0.03145514223194748	-0.004594132341265544	0.004594132341265544
GO:0006040	0.0011972930765226444	0.0008205689277899343	0.0003767241487327101	0.0003767241487327101
GO:0032268	0.05799062988027069	0.10913566739606127	-0.05114503751579058	0.05114503751579058
GO:1901361	0.00801665799062988	0.029814004376367616	-0.021797346385737736	0.021797346385737736
GO:0009893	0.09619989588755856	0.13539387308533918	-0.039193977197780616	0.039193977197780616
GO:0051046	0.012857886517438834	0.01449671772428884	-0.0016388312068500062	0.0016388312068500062
GO:0050658	0.0	0.0	0.0	0.0
GO:1901576	0.06361270171785528	0.1012035010940919	-0.03759079937623662	0.03759079937623662
GO:0032989	0.011087975013014055	0.023522975929978117	-0.012435000916964062	0.012435000916964062
GO:0075528	0.0	0.0	0.0	0.0
GO:0006913	0.0015096304008328995	0.0038293216630196935	-0.002319691262186794	0.002319691262186794
GO:0012501	0.033888599687662675	0.04431072210065645	-0.010422122412993777	0.010422122412993777
GO:0052167	0.0	0.0	0.0	0.0
GO:0019318	0.006819364914107236	0.007932166301969365	-0.0011128013878621296	0.0011128013878621296
GO:0051707	0.054190525767829255	0.05032822757111598	0.0038622981967132777	0.0038622981967132777
GO:0030334	0.029151483602290473	0.03911378555798687	-0.009962301955696397	0.009962301955696397
GO:0043549	0.023373243102550754	0.04048140043763676	-0.017108157335086006	0.017108157335086006
GO:1902532	0.0013014055179593961	0.002735229759299781	-0.001433824241340385	0.001433824241340385
GO:0010243	0.015200416449765747	0.021334792122538294	-0.006134375672772547	0.006134375672772547
GO:1901700	0.04049973971889641	0.04458424507658643	-0.004084505357690026	0.004084505357690026
GO:0031328	0.03185840707964602	0.044857768052516414	-0.012999360972870397	0.012999360972870397
GO:1901135	0.02254034357105674	0.022975929978118162	-0.000435586407061421	0.000435586407061421
GO:0071554	0.0	0.0	0.0	0.0
GO:0050877	0.036387298282144716	0.026805251641137857	0.009582046641006859	0.009582046641006859
GO:0009432	0.0	0.0	0.0	0.0
GO:0006631	0.014992191566892243	0.013676148796498906	0.0013160427703933376	0.0013160427703933376
GO:0065003	0.045913586673607495	0.10010940919037199	-0.0541958225167645	0.0541958225167645
GO:0003013	0.0	0.0	0.0	0.0
GO:0006006	0.00463300364393545	0.007111597374179431	-0.002478593730243981	0.002478593730243981
GO:0031325	0.0555960437272254	0.07904814004376368	-0.023452096316538273	0.023452096316538273
GO:0043414	0.011348256116605934	0.019146608315098467	-0.007798352198492533	0.007798352198492533
GO:0072594	0.0016137428422696512	0.002735229759299781	-0.0011214869170301299	0.0011214869170301299
GO:0022402	0.03742842269651223	0.08889496717724289	-0.05146654448073066	0.05146654448073066
GO:0070727	0.03893805309734513	0.07221006564551423	-0.0332720125481691	0.0332720125481691
GO:0009892	0.05804268610098907	0.10065645514223195	-0.04261376904124289	0.04261376904124289
GO:0006188	0.0004685059864653826	0.0010940919037199124	-0.0006255859172545298	0.0006255859172545298
GO:0006355	0.15486725663716813	0.16219912472647702	-0.007331868089308885	0.007331868089308885
GO:0009129	0.00020822488287350338	0.0002735229759299781	-6.529809305647473e-05	6.529809305647473e-05
GO:0016032	0.00801665799062988	0.01586433260393873	-0.00784767461330885	0.00784767461330885
GO:1902533	0.0022384174908901613	0.0030087527352297594	-0.0007703352443395981	0.0007703352443395981
GO:0006753	0.014627798021863612	0.021061269146608316	-0.006433471124744704	0.006433471124744704
GO:0019222	0.2996356064549714	0.38949671772428884	-0.08986111126931745	0.08986111126931745
GO:0010468	0.21972930765226445	0.2800875273522976	-0.06035821970003313	0.06035821970003313
GO:0044085	0.00400832899531494	0.015590809628008753	-0.011582480632693813	0.011582480632693813
GO:0007346	0.016137428422696512	0.030087527352297593	-0.013950098929601081	0.013950098929601081
GO:0009894	0.024726704841228526	0.04431072210065645	-0.019584017259427926	0.019584017259427926
GO:0009119	0.0005726184279021343	0.0008205689277899343	-0.00024795049988780003	0.00024795049988780003
GO:0042254	0.0012493492972410203	0.005196936542669584	-0.0039475872454285636	0.0039475872454285636
GO:0043933	0.04862051015096304	0.10448577680525165	-0.055865266654288606	0.055865266654288606
GO:1903362	0.0	0.0	0.0	0.0
GO:1903508	0.02857886517438834	0.04075492341356674	-0.012176058239178403	0.012176058239178403
GO:0071705	0.050286309213951066	0.08971553610503283	-0.03942922689108176	0.03942922689108176
GO:0015031	0.04606975533576262	0.087527352297593	-0.04145759696183037	0.04145759696183037
GO:0048870	0.04174908901613743	0.050054704595185996	-0.008305615579048568	0.008305615579048568
GO:0043043	0.0002602811035918792	0.0	0.0002602811035918792	0.0002602811035918792
GO:0043412	0.10629880270692348	0.14770240700218817	-0.0414036042952647	0.0414036042952647
GO:1902105	0.0	0.0	0.0	0.0
GO:1901606	0.00010411244143675169	0.0	0.00010411244143675169	0.00010411244143675169
GO:0050776	0.021343050494534097	0.019420131291028448	0.0019229192035056485	0.0019229192035056485
GO:0043094	0.001353461738677772	0.0010940919037199124	0.00025936983495785954	0.00025936983495785954
GO:0042325	0.047787610619469026	0.07166301969365427	-0.02387540907418524	0.02387540907418524
GO:0010557	0.033628318584070796	0.048413566739606125	-0.014785248155535329	0.014785248155535329
GO:0050890	0.0	0.0	0.0	0.0
GO:0006793	0.03581467985424258	0.04212253829321663	-0.006307858438974051	0.006307858438974051
GO:0072528	0.0014055179593961478	0.0032822757111597373	-0.0018767577517635895	0.0018767577517635895
GO:0034654	0.011192087454450807	0.018052516411378557	-0.006860428956927751	0.006860428956927751
GO:0043408	0.027381572097865695	0.029266958424507657	-0.0018853863266419628	0.0018853863266419628
GO:1901605	0.00463300364393545	0.006564551422319475	-0.0019315477783840244	0.0019315477783840244
GO:0006820	0.008120770432066632	0.004102844638949671	0.0040179257931169604	0.0040179257931169604
GO:0048584	0.04206142634044768	0.048960612691466086	-0.0068991863510184034	0.0068991863510184034
GO:0019439	0.008589276418532014	0.030087527352297593	-0.02149825093376558	0.02149825093376558
GO:0022603	0.025351379489849037	0.03391684901531729	-0.008565469525468251	0.008565469525468251
GO:0008104	0.08422696512233212	0.15590809628008753	-0.07168113115775541	0.07168113115775541
GO:0006575	0.00739198334200937	0.010667396061269147	-0.003275412719259777	0.003275412719259777
GO:0002694	0.023893805309734513	0.020514223194748358	0.003379582114986155	0.003379582114986155
GO:0040017	0.004476834981780323	0.0035557986870897156	0.0009210362946906071	0.0009210362946906071
GO:0045184	0.054554919312857886	0.1012035010940919	-0.046648581781234016	0.046648581781234016
GO:0034645	0.03420093701197293	0.07357768052516411	-0.03937674351319118	0.03937674351319118
GO:0030155	0.022852680895366996	0.02899343544857768	-0.006140754553210684	0.006140754553210684
GO:0046501	0.00010411244143675169	0.0002735229759299781	-0.00016941053449322642	0.00016941053449322642
GO:0009056	0.050182196772514315	0.08014223194748359	-0.02996003517496927	0.02996003517496927
GO:0065009	0.11551275377407601	0.16219912472647702	-0.04668637095240101	0.04668637095240101
GO:0044087	0.03191046330036439	0.0661925601750547	-0.03428209687469031	0.03428209687469031
GO:0044205	0.00015616866215512754	0.0002735229759299781	-0.00011735431377485057	0.00011735431377485057
GO:0006206	0.0008328995314940135	0.002461706783369803	-0.0016288072518757897	0.0016288072518757897
GO:1901136	0.002342529932326913	0.0019146608315098468	0.0004278691008170663	0.0004278691008170663
GO:0006464	0.09781363872982822	0.13293216630196936	-0.03511852757214114	0.03511852757214114
GO:0048523	0.10733992712129099	0.14797592997811815	-0.040636002856827155	0.040636002856827155
GO:0006955	0.06397709526288392	0.04020787746170678	0.02376921780117714	0.02376921780117714
GO:0048869	0.11978136387298283	0.14907002188183807	-0.029288658008855245	0.029288658008855245
GO:0051960	0.001978136387298282	0.0016411378555798686	0.00033699853171841347	0.00033699853171841347
GO:0007166	0.0827693909422176	0.07986870897155361	0.002900681970663982	0.002900681970663982
GO:1901137	0.00827693909422176	0.007658643326039387	0.0006182957681823724	0.0006182957681823724
GO:0006508	0.04695471108797501	0.05087527352297593	-0.00392056243500092	0.00392056243500092
GO:0007154	0.021238938053097345	0.03036105032822757	-0.009122112275130226	0.009122112275130226
GO:0071826	0.009734513274336283	0.038293216630196934	-0.02855870335586065	0.02855870335586065
GO:0023057	0.029151483602290473	0.03555798687089715	-0.0064065032686066795	0.0064065032686066795
GO:0046490	0.00010411244143675169	0.0	0.00010411244143675169	0.00010411244143675169
GO:0090305	0.0	0.0	0.0	0.0
GO:0061919	0.011504424778761062	0.01723194748358862	-0.00572752270482756	0.00572752270482756
GO:1901565	0.021343050494534097	0.028172866520787748	-0.006829816026253651	0.006829816026253651
GO:0002696	5.2056220718375845e-05	0.0	5.2056220718375845e-05	5.2056220718375845e-05
GO:0072521	0.010203019260801666	0.016958424507658644	-0.006755405246856978	0.006755405246856978
GO:0031399	0.04398750650702759	0.06701312910284464	-0.02302562259581705	0.02302562259581705
GO:0006555	0.00031233732431025507	0.0002735229759299781	3.881434838027696e-05	3.881434838027696e-05
GO:0080090	0.22009370119729307	0.2798140043763676	-0.059720303179074535	0.059720303179074535
GO:0006810	0.1494013534617387	0.19310722100656455	-0.04370586754482586	0.04370586754482586
GO:0044359	0.00010411244143675169	0.0	0.00010411244143675169	0.00010411244143675169
GO:0009173	0.00020822488287350338	0.0002735229759299781	-6.529809305647473e-05	6.529809305647473e-05
GO:0052205	0.00010411244143675169	0.0	0.00010411244143675169	0.00010411244143675169
GO:0051649	0.04596564289432587	0.08533916849015317	-0.039373525595827304	0.039373525595827304
GO:0080134	0.01978136387298282	0.02735229759299781	-0.0075709337200149905	0.0075709337200149905
GO:0006024	0.0	0.0	0.0	0.0
GO:0090068	0.0	0.0	0.0	0.0
GO:0006139	0.10140551795939615	0.2349562363238512	-0.13355071836445506	0.13355071836445506
GO:0033043	0.016137428422696512	0.03036105032822757	-0.014223621905531059	0.014223621905531059
GO:0009219	0.0003643935450286309	0.0	0.0003643935450286309	0.0003643935450286309
GO:0044260	0.1691827173347215	0.27461706783369805	-0.10543435049897654	0.10543435049897654
GO:0019637	0.03071317022384175	0.03446389496717724	-0.0037507247433354943	0.0037507247433354943
GO:0019048	0.000989068193649141	0.0010940919037199124	-0.00010502371007077137	0.00010502371007077137
GO:0018193	0.0058823529411764705	0.011487964989059081	-0.0056056120478826105	0.0056056120478826105
GO:0043650	0.0	0.0	0.0	0.0
GO:0022414	0.06866215512753775	0.0826039387308534	-0.013941783603315647	0.013941783603315647
GO:0045859	0.002706923477355544	0.00437636761487965	-0.0016694441375241058	0.0016694441375241058
GO:0072657	0.0185320145757418	0.03036105032822757	-0.01182903575248577	0.01182903575248577
GO:0006163	0.009318063508589276	0.01586433260393873	-0.006546269095349454	0.006546269095349454
GO:0071496	0.002342529932326913	0.00437636761487965	-0.0020338376825527367	0.0020338376825527367
GO:0019362	0.0011972930765226444	0.0005470459518599562	0.0006502471246626882	0.0006502471246626882
GO:1901990	0.0	0.0	0.0	0.0
GO:0009072	0.0011972930765226444	0.0	0.0011972930765226444	0.0011972930765226444
GO:0002376	0.09625195210827694	0.07713347921225383	0.019118472896023114	0.019118472896023114
GO:0044003	0.0011972930765226444	0.0010940919037199124	0.000103201172802732	0.000103201172802732
GO:0009179	0.0019260801665799063	0.004649890590809628	-0.002723810424229722	0.002723810424229722
GO:0043066	0.02946382092660073	0.04513129102844639	-0.01566747010184566	0.01566747010184566
GO:0006721	0.002082248828735034	0.002188183807439825	-0.00010593497870479106	0.00010593497870479106
GO:0022407	0.00463300364393545	0.00437636761487965	0.0002566360290558005	0.0002566360290558005
GO:0006869	0.008693388859968766	0.006564551422319475	0.0021288374376492916	0.0021288374376492916
GO:2000145	0.030609057782404997	0.039934354485776806	-0.009325296703371809	0.009325296703371809
GO:0006222	0.00020822488287350338	0.0002735229759299781	-6.529809305647473e-05	6.529809305647473e-05
GO:0016477	0.03935450286309214	0.04540481400437637	-0.00605031114128423	0.00605031114128423
GO:0052173	5.2056220718375845e-05	0.0002735229759299781	-0.00022146675521160226	0.00022146675521160226
GO:0075136	5.2056220718375845e-05	0.0002735229759299781	-0.00022146675521160226	0.00022146675521160226
GO:0045017	0.001353461738677772	0.0008205689277899343	0.0005328928108878377	0.0005328928108878377
GO:0045321	0.02207183758459136	0.021061269146608316	0.001010568437983042	0.001010568437983042
GO:0005975	0.02254034357105674	0.02024070021881838	0.0022996433522383605	0.0022996433522383605
GO:0048519	0.14747527329515878	0.2097921225382932	-0.06231684924313444	0.06231684924313444
GO:0046034	0.005622071837584591	0.012582056892778994	-0.006959985055194403	0.006959985055194403
GO:0046049	0.00020822488287350338	0.0002735229759299781	-6.529809305647473e-05	6.529809305647473e-05
GO:0006418	0.002082248828735034	0.005196936542669584	-0.00311468771393455	0.00311468771393455
GO:0046483	0.10520562207183759	0.23851203501094093	-0.13330641293910334	0.13330641293910334
GO:0046903	0.009422175950026028	0.006838074398249453	0.002584101551776575	0.002584101551776575
GO:0009891	0.037896928682977615	0.05306345733041575	-0.015166528647438136	0.015166528647438136
GO:0043170	0.2404997397188964	0.3955142231947484	-0.15501448347585198	0.15501448347585198
GO:0006779	0.0006246746486205101	0.0	0.0006246746486205101	0.0006246746486205101
GO:0070201	0.0007808433107756377	0.0016411378555798686	-0.000860294544804231	0.000860294544804231
GO:0030203	0.0013014055179593961	0.0002735229759299781	0.001027882542029418	0.001027882542029418
GO:0009719	0.04362311296199896	0.06099562363238512	-0.017372510670386164	0.017372510670386164
GO:0006022	0.00463300364393545	0.0010940919037199124	0.003538911740215538	0.003538911740215538
GO:0006457	0.010359187922956793	0.023522975929978117	-0.013163788007021324	0.013163788007021324
GO:0048731	0.036907860489328474	0.04212253829321663	-0.005214677803888158	0.005214677803888158
GO:0048589	0.0	0.0	0.0	0.0
GO:0044036	0.00010411244143675169	0.0	0.00010411244143675169	0.00010411244143675169
GO:0042401	0.0	0.0	0.0	0.0
GO:0034637	0.000676730869338886	0.0	0.000676730869338886	0.000676730869338886
GO:0016054	0.0048932847475273294	0.0057439824945295405	-0.000850697747002211	0.000850697747002211
GO:0006220	0.0015096304008328995	0.0030087527352297594	-0.00149912233439686	0.00149912233439686
GO:0022412	0.008120770432066632	0.012308533916849015	-0.004187763484782383	0.004187763484782383
GO:1903311	0.0	0.0	0.0	0.0
GO:0048583	0.16496616345653306	0.1911925601750547	-0.026226396718521644	0.026226396718521644
GO:0007017	0.01728266527850078	0.04212253829321663	-0.024839873014715852	0.024839873014715852
GO:0052547	0.007652264445601249	0.009299781181619256	-0.0016475167360180069	0.0016475167360180069
GO:0006082	0.03269130661114003	0.03665207877461707	-0.003960772163477039	0.003960772163477039
GO:0044419	0.05923997917751171	0.058807439824945296	0.0004325393525664162	0.0004325393525664162
GO:0043067	0.05866736074960958	0.08615973741794311	-0.027492376668333533	0.027492376668333533
GO:0006401	0.007600208224882873	0.02954048140043764	-0.021940273175554765	0.021940273175554765
GO:0050789	0.5463820926600729	0.6271881838074398	-0.08080609114736692	0.08080609114736692
GO:0031347	0.005101509630400833	0.00437636761487965	0.0007251420155211831	0.0007251420155211831
GO:0030154	0.09130661114003123	0.10421225382932166	-0.012905642689290425	0.012905642689290425
GO:0034404	0.0	0.0	0.0	0.0
GO:0042391	0.0	0.0	0.0	0.0
GO:0044272	0.0015616866215512754	0.0013676148796498905	0.00019407174190138481	0.00019407174190138481
GO:1901698	0.01806350858927642	0.025711159737417943	-0.007647651148141525	0.007647651148141525
GO:0071310	0.007079646017699115	0.010393873085339168	-0.0033142270676400527	0.0033142270676400527
GO:0009127	0.0005726184279021343	0.0010940919037199124	-0.0005214734758177781	0.0005214734758177781
GO:0052200	5.2056220718375845e-05	0.0002735229759299781	-0.00022146675521160226	0.00022146675521160226
GO:0044265	0.022123893805309734	0.047592997811816196	-0.02546910400650646	0.02546910400650646
GO:0010941	0.07319104633003644	0.10557986870897156	-0.03238882237893512	0.03238882237893512
GO:0009145	0.0	0.0	0.0	0.0
GO:0045935	0.02920353982300885	0.04321663019693654	-0.014013090373927693	0.014013090373927693
GO:0016192	0.04809994794377928	0.08068927789934355	-0.03258932995556427	0.03258932995556427
GO:0046794	0.00041644976574700676	0.0010940919037199124	-0.0006776421379729057	0.0006776421379729057
GO:0051336	0.03893805309734513	0.0525164113785558	-0.013578358281210665	0.013578358281210665
GO:0034033	0.0	0.0	0.0	0.0
GO:0034097	0.02857886517438834	0.04294310722100656	-0.014364242046618222	0.014364242046618222
GO:0006778	0.0009370119729307652	0.0002735229759299781	0.0006634889970007871	0.0006634889970007871
GO:0046394	0.0019260801665799063	0.0016411378555798686	0.0002849423110000376	0.0002849423110000376
GO:0010038	0.018636127017178553	0.025437636761487966	-0.0068015097443094134	0.0068015097443094134
GO:0045597	0.019260801665799063	0.02160831509846827	-0.0023475134326692085	0.0023475134326692085
GO:1901701	0.0006246746486205101	0.0008205689277899343	-0.00019589427916942418	0.00019589427916942418
GO:0005996	0.007912545549193128	0.009026258205689279	-0.0011137126564961502	0.0011137126564961502
GO:0098609	0.0	0.0	0.0	0.0
GO:0000097	0.0004685059864653826	0.0005470459518599562	-7.853996539457361e-05	7.853996539457361e-05
GO:0019438	0.012077043206663196	0.018052516411378557	-0.005975473204715361	0.005975473204715361
GO:0034220	0.024466423737636647	0.01586433260393873	0.008602091133697917	0.008602091133697917
GO:0051051	0.007808433107756377	0.009026258205689279	-0.0012178250979329019	0.0012178250979329019
GO:0000270	0.00031233732431025507	0.0	0.00031233732431025507	0.00031233732431025507
GO:0032269	0.002082248828735034	0.005470459518599562	-0.0033882106898645284	0.0033882106898645284
GO:0006807	0.25981259760541386	0.3938730853391685	-0.13406048773375462	0.13406048773375462
GO:0042398	0.0	0.0	0.0	0.0
GO:0040012	0.034773555439875065	0.04513129102844639	-0.010357735588571323	0.010357735588571323
GO:0050801	0.03206663196251952	0.02954048140043764	0.0025261505620818824	0.0025261505620818824
GO:0061024	0.02207183758459136	0.0350109409190372	-0.01293910333444584	0.01293910333444584
GO:0033865	0.003643935450286309	0.004923413566739606	-0.0012794781164532972	0.0012794781164532972
GO:0009968	0.02743362831858407	0.03446389496717724	-0.0070302666485931725	0.0070302666485931725
GO:0062012	0.005361790733992712	0.005196936542669584	0.00016485419132312822	0.00016485419132312822
GO:0032880	0.008224882873503384	0.018326039387308535	-0.010101156513805151	0.010101156513805151
GO:0019054	0.0004685059864653826	0.0002735229759299781	0.0001949830105354045	0.0001949830105354045
GO:0032446	0.028630921395106715	0.031181619256017507	-0.0025506978609107916	0.0025506978609107916
GO:0009126	0.0007808433107756377	0.0010940919037199124	-0.00031324859294427475	0.00031324859294427475
GO:1903706	0.0	0.0	0.0	0.0
GO:0019538	0.1409161894846434	0.1673960612691466	-0.0264798717845032	0.0264798717845032
GO:0034641	0.10999479437792817	0.23905908096280087	-0.1290642865848727	0.1290642865848727
GO:0009130	0.00020822488287350338	0.0002735229759299781	-6.529809305647473e-05	6.529809305647473e-05
GO:0070647	0.028630921395106715	0.031181619256017507	-0.0025506978609107916	0.0025506978609107916
GO:0009991	0.005101509630400833	0.00738512035010941	-0.0022836107197085767	0.0022836107197085767
GO:0045786	0.0005205622071837585	0.0005470459518599562	-2.6483744676197764e-05	2.6483744676197764e-05
GO:0006760	0.0011972930765226444	0.002461706783369803	-0.0012644137068471588	0.0012644137068471588
GO:0009889	0.1803748047891723	0.21663019693654267	-0.03625539214737036	0.03625539214737036
GO:0048638	0.0015096304008328995	0.0035557986870897156	-0.002046168286256816	0.002046168286256816
GO:0046493	0.0	0.0	0.0	0.0
GO:0031324	0.034409161894846434	0.048413566739606125	-0.01400440484475969	0.01400440484475969
GO:0098542	0.030348776678813118	0.029814004376367616	0.000534772302445502	0.000534772302445502
GO:0006396	0.035502342529932326	0.11788840262582057	-0.08238606009588824	0.08238606009588824
GO:0044403	0.007339927121290994	0.010940919037199124	-0.00360099191590813	0.00360099191590813
GO:0009309	5.2056220718375845e-05	0.0	5.2056220718375845e-05	5.2056220718375845e-05
GO:0090304	0.08453930244664237	0.21198030634573303	-0.12744100389909066	0.12744100389909066
GO:0051130	0.00989068193649141	0.017778993435448576	-0.007888311498957166	0.007888311498957166
GO:0010628	0.04336283185840708	0.05935448577680525	-0.01599165391839817	0.01599165391839817
GO:0008033	0.0038521603331598125	0.006838074398249453	-0.0029859140650896404	0.0029859140650896404
GO:0002706	0.0	0.0	0.0	0.0
GO:0009174	0.00020822488287350338	0.0002735229759299781	-6.529809305647473e-05	6.529809305647473e-05
GO:0009205	0.0	0.0	0.0	0.0
GO:0022604	0.0017699115044247787	0.0030087527352297594	-0.0012388412308049807	0.0012388412308049807
GO:0022613	0.0034877667881311816	0.015043763676148797	-0.011555996888017615	0.011555996888017615
GO:0072503	0.0017178552837064029	0.0005470459518599562	0.0011708093318464467	0.0011708093318464467
GO:0009416	0.009942738157209786	0.013949671772428883	-0.004006933615219097	0.004006933615219097
GO:0098662	0.015877147319104633	0.009299781181619256	0.006577366137485377	0.006577366137485377
GO:0045229	0.00015616866215512754	0.0	0.00015616866215512754	0.00015616866215512754
GO:0016570	0.010723581467985424	0.016684901531728667	-0.0059613200637432424	0.0059613200637432424
GO:0010648	0.02743362831858407	0.03446389496717724	-0.0070302666485931725	0.0070302666485931725
GO:0009607	0.056324830817282664	0.05333698030634573	0.002987850510936932	0.002987850510936932
GO:0032102	0.002030192608016658	0.002188183807439825	-0.0001579911994231669	0.0001579911994231669
GO:0015980	0.0032274856845393024	0.00437636761487965	-0.0011488819303403473	0.0011488819303403473
GO:0042330	0.011816762103071317	0.0087527352297593	0.0030640268733120174	0.0030640268733120174
GO:0007005	0.007860489328474753	0.01477024070021882	-0.0069097513717440665	0.0069097513717440665
GO:0010817	0.009213951067152525	0.006291028446389497	0.0029229226207630275	0.0029229226207630275
GO:0039506	0.0	0.0	0.0	0.0
GO:0009311	0.002706923477355544	0.0002735229759299781	0.0024334005014255656	0.0024334005014255656
GO:0031344	0.012077043206663196	0.024343544857768053	-0.012266501651104857	0.012266501651104857
GO:0006023	0.002290473711608537	0.0005470459518599562	0.001743427759748581	0.001743427759748581
GO:0022411	0.006454971369078605	0.012308533916849015	-0.00585356254777041	0.00585356254777041
GO:0006417	0.015252472670484123	0.04786652078774617	-0.03261404811726205	0.03261404811726205
GO:0009259	0.009057782404997397	0.015043763676148797	-0.0059859812711513995	0.0059859812711513995
GO:0043436	0.030869338885996876	0.036105032822757115	-0.005235693936760238	0.005235693936760238
GO:0009110	0.0	0.0	0.0	0.0
GO:0010942	0.0052056220718375845	0.009299781181619256	-0.004094159109781672	0.004094159109781672
GO:0051603	0.027121290994273815	0.03637855579868709	-0.009257264804413273	0.009257264804413273
GO:0009225	0.0005205622071837585	0.0005470459518599562	-2.6483744676197764e-05	2.6483744676197764e-05
GO:0010605	0.047787610619469026	0.08561269146608315	-0.03782508084661412	0.03782508084661412
GO:0000375	0.0013014055179593961	0.004923413566739606	-0.0036220080487802103	0.0036220080487802103
GO:0070589	0.0	0.0	0.0	0.0
GO:0000271	0.000676730869338886	0.0	0.000676730869338886	0.000676730869338886
GO:0006090	0.00041644976574700676	0.0010940919037199124	-0.0006776421379729057	0.0006776421379729057
GO:0009162	0.0	0.0	0.0	0.0
GO:0009058	0.07225403435710567	0.10804157549234136	-0.03578754113523569	0.03578754113523569
GO:0034470	0.01389901093180635	0.05142231947483589	-0.037523308543029536	0.037523308543029536
GO:0009133	0.0	0.0	0.0	0.0
GO:0008284	0.037272254034357105	0.04294310722100656	-0.005670853186649456	0.005670853186649456
GO:0032984	0.0	0.0	0.0	0.0
GO:0072527	0.002342529932326913	0.00437636761487965	-0.0020338376825527367	0.0020338376825527367
GO:0048646	0.03399271212909943	0.03911378555798687	-0.005121073428887443	0.005121073428887443
GO:0030003	0.026913066111400312	0.02516411378555799	0.0017489523258423234	0.0017489523258423234
GO:1901652	0.0	0.0	0.0	0.0
GO:0046031	0.0019260801665799063	0.004649890590809628	-0.002723810424229722	0.002723810424229722
GO:2001141	0.15523165018219678	0.162746170678337	-0.007514520496140209	0.007514520496140209
GO:0031669	0.0	0.0	0.0	0.0
GO:0009069	0.0011452368558042686	0.0010940919037199124	5.114495208435616e-05	5.114495208435616e-05
GO:0007155	0.047058823529411764	0.04786652078774617	-0.0008076972583344055	0.0008076972583344055
GO:0019752	0.030869338885996876	0.036105032822757115	-0.005235693936760238	0.005235693936760238
GO:0033014	0.0006246746486205101	0.0	0.0006246746486205101	0.0006246746486205101
GO:0034622	0.025507548152004164	0.06345733041575492	-0.03794978226375076	0.03794978226375076
GO:0034613	0.03893805309734513	0.07221006564551423	-0.0332720125481691	0.0332720125481691
GO:0044764	0.0007287870900572618	0.0	0.0007287870900572618	0.0007287870900572618
GO:0009135	0.0019260801665799063	0.004649890590809628	-0.002723810424229722	0.002723810424229722
GO:0010498	0.013118167621030713	0.019146608315098467	-0.006028440694067754	0.006028440694067754
GO:0019856	0.00041644976574700676	0.0016411378555798686	-0.0012246880898328619	0.0012246880898328619
GO:0006165	0.002290473711608537	0.006017505470459519	-0.0037270317588509816	0.0037270317588509816
GO:0032502	0.24346694429984383	0.30060175054704596	-0.05713480624720213	0.05713480624720213
GO:0048518	0.1974492451847996	0.2675054704595186	-0.07005622527471903	0.07005622527471903
GO:0009208	0.0	0.0	0.0	0.0
GO:0009653	0.0687662675689745	0.08014223194748359	-0.011375964378509087	0.011375964378509087
GO:0071103	0.0	0.0	0.0	0.0
GO:0009394	0.0003643935450286309	0.0	0.0003643935450286309	0.0003643935450286309
GO:0030682	5.2056220718375845e-05	0.0002735229759299781	-0.00022146675521160226	0.00022146675521160226
GO:1902680	0.028630921395106715	0.041028446389496716	-0.012397524994390001	0.012397524994390001
GO:0044092	0.02056220718375846	0.02762582056892779	-0.00706361338516933	0.00706361338516933
GO:0030111	0.002342529932326913	0.004923413566739606	-0.0025808836344126933	0.0025808836344126933
GO:0044271	0.01389901093180635	0.019693654266958426	-0.005794643335152075	0.005794643335152075
GO:0006637	0.003071317022384175	0.004102844638949671	-0.0010315276165654965	0.0010315276165654965
GO:0032787	0.016605934409161895	0.015590809628008753	0.0010151247811531414	0.0010151247811531414
GO:0019725	0.037011972930765226	0.03911378555798687	-0.002101812627221644	0.002101812627221644
GO:0071702	0.06480999479437793	0.09682713347921225	-0.032017138684834315	0.032017138684834315
GO:0051093	0.022852680895366996	0.026805251641137857	-0.003952570745770861	0.003952570745770861
GO:0009451	0.007808433107756377	0.013676148796498906	-0.005867715688742529	0.005867715688742529
GO:0034660	0.018896408120770432	0.058807439824945296	-0.039911031704174864	0.039911031704174864
GO:0006281	0.023217074440395627	0.04513129102844639	-0.02191421658805076	0.02191421658805076
GO:0044281	0.05736595523165018	0.06318380743982495	-0.0058178522081747674	0.0058178522081747674
GO:0090287	0.0	0.0	0.0	0.0
GO:0016052	0.00031233732431025507	0.0002735229759299781	3.881434838027696e-05	3.881434838027696e-05
GO:0043068	0.0007808433107756377	0.0019146608315098468	-0.001133817520734209	0.001133817520734209
GO:0051171	0.21894846434148882	0.2789934354485777	-0.06004497110708887	0.06004497110708887
GO:0044089	0.008849557522123894	0.018052516411378557	-0.009202958889254664	0.009202958889254664
GO:0043069	0.030296720458094742	0.046225382932166305	-0.015928662474071563	0.015928662474071563
GO:0032270	0.02269651223321187	0.031181619256017507	-0.008485107022805638	0.008485107022805638
GO:0018130	0.013118167621030713	0.02024070021881838	-0.0071225325977876675	0.0071225325977876675
GO:0010558	0.027745965642894325	0.03637855579868709	-0.008632590155792763	0.008632590155792763
GO:0016043	0.2096824570536179	0.3525711159737418	-0.1428886589201239	0.1428886589201239
GO:0007389	0.017855283706402915	0.012035010940919038	0.005820272765483877	0.005820272765483877
GO:0001819	0.020770432066631962	0.022428884026258207	-0.0016584519596262448	0.0016584519596262448
GO:0006865	0.0025507548152004164	0.0005470459518599562	0.00200370886334046	0.00200370886334046
GO:0042558	0.001353461738677772	0.002735229759299781	-0.001381768020622009	0.001381768020622009
GO:0045934	0.02743362831858407	0.035831509846827134	-0.008397881528243063	0.008397881528243063
GO:0090407	0.014107235814679854	0.01586433260393873	-0.0017570967892588767	0.0017570967892588767
GO:0050863	0.0031754294638209266	0.002735229759299781	0.0004401997045211455	0.0004401997045211455
GO:0002009	0.003331598125976054	0.0038293216630196935	-0.0004977235370436394	0.0004977235370436394
GO:0044283	0.004112441436751692	0.005196936542669584	-0.001084495105917892	0.001084495105917892
GO:0008152	0.36048932847475273	0.5032822757111597	-0.14279294723640695	0.14279294723640695
GO:0052027	0.0	0.0	0.0	0.0
GO:0009314	0.017074440395627277	0.025437636761487966	-0.008363196365860689	0.008363196365860689
GO:0009185	0.0019260801665799063	0.004649890590809628	-0.002723810424229722	0.002723810424229722
GO:0051726	0.034148880791254554	0.06427789934354486	-0.030129018552290304	0.030129018552290304
GO:0032501	0.12686100989068194	0.11843544857768053	0.008425561313001415	0.008425561313001415
GO:0055080	0.030661114003123373	0.028172866520787748	0.0024882474823356253	0.0024882474823356253
GO:0070302	0.0	0.0	0.0	0.0
GO:0015931	0.0	0.0	0.0	0.0
GO:0051234	0.16418532014575743	0.22510940919037198	-0.06092408904461455	0.06092408904461455
GO:0031326	0.17485684539302446	0.2097921225382932	-0.034935277145268756	0.034935277145268756
GO:0006766	0.002342529932326913	0.0005470459518599562	0.0017954839804669568	0.0017954839804669568
GO:0045893	0.028526808953669963	0.04075492341356674	-0.012228114459896779	0.012228114459896779
GO:0030335	0.0	0.0	0.0	0.0
GO:0051338	0.028214471629359708	0.05415754923413567	-0.02594307760477596	0.02594307760477596
GO:0009221	0.0003643935450286309	0.0	0.0003643935450286309	0.0003643935450286309
GO:0051128	0.06173867777199375	0.11925601750547046	-0.05751733973347671	0.05751733973347671
GO:0042816	0.0	0.0	0.0	0.0
GO:0031327	0.029411764705882353	0.038840262582056896	-0.009428497876174544	0.009428497876174544
GO:0002683	0.007287870900572618	0.004649890590809628	0.0026379803097629903	0.0026379803097629903
GO:0034762	0.013118167621030713	0.011761487964989058	0.0013566796560416546	0.0013566796560416546
GO:0051172	0.030244664237376366	0.04239606126914661	-0.01215139703177024	0.01215139703177024
GO:0019219	0.16413326392503905	0.187636761487965	-0.02350349756292594	0.02350349756292594
GO:0006091	0.012441436751691827	0.019693654266958426	-0.0072522175152665985	0.0072522175152665985
GO:0045785	0.00338365434669443	0.0035557986870897156	-0.00017214434039528569	0.00017214434039528569
GO:0043254	0.010411244143675169	0.019967177242888403	-0.009555933099213234	0.009555933099213234
GO:0003006	0.04273815720978657	0.048960612691466086	-0.0062224554816795175	0.0062224554816795175
GO:0072330	0.0003643935450286309	0.0002735229759299781	9.087056909865281e-05	9.087056909865281e-05
GO:0070925	0.00864133263925039	0.019420131291028448	-0.010778798651778058	0.010778798651778058
GO:0043543	0.0015616866215512754	0.0030087527352297594	-0.001447066113678484	0.001447066113678484
GO:1901615	0.011764705882352941	0.012855579868708972	-0.0010908739863560307	0.0010908739863560307
GO:1901269	0.0	0.0	0.0	0.0
GO:0071704	0.3271733472149922	0.4690919037199125	-0.1419185565049203	0.1419185565049203
GO:0032774	0.006402915148360229	0.009846827133479213	-0.003443911985118984	0.003443911985118984
GO:0023052	0.03274336283185841	0.03172866520787746	0.0010146976239809452	0.0010146976239809452
GO:0043085	0.010983862571577303	0.025711159737417943	-0.01472729716584064	0.01472729716584064
GO:0001775	0.026392503904216554	0.02516411378555799	0.001228390118658565	0.001228390118658565
GO:1902600	0.002706923477355544	0.004102844638949671	-0.0013959211615941275	0.0013959211615941275
GO:0006576	0.0032274856845393024	0.002461706783369803	0.0007657789011694992	0.0007657789011694992
GO:0046700	0.00801665799062988	0.029814004376367616	-0.021797346385737736	0.021797346385737736
GO:0044766	0.0005205622071837585	0.0013676148796498905	-0.0008470526724661321	0.0008470526724661321
GO:0072525	0.0	0.0	0.0	0.0
GO:0046164	0.0	0.0	0.0	0.0
GO:0065007	0.5829255596043728	0.661925601750547	-0.07900004214617429	0.07900004214617429
GO:0070482	0.0	0.0	0.0	0.0
GO:0002274	0.0	0.0	0.0	0.0
GO:0043039	0.0022384174908901613	0.005196936542669584	-0.0029585190517794225	0.0029585190517794225
GO:0043173	0.00010411244143675169	0.0	0.00010411244143675169	0.00010411244143675169
GO:0033013	0.0009370119729307652	0.0002735229759299781	0.0006634889970007871	0.0006634889970007871
GO:0072524	0.0012493492972410203	0.0005470459518599562	0.0007023033453810641	0.0007023033453810641
GO:1901575	0.04346694429984383	0.07576586433260393	-0.0322989200327601	0.0322989200327601
GO:0006643	0.00275897969807392	0.0002735229759299781	0.0024854567221439415	0.0024854567221439415
GO:0015711	0.004841228526808954	0.0016411378555798686	0.003200090671229085	0.003200090671229085
GO:0001934	0.019729307652264445	0.02735229759299781	-0.007622989940733366	0.007622989940733366
GO:0040008	0.026236335242061426	0.04403719912472648	-0.017800863882665052	0.017800863882665052
GO:0045088	0.0	0.0	0.0	0.0
GO:0016051	0.00400832899531494	0.002461706783369803	0.0015466222119451369	0.0015466222119451369
GO:0050896	0.2641853201457574	0.2948577680525164	-0.030672447906758993	0.030672447906758993
GO:0009887	0.024622592399791775	0.02160831509846827	0.0030142773013235036	0.0030142773013235036
GO:0060627	0.008849557522123894	0.018052516411378557	-0.009202958889254664	0.009202958889254664
GO:0051606	0.009109838625715773	0.004923413566739606	0.0041864250589761665	0.0041864250589761665
GO:0060255	0.26153045288912025	0.34190371991247265	-0.0803732670233524	0.0803732670233524
GO:0031400	0.0018740239458615304	0.005196936542669584	-0.0033229125968080534	0.0033229125968080534
GO:0002768	0.0	0.0	0.0	0.0
GO:0006310	0.0	0.0	0.0	0.0
GO:0051129	0.005986465382613222	0.016411378555798686	-0.010424913173185463	0.010424913173185463
GO:1901360	0.10499739718896409	0.23714442013129103	-0.13214702294232694	0.13214702294232694
GO:1903037	0.0	0.0	0.0	0.0
GO:0045595	0.05111920874544508	0.059901531728665205	-0.008782322983220126	0.008782322983220126
GO:0051179	0.19318063508589275	0.27571115973741794	-0.08253052465152519	0.08253052465152519
GO:0010629	0.02030192608016658	0.04786652078774617	-0.02756459470757959	0.02756459470757959
GO:0006754	0.0	0.0	0.0	0.0
GO:0019692	0.0004685059864653826	0.0002735229759299781	0.0001949830105354045	0.0001949830105354045
GO:0001510	0.003956272774596564	0.008205689277899343	-0.004249416503302779	0.004249416503302779
GO:0051248	0.002967204580947423	0.008205689277899343	-0.00523848469695192	0.00523848469695192
GO:0008380	0.009734513274336283	0.03090809628008753	-0.021173583005751246	0.021173583005751246
GO:0009312	0.0013014055179593961	0.0	0.0013014055179593961	0.0013014055179593961
GO:0009057	0.03586673607496096	0.0675601750547046	-0.031693438979743645	0.031693438979743645
GO:0016071	0.007287870900572618	0.028446389496717725	-0.021158518596145107	0.021158518596145107
GO:0035821	0.00275897969807392	0.0013676148796498905	0.0013913648184240293	0.0013913648184240293
GO:0009064	0.0024986985944820406	0.004923413566739606	-0.002424714972257566	0.002424714972257566
GO:0009148	0.0	0.0	0.0	0.0
GO:0009117	0.01353461738677772	0.019967177242888403	-0.006432559856110683	0.006432559856110683
GO:0009116	0.002290473711608537	0.0032822757111597373	-0.0009918019995512001	0.0009918019995512001
GO:0022610	0.04731910463300364	0.048413566739606125	-0.0010944621066024812	0.0010944621066024812
GO:0023051	0.1373243102550755	0.16821663019693656	-0.030892319941861063	0.030892319941861063
GO:0042127	0.0752212389380531	0.08834792122538293	-0.013126682287329827	0.013126682287329827
GO:0120035	0.0017178552837064029	0.004102844638949671	-0.0023849893552432685	0.0023849893552432685
GO:0043086	0.009318063508589276	0.013402625820568928	-0.004084562311979652	0.004084562311979652
GO:0009209	0.0	0.0	0.0	0.0
GO:0044068	0.000676730869338886	0.0002735229759299781	0.0004032078934089079	0.0004032078934089079
GO:0019216	0.0022384174908901613	0.002188183807439825	5.023368345033648e-05	5.023368345033648e-05
GO:1903047	0.011452368558042686	0.031181619256017507	-0.01972925069797482	0.01972925069797482
GO:0009150	0.008589276418532014	0.013949671772428883	-0.005360395353896869	0.005360395353896869
GO:0071840	0.21254554919312857	0.3637855579868709	-0.15124000879374233	0.15124000879374233
GO:0009144	0.0	0.0	0.0	0.0
GO:1901607	0.0002602811035918792	0.0005470459518599562	-0.000286764848268077	0.000286764848268077
GO:0009265	0.0003643935450286309	0.0	0.0003643935450286309	0.0003643935450286309
GO:1901657	0.002706923477355544	0.0032822757111597373	-0.0005753522338041933	0.0005753522338041933
GO:0018205	0.0019260801665799063	0.006017505470459519	-0.0040914253038796125	0.0040914253038796125
GO:0033554	0.04851639770952629	0.0836980306345733	-0.035181632925047016	0.035181632925047016
GO:0032103	0.0003643935450286309	0.0005470459518599562	-0.0001826524068313253	0.0001826524068313253
GO:0006767	0.0011972930765226444	0.0	0.0011972930765226444	0.0011972930765226444
GO:0031323	0.23930244664237377	0.30443107221006566	-0.06512862556769189	0.06512862556769189
GO:0051641	0.07647058823529412	0.1449671772428884	-0.06849658900759428	0.06849658900759428
GO:0043101	0.0005205622071837585	0.0008205689277899343	-0.00030000672060617587	0.00030000672060617587
GO:0006357	0.12295679333680375	0.11761487964989059	0.005341913686913155	0.005341913686913155
GO:0009165	0.004476834981780323	0.008205689277899343	-0.00372885429611902	0.00372885429611902
GO:0008219	0.03748047891723061	0.049781181619256015	-0.012300702702025407	0.012300702702025407
GO:0072522	0.00338365434669443	0.006017505470459519	-0.002633851123765089	0.002633851123765089
GO:0007610	0.028110359187922956	0.03801969365426696	-0.009909334466344004	0.009909334466344004
GO:0001817	0.03649141072358147	0.038840262582056896	-0.0023488518584754287	0.0023488518584754287
GO:0099177	0.006663196251952108	0.013676148796498906	-0.007012952544546798	0.007012952544546798
GO:0010563	0.0	0.0	0.0	0.0
GO:1903509	0.0024466423737636647	0.0002735229759299781	0.0021731193978336864	0.0021731193978336864
GO:0046395	0.004789172306090578	0.0057439824945295405	-0.0009548101884389627	0.0009548101884389627
GO:0006325	0.02717334721499219	0.047319474835886215	-0.020146127620894023	0.020146127620894023
GO:0009725	0.03008849557522124	0.04020787746170678	-0.010119381886485541	0.010119381886485541
GO:0006259	0.03170223841749089	0.06154266958424508	-0.029840431166754187	0.029840431166754187
GO:0009423	0.0	0.0	0.0	0.0
GO:0002253	0.013794898490369599	0.015043763676148797	-0.0012488651857791976	0.0012488651857791976
GO:0046434	0.0005726184279021343	0.0002735229759299781	0.0002990954519721562	0.0002990954519721562
GO:0044249	0.06428943258719418	0.10092997811816193	-0.03664054553096775	0.03664054553096775
GO:0048598	0.01415929203539823	0.01477024070021882	-0.0006109486648205893	0.0006109486648205893
GO:0055086	0.01655387818844352	0.023522975929978117	-0.006969097741534598	0.006969097741534598
GO:0055082	0.0323269130661114	0.03090809628008753	0.0014188167860238708	0.0014188167860238708
GO:0006974	0.03305570015616866	0.06154266958424508	-0.028486969428076415	0.028486969428076415
GO:1901988	0.0005205622071837585	0.0005470459518599562	-2.6483744676197764e-05	2.6483744676197764e-05
GO:0046040	0.000676730869338886	0.0010940919037199124	-0.00041736103438102645	0.00041736103438102645
GO:0042364	0.0	0.0	0.0	0.0
GO:0006629	0.04544508068714211	0.03391684901531729	0.011528231671824825	0.011528231671824825
GO:0006873	0.0277980218636127	0.025711159737417943	0.002086862126194758	0.002086862126194758
GO:0009070	0.00015616866215512754	0.0002735229759299781	-0.00011735431377485057	0.00011735431377485057
GO:0006812	0.02717334721499219	0.017778993435448576	0.009394353779543615	0.009394353779543615
GO:0022900	0.005622071837584591	0.009299781181619256	-0.003677709344034665	0.003677709344034665
GO:0031331	0.0	0.0	0.0	0.0
GO:1903046	0.00676730869338886	0.012582056892778994	-0.005814748199390134	0.005814748199390134
GO:0006511	0.013951067152524727	0.0175054704595186	-0.0035544033069938724	0.0035544033069938724
GO:0009200	0.0	0.0	0.0	0.0
GO:0051174	0.048047891723060905	0.07221006564551423	-0.024162173922453324	0.024162173922453324
GO:0009142	0.0004685059864653826	0.0016411378555798686	-0.001172631869114486	0.001172631869114486
GO:0110053	0.002290473711608537	0.006017505470459519	-0.0037270317588509816	0.0037270317588509816
GO:0052185	0.0	0.0	0.0	0.0
GO:0051049	0.05403435710567413	0.07549234135667396	-0.02145798425099983	0.02145798425099983
GO:0009220	0.0008849557522123894	0.002461706783369803	-0.0015767510311574138	0.0015767510311574138
GO:0033993	0.0017699115044247787	0.0010940919037199124	0.0006758196007048663	0.0006758196007048663
GO:0055065	0.025351379489849037	0.023522975929978117	0.0018284035598709197	0.0018284035598709197
GO:2000113	0.027121290994273815	0.03555798687089715	-0.008436695876623337	0.008436695876623337
GO:0033036	0.08537220197813639	0.1600109409190372	-0.07463873894090081	0.07463873894090081
GO:0001932	0.032014575741801145	0.04431072210065645	-0.012296146358855307	0.012296146358855307
GO:0060548	0.03581467985424258	0.05333698030634573	-0.01752230045210315	0.01752230045210315
GO:0051094	0.03492972410203019	0.047045951859956234	-0.012116227757926042	0.012116227757926042
GO:0033692	0.000676730869338886	0.0	0.000676730869338886	0.000676730869338886
GO:0010562	0.020822488287350338	0.02899343544857768	-0.008170947161227342	0.008170947161227342
GO:0055085	0.038261322228006246	0.026531728665207876	0.01172959356279837	0.01172959356279837
GO:0006400	0.0025507548152004164	0.002188183807439825	0.00036257100776059155	0.00036257100776059155
GO:0042180	0.0028630921395106715	0.002188183807439825	0.0006749083320708466	0.0006749083320708466
GO:0010608	0.01629359708485164	0.05060175054704595	-0.03430815346219431	0.03430815346219431
GO:0046148	0.0007287870900572618	0.0010940919037199124	-0.0003653048136626506	0.0003653048136626506
GO:0050865	0.02581988547631442	0.022428884026258207	0.003391001450056212	0.003391001450056212
GO:0006189	0.00031233732431025507	0.0008205689277899343	-0.0005082316034796793	0.0005082316034796793
GO:0016070	0.05622071837584591	0.1613785557986871	-0.10515783742284118	0.10515783742284118
GO:0097435	0.015825091098386257	0.028446389496717725	-0.012621298398331468	0.012621298398331468
GO:0019693	0.009630400832899531	0.016411378555798686	-0.006780977722899154	0.006780977722899154
GO:0009211	0.0	0.0	0.0	0.0
GO:0052204	0.00010411244143675169	0.0	0.00010411244143675169	0.00010411244143675169
GO:0006650	0.0035918792295679333	0.002461706783369803	0.0011301724461981301	0.0011301724461981301
GO:0046486	0.005101509630400833	0.004102844638949671	0.0009986649914511614	0.0009986649914511614
GO:0010033	0.08245705361790734	0.10913566739606127	-0.026678613778153934	0.026678613778153934
GO:0015849	0.0032274856845393024	0.0010940919037199124	0.00213339378081939	0.00213339378081939
GO:0051253	0.02743362831858407	0.035831509846827134	-0.008397881528243063	0.008397881528243063
GO:0019049	0.0	0.0	0.0	0.0
GO:0010647	0.022280062467464862	0.02899343544857768	-0.006713372981112818	0.006713372981112818
GO:0051050	0.015096304008328995	0.023796498905908098	-0.008700194897579103	0.008700194897579103
GO:0070887	0.008328995314940135	0.012035010940919038	-0.0037060156259789024	0.0037060156259789024
GO:0009123	0.0014055179593961478	0.002735229759299781	-0.0013297117999036333	0.0013297117999036333
GO:0002252	0.01655387818844352	0.012308533916849015	0.004245344271594504	0.004245344271594504
GO:0000226	0.015564809994794378	0.03774617067833698	-0.0221813606835426	0.0221813606835426
GO:0046942	0.0017178552837064029	0.0002735229759299781	0.0014443323077764248	0.0014443323077764248
GO:0009201	0.0	0.0	0.0	0.0
GO:0006081	0.002030192608016658	0.004102844638949671	-0.0020726520309330134	0.0020726520309330134
GO:0006553	0.00010411244143675169	0.0002735229759299781	-0.00016941053449322642	0.00016941053449322642
GO:0010646	0.13373243102550755	0.16356673960612692	-0.029834308580619362	0.029834308580619362
GO:0044057	0.006819364914107236	0.006291028446389497	0.0005283364677177386	0.0005283364677177386
GO:0031329	0.01639770952628839	0.02899343544857768	-0.012595725922289289	0.012595725922289289
GO:0042592	0.0601249349297241	0.06291028446389496	-0.00278534953417086	0.00278534953417086
GO:0045333	0.002394586153045289	0.0035557986870897156	-0.0011612125340444267	0.0011612125340444267
GO:0009617	0.021863612701717855	0.013402625820568928	0.008460986881148927	0.008460986881148927
GO:1903506	0.15502342529932328	0.162472647702407	-0.007449222403083711	0.007449222403083711
GO:0006928	0.05778240499739719	0.07603938730853392	-0.018256982311136732	0.018256982311136732
GO:0006950	0.13430504945340968	0.16849015317286653	-0.03418510371945685	0.03418510371945685
GO:0075111	0.0	0.0	0.0	0.0
GO:0034030	0.0	0.0	0.0	0.0
GO:1901362	0.011972930765226444	0.018599562363238512	-0.006626631598012068	0.006626631598012068
GO:0006364	0.009161894846434149	0.0413019693654267	-0.03214007451899255	0.03214007451899255
GO:0046364	0.0016137428422696512	0.002461706783369803	-0.000847963941100152	0.000847963941100152
GO:0006796	0.03331598125976054	0.04020787746170678	-0.006891896201946239	0.006891896201946239
GO:0007186	0.0	0.0	0.0	0.0
GO:1901271	0.0	0.0	0.0	0.0
GO:0010604	0.0831858407079646	0.11542669584245077	-0.03224085513448617	0.03224085513448617
GO:1901987	0.0012493492972410203	0.0016411378555798686	-0.00039178855833884836	0.00039178855833884836
GO:0097659	5.2056220718375845e-05	0.0002735229759299781	-0.00022146675521160226	0.00022146675521160226
GO:1903827	0.004112441436751692	0.010667396061269147	-0.006554954624517455	0.006554954624517455
GO:0046385	0.0003643935450286309	0.0	0.0003643935450286309	0.0003643935450286309
GO:0009167	0.0007808433107756377	0.0010940919037199124	-0.00031324859294427475	0.00031324859294427475
GO:0043207	0.05424258198854763	0.05032822757111598	0.003914354417431654	0.003914354417431654
GO:0022607	0.07319104633003644	0.1487964989059081	-0.07560545257587166	0.07560545257587166
GO:0000105	0.00010411244143675169	0.0005470459518599562	-0.0004429335104232045	0.0004429335104232045
GO:1901564	0.18615304528891202	0.21280087527352298	-0.02664782998461096	0.02664782998461096
GO:0019319	0.0016137428422696512	0.002461706783369803	-0.000847963941100152	0.000847963941100152
GO:0008652	0.000676730869338886	0.0013676148796498905	-0.0006908840103110046	0.0006908840103110046
GO:0046653	0.0005205622071837585	0.0016411378555798686	-0.0011205756483961102	0.0011205756483961102
GO:0044275	0.00015616866215512754	0.0	0.00015616866215512754	0.00015616866215512754
GO:0008654	0.009057782404997397	0.006838074398249453	0.002219708006747944	0.002219708006747944
GO:0043038	0.002290473711608537	0.005196936542669584	-0.0029064628310610467	0.0029064628310610467
GO:0040011	0.048308172826652784	0.054978118161925604	-0.00666994533527282	0.00666994533527282
GO:0009112	0.001353461738677772	0.0030087527352297594	-0.0016552909965519874	0.0016552909965519874
GO:0051169	0.0015096304008328995	0.0038293216630196935	-0.002319691262186794	0.002319691262186794
GO:0042435	0.0	0.0	0.0	0.0
GO:0051249	0.023217074440395627	0.019420131291028448	0.003796943149367179	0.003796943149367179
GO:0032879	0.08969286829776159	0.12472647702407003	-0.03503360872630844	0.03503360872630844
GO:0050778	0.014367516918271733	0.015043763676148797	-0.0006762467578770633	0.0006762467578770633
GO:0045862	0.0	0.0	0.0	0.0
GO:0046451	0.0	0.0	0.0	0.0
GO:1905952	0.0013014055179593961	0.0019146608315098468	-0.0006132553135504506	0.0006132553135504506
GO:0035556	0.06434148880791254	0.0949124726477024	-0.03057098383978986	0.03057098383978986
GO:0003008	0.05762623633524206	0.048413566739606125	0.009212669595635936	0.009212669595635936
GO:0072507	0.003019260801665799	0.0013676148796498905	0.0016516459220159085	0.0016516459220159085
GO:0008610	0.013014055179593961	0.009573304157549234	0.0034407510220447277	0.0034407510220447277
GO:0090066	0.0026028110359187923	0.006291028446389497	-0.003688217410470705	0.003688217410470705
GO:0042221	0.12477876106194691	0.15836980306345733	-0.03359104200151042	0.03359104200151042
GO:0019682	0.00020822488287350338	0.0008205689277899343	-0.0006123440449164309	0.0006123440449164309
GO:0033875	0.003071317022384175	0.004102844638949671	-0.0010315276165654965	0.0010315276165654965
GO:0008213	0.006194690265486726	0.009573304157549234	-0.003378613892062508	0.003378613892062508
GO:0044238	0.2853722019781364	0.41165207877461707	-0.12627987679648067	0.12627987679648067
GO:0016310	0.00463300364393545	0.011761487964989058	-0.007128484321053608	0.007128484321053608
GO:0036211	0.09781363872982822	0.13293216630196936	-0.03511852757214114	0.03511852757214114
GO:0009966	0.12894325871941698	0.15563457330415756	-0.026691314584740583	0.026691314584740583
GO:0009987	0.7001561686621551	0.8736323851203501	-0.173476216458195	0.173476216458195
GO:0031667	0.0026028110359187923	0.0030087527352297594	-0.00040594169931096715	0.00040594169931096715
GO:0051817	0.0013014055179593961	0.0010940919037199124	0.0002073136142394837	0.0002073136142394837
GO:0033866	0.0	0.0	0.0	0.0
GO:0035770	0.013066111400312337	0.048960612691466086	-0.03589450129115375	0.03589450129115375
GO:1990904	0.028162415408641332	0.10995623632385121	-0.08179382091520987	0.08179382091520987
GO:0140513	0.04794377928162415	0.10722100656455143	-0.059277227282927274	0.059277227282927274
GO:1990234	0.006454971369078605	0.012855579868708972	-0.006400608499630367	0.006400608499630367
GO:1990204	0.001041124414367517	0.002735229759299781	-0.0016941053449322642	0.0016941053449322642
GO:1905368	0.0009370119729307652	0.0002735229759299781	0.0006634889970007871	0.0006634889970007871
GO:0034702	0.0	0.0	0.0	0.0
GO:0031966	0.0338365434669443	0.05278993435448578	-0.01895339088754148	0.01895339088754148
GO:0098803	0.0	0.0	0.0	0.0
GO:0033644	0.0	0.0	0.0	0.0
GO:0005815	0.0	0.0	0.0	0.0
GO:0098590	0.05278500780843311	0.07029540481400437	-0.017510397005571263	0.017510397005571263
GO:0055035	0.0	0.0	0.0	0.0
GO:1903561	0.11009890681936492	0.20596280087527352	-0.0958638940559086	0.0958638940559086
GO:0032991	0.28110359187922956	0.4800328227571116	-0.19892923087788206	0.19892923087788206
GO:0009535	0.0	0.0	0.0	0.0
GO:0098796	0.04851639770952629	0.06838074398249452	-0.019864346272968236	0.019864346272968236
GO:0005575	0.970223841749089	0.9885120350109409	-0.018288193261851826	0.018288193261851826
GO:0042717	0.0	0.0	0.0	0.0
GO:0019866	0.023633524206142634	0.03665207877461707	-0.013018554568474436	0.013018554568474436
GO:0032993	0.007496095783446122	0.02024070021881838	-0.012744604435372259	0.012744604435372259
GO:0005681	0.007964601769911504	0.024890590809628008	-0.016925989039716503	0.016925989039716503
GO:0099503	0.01353461738677772	0.013949671772428883	-0.00041505438565116355	0.00041505438565116355
GO:0031224	0.2771993753253514	0.10175054704595186	0.1754488282793995	0.1754488282793995
GO:0005774	0.0	0.0	0.0	0.0
GO:0043231	0.47142113482561165	0.6208971553610503	-0.14947602053543863	0.14947602053543863
GO:0033646	0.0	0.0	0.0	0.0
GO:0043230	0.11015096304008329	0.20596280087527352	-0.09581183783519023	0.09581183783519023
GO:0070161	0.04195731389901093	0.09299781181619256	-0.051040497917181626	0.051040497917181626
GO:0005730	0.04325871941697033	0.1348468271334792	-0.09158810771650888	0.09158810771650888
GO:0042995	0.07006767308693389	0.1301969365426696	-0.0601292634557357	0.0601292634557357
GO:0005759	0.019521082769390942	0.036925601750547044	-0.0174045189811561	0.0174045189811561
GO:0043005	0.0491410723581468	0.08889496717724289	-0.039753894819096094	0.039753894819096094
GO:0019867	0.00010411244143675169	0.0	0.00010411244143675169	0.00010411244143675169
GO:0140535	0.024518479958355023	0.038293216630196934	-0.013774736671841911	0.013774736671841911
GO:0043232	0.13607496095783447	0.35038293216630195	-0.21430797120846748	0.21430797120846748
GO:0031300	0.01967725143154607	0.01586433260393873	0.0038129188276073388	0.0038129188276073388
GO:0005737	0.2545549193128579	0.40180525164113784	-0.14725033232827994	0.14725033232827994
GO:0042170	0.0	0.0	0.0	0.0
GO:0016020	0.42431025507548153	0.4685448577680525	-0.04423460269257096	0.04423460269257096
GO:0018995	0.0005726184279021343	0.0010940919037199124	-0.0005214734758177781	0.0005214734758177781
GO:0065010	0.11015096304008329	0.20596280087527352	-0.09581183783519023	0.09581183783519023
GO:0005654	0.1963560645497137	0.37199124726477023	-0.17563518271505654	0.17563518271505654
GO:0031974	0.06491410723581469	0.08479212253829321	-0.019878015302478527	0.019878015302478527
GO:0098798	0.005622071837584591	0.009026258205689279	-0.0034041863681046874	0.0034041863681046874
GO:0009521	0.0	0.0	0.0	0.0
GO:0120025	0.06434148880791254	0.1200765864332604	-0.055735097625347854	0.055735097625347854
GO:0033643	0.00010411244143675169	0.0	0.00010411244143675169	0.00010411244143675169
GO:0042651	0.0	0.0	0.0	0.0
GO:0043229	0.5254034357105675	0.7551969365426696	-0.22979350083210215	0.22979350083210215
GO:0070062	0.1090577824049974	0.20404814004376368	-0.09499035763876627	0.09499035763876627
GO:0005739	0.06730869338885997	0.10886214442013128	-0.04155345103127131	0.04155345103127131
GO:0061695	0.0034877667881311816	0.006291028446389497	-0.0028032616582583155	0.0028032616582583155
GO:0044391	0.005726184279021343	0.023796498905908098	-0.018070314626886755	0.018070314626886755
GO:0031410	0.07558563248308173	0.1050328227571116	-0.029447190274029866	0.029447190274029866
GO:0098588	0.08823529411764706	0.0899890590809628	-0.0017537649633157376	0.0017537649633157376
GO:0110165	0.9580947423217074	0.9841356673960613	-0.02604092507435385	0.02604092507435385
GO:0099081	0.037011972930765226	0.06947483588621445	-0.03246286295544922	0.03246286295544922
GO:0000139	0.030504945340968245	0.02461706783369803	0.005887877507270215	0.005887877507270215
GO:0031982	0.16980739198334202	0.26914660831509846	-0.09933921633175644	0.09933921633175644
GO:0005615	0.08558042686100989	0.05169584245076586	0.03388458441024403	0.03388458441024403
GO:0099080	0.054190525767829255	0.12800875273522977	-0.07381822696740051	0.07381822696740051
GO:0030054	0.0862051015096304	0.16684901531728666	-0.08064391380765626	0.08064391380765626
GO:0016021	0.2548152004164498	0.0826039387308534	0.1722112616855964	0.1722112616855964
GO:0005911	0.0	0.0	0.0	0.0
GO:0031676	0.0	0.0	0.0	0.0
GO:0005667	0.02129099427381572	0.026531728665207876	-0.005240734391392155	0.005240734391392155
GO:0009507	0.0	0.0	0.0	0.0
GO:1990351	0.006246746486205101	0.00437636761487965	0.0018703788713254517	0.0018703788713254517
GO:0015934	0.003331598125976054	0.01477024070021882	-0.011438642574242765	0.011438642574242765
GO:0031226	0.011348256116605934	0.012308533916849015	-0.0009602778002430808	0.0009602778002430808
GO:0034357	0.0	0.0	0.0	0.0
GO:0031090	0.17386777719937532	0.18845733041575494	-0.014589553216379614	0.014589553216379614
GO:0031984	0.01415929203539823	0.015043763676148797	-0.0008844716407505667	0.0008844716407505667
GO:0033648	0.0	0.0	0.0	0.0
GO:0070069	0.0021343050494534097	0.0038293216630196935	-0.0016950166135662839	0.0016950166135662839
GO:1902494	0.018636127017178553	0.04786652078774617	-0.029230393770567617	0.029230393770567617
GO:0005773	0.01931285788651744	0.01887308533916849	0.0004397725473489489	0.0004397725473489489
GO:0043227	0.5370640291514837	0.699945295404814	-0.16288126625333033	0.16288126625333033
GO:0044423	0.0	0.0	0.0	0.0
GO:0070013	0.06064549713690786	0.07932166301969365	-0.01867616588278579	0.01867616588278579
GO:0012506	0.008068714211348256	0.011214442013129104	-0.0031457278017808475	0.0031457278017808475
GO:0009986	0.030400832899531494	0.02516411378555799	0.005236719113973505	0.005236719113973505
GO:0031301	0.0038001041124414367	0.00437636761487965	-0.000576263502438213	0.000576263502438213
GO:0005743	0.021134825611660593	0.03336980306345733	-0.01223497745179674	0.01223497745179674
GO:0030312	0.028370640291514836	0.01586433260393873	0.012506307687576105	0.012506307687576105
GO:0098797	0.019833420093701197	0.022428884026258207	-0.00259546393255701	0.00259546393255701
GO:0097708	0.07579385736595523	0.10530634573304158	-0.02951248836708635	0.02951248836708635
GO:1902495	0.005726184279021343	0.004102844638949671	0.0016233396400716716	0.0016233396400716716
GO:0043233	0.06491410723581469	0.08479212253829321	-0.019878015302478527	0.019878015302478527
GO:0031967	0.009734513274336283	0.02024070021881838	-0.010506186944482097	0.010506186944482097
GO:0042025	0.0	0.0	0.0	0.0
GO:0020002	0.0	0.0	0.0	0.0
GO:0009536	0.0	0.0	0.0	0.0
GO:0030430	0.0	0.0	0.0	0.0
GO:0033647	0.0	0.0	0.0	0.0
GO:0099240	0.008068714211348256	0.009026258205689279	-0.0009575439943410227	0.0009575439943410227
GO:0030659	0.006715252472670484	0.008479212253829322	-0.001763959781158838	0.001763959781158838
GO:0099513	0.0	0.0	0.0	0.0
GO:0043228	0.13607496095783447	0.35038293216630195	-0.21430797120846748	0.21430797120846748
GO:0055036	0.0	0.0	0.0	0.0
GO:0099512	0.037011972930765226	0.06947483588621445	-0.03246286295544922	0.03246286295544922
GO:0043226	0.5855804268610099	0.8175601750547046	-0.2319797481936947	0.2319797481936947
