# Supplementary material for: PICNIC accurately predicts condensate-forming proteins regardless of their structural disorder across organisms
Source: Nat Commun. 2024 Dec 11;15:10668. doi: 10.1038/s41467-024-55089-x (PMC11634905; doi:10.1038/s41467-024-55089-x)
Supplement: Supplementary file 11 — Source Data files [file 41467_2024_55089_MOESM11_ESM.zip › Source_Data_file/supplementary/Figure_S5/yeast_gokeys_pos92.txt]

key	alldistr	picnicdistr	picnicdiff	picnicabsdiff
GO:0000976	0.02759825327510917	0.03134796238244514	-0.003749709107335967	0.003749709107335967
GO:0022890	0.01851528384279476	0.006530825496342737	0.011984458346452023	0.011984458346452023
GO:0042578	0.0211353711790393	0.023249738766980145	-0.0021143675879408443	0.0021143675879408443
GO:0005525	0.01764192139737991	0.023510971786833857	-0.0058690503894539454	0.0058690503894539454
GO:0042803	0.0029694323144104804	0.003918495297805642	-0.0009490629833951618	0.0009490629833951618
GO:0033218	0.008384279475982533	0.009926854754440962	-0.001542575278458429	0.001542575278458429
GO:0003746	0.0022707423580786024	0.003134796238244514	-0.0008640538801659116	0.0008640538801659116
GO:0090079	0.00943231441048035	0.013061650992685475	-0.0036293365822051248	0.0036293365822051248
GO:0004518	0.02445414847161572	0.031086729362591433	-0.006632580890975712	0.006632580890975712
GO:0015399	0.00960698689956332	0.00522466039707419	0.004382326502489129	0.004382326502489129
GO:0000977	0.020786026200873362	0.02246603970741902	-0.0016800135065456571	0.0016800135065456571
GO:0046961	0.0031441048034934497	0.0023510971786833857	0.000793007624810064	0.000793007624810064
GO:0016209	0.005414847161572052	0.005747126436781609	-0.00033227927520955696	0.00033227927520955696
GO:0005515	0.14585152838427948	0.18025078369905956	-0.03439925531478008	0.03439925531478008
GO:0016879	0.0069868995633187774	0.009665621734587251	-0.002678722171268474	0.002678722171268474
GO:0008236	0.002445414847161572	0.0023510971786833857	9.431766847818645e-05	9.431766847818645e-05
GO:0046983	0.01240174672489083	0.017241379310344827	-0.004839632585453998	0.004839632585453998
GO:0035639	0.1332751091703057	0.17711598746081506	-0.043840878290509366	0.043840878290509366
GO:0046943	0.00908296943231441	0.001567398119122257	0.007515571313192153	0.007515571313192153
GO:0016757	0.016069868995633188	0.01018808777429467	0.005881781221338518	0.005881781221338518
GO:0030545	0.0	0.0	0.0	0.0
GO:0016616	0.013799126637554586	0.018808777429467086	-0.0050096507919125	0.0050096507919125
GO:0015267	0.0034934497816593887	0.0023510971786833857	0.001142352602976003	0.001142352602976003
GO:0004857	0.008209606986899563	0.009926854754440962	-0.0017172477675413984	0.0017172477675413984
GO:0008238	0.004716157205240175	0.00522466039707419	-0.0005085031918340152	0.0005085031918340152
GO:0015291	0.004890829694323144	0.0010449320794148381	0.003845897614908306	0.003845897614908306
GO:0140097	0.022882096069868997	0.03265412748171369	-0.00977203141184469	0.00977203141184469
GO:0008324	0.023056768558951966	0.007053291536050157	0.016003477022901808	0.016003477022901808
GO:0016884	0.002445414847161572	0.0036572622779519333	-0.0012118474307903611	0.0012118474307903611
GO:0046872	0.14864628820960699	0.16614420062695925	-0.017497912417352268	0.017497912417352268
GO:0046933	0.001222707423580786	0.0018286311389759666	-0.0006059237153951806	0.0006059237153951806
GO:0004553	0.008209606986899563	0.0060083594566353185	0.0022012475302642448	0.0022012475302642448
GO:0043167	0.2667248908296943	0.3223615464994775	-0.05563665566978321	0.05563665566978321
GO:0016776	0.0015720524017467249	0.0023510971786833857	-0.0007790447769366608	0.0007790447769366608
GO:0097367	0.13834061135371178	0.1836468129571578	-0.045306201603446006	0.045306201603446006
GO:0016811	0.003668122270742358	0.004702194357366771	-0.0010340720866244134	0.0010340720866244134
GO:0016655	0.0013973799126637554	0.0020898641588296763	-0.0006924842461659209	0.0006924842461659209
GO:0016874	0.016593886462882096	0.023510971786833857	-0.006917085323951761	0.006917085323951761
GO:0022853	0.005764192139737992	0.003134796238244514	0.0026293959014934776	0.0026293959014934776
GO:0140098	0.029344978165938864	0.03918495297805643	-0.009839974812117566	0.009839974812117566
GO:0050145	0.001222707423580786	0.0018286311389759666	-0.0006059237153951806	0.0006059237153951806
GO:0044769	0.0031441048034934497	0.0023510971786833857	0.000793007624810064	0.000793007624810064
GO:0019842	0.0069868995633187774	0.009926854754440962	-0.0029399551911221842	0.0029399551911221842
GO:0140101	0.00943231441048035	0.013061650992685475	-0.0036293365822051248	0.0036293365822051248
GO:1901363	0.33292576419213976	0.43051201671891326	-0.0975862525267735	0.0975862525267735
GO:0008135	0.00943231441048035	0.013061650992685475	-0.0036293365822051248	0.0036293365822051248
GO:0019787	0.012925764192139737	0.011755485893416929	0.001170278298722809	0.001170278298722809
GO:0016868	0.002445414847161572	0.0036572622779519333	-0.0012118474307903611	0.0012118474307903611
GO:0060089	0.0026200873362445414	0.0007836990595611285	0.001836388276683413	0.001836388276683413
GO:0008194	0.0038427947598253277	0.002612330198537095	0.0012304645612882326	0.0012304645612882326
GO:0016830	0.005764192139737992	0.008098223615464995	-0.0023340314757270032	0.0023340314757270032
GO:0097159	0.3343231441048035	0.4323406478578892	-0.09801750375308571	0.09801750375308571
GO:0004888	0.0008733624454148472	0.0	0.0008733624454148472	0.0008733624454148472
GO:0005342	0.00960698689956332	0.0018286311389759666	0.0077783557605873525	0.0077783557605873525
GO:0097747	0.004017467248908297	0.004702194357366771	-0.0006847271084584744	0.0006847271084584744
GO:0016798	0.00925764192139738	0.006530825496342737	0.0027268164250546434	0.0027268164250546434
GO:0016410	0.001222707423580786	0.0010449320794148381	0.00017777534416594794	0.00017777534416594794
GO:0016298	0.0	0.0	0.0	0.0
GO:0004519	0.017292576419213973	0.022204806687565307	-0.004912230268351334	0.004912230268351334
GO:0038023	0.0019213973799126639	0.0	0.0019213973799126639	0.0019213973799126639
GO:0061134	0.0	0.0	0.0	0.0
GO:0140359	0.0	0.0	0.0	0.0
GO:0016740	0.12698689956331877	0.13949843260188088	-0.012511533038562117	0.012511533038562117
GO:0022803	0.0034934497816593887	0.0023510971786833857	0.001142352602976003	0.001142352602976003
GO:0015103	0.0	0.0	0.0	0.0
GO:0008289	0.02096069868995633	0.025600835945663532	-0.004640137255707201	0.004640137255707201
GO:0016779	0.00943231441048035	0.0109717868338558	-0.0015394724233754493	0.0015394724233754493
GO:0030170	0.006812227074235808	0.009665621734587251	-0.002853394660351443	0.002853394660351443
GO:0036094	0.16	0.2144723092998955	-0.054472309299895494	0.054472309299895494
GO:0019001	0.01764192139737991	0.023510971786833857	-0.0058690503894539454	0.0058690503894539454
GO:0003743	0.00611353711790393	0.008359456635318705	-0.002245919517414775	0.002245919517414775
GO:0016831	0.0034934497816593887	0.004702194357366771	-0.0012087445757073827	0.0012087445757073827
GO:0016742	0.001222707423580786	0.0018286311389759666	-0.0006059237153951806	0.0006059237153951806
GO:0017076	0.13344978165938864	0.17737722048066876	-0.04392743882128011	0.04392743882128011
GO:0015075	0.025676855895196506	0.007575757575757576	0.01810109831943893	0.01810109831943893
GO:0030246	0.005764192139737992	0.004702194357366771	0.0010619977823712202	0.0010619977823712202
GO:0004175	0.01851528384279476	0.0219435736677116	-0.0034282898249168373	0.0034282898249168373
GO:0030234	0.04995633187772926	0.05642633228840126	-0.006470000410672	0.006470000410672
GO:0016891	0.00890829694323144	0.013061650992685475	-0.004153354049454034	0.004153354049454034
GO:0048018	0.0	0.0	0.0	0.0
GO:0043565	0.0485589519650655	0.055381400208986416	-0.006822448243920913	0.006822448243920913
GO:0003677	0.10235807860262008	0.12669801462904912	-0.024339936026429032	0.024339936026429032
GO:0000166	0.15196506550218342	0.203239289446186	-0.05127422394400258	0.05127422394400258
GO:0008649	0.0013973799126637554	0.0020898641588296763	-0.0006924842461659209	0.0006924842461659209
GO:0016763	0.0031441048034934497	0.0041797283176593526	-0.0010356235141659028	0.0010356235141659028
GO:0016866	0.004716157205240175	0.006530825496342737	-0.0018146682911025624	0.0018146682911025624
GO:0009678	0.0031441048034934497	0.0023510971786833857	0.000793007624810064	0.000793007624810064
GO:0016829	0.01799126637554585	0.023772204806687566	-0.005780938431141715	0.005780938431141715
GO:0016787	0.1531877729257642	0.1810344827586207	-0.027846709832856503	0.027846709832856503
GO:0044877	0.03004366812227074	0.03605015673981191	-0.006006488617541172	0.006006488617541172
GO:0016788	0.05868995633187773	0.06635318704284221	-0.007663230710964482	0.007663230710964482
GO:0008047	0.027423580786026202	0.031609195402298854	-0.004185614616272652	0.004185614616272652
GO:0046914	0.04296943231441048	0.04049111807732497	0.0024783142370855063	0.0024783142370855063
GO:0003723	0.12	0.164576802507837	-0.04457680250783699	0.04457680250783699
GO:0016818	0.05502183406113537	0.0741901776384535	-0.01916834357731812	0.01916834357731812
GO:0015144	0.0	0.0	0.0	0.0
GO:0016854	0.0013973799126637554	0.0018286311389759666	-0.0004312512263122113	0.0004312512263122113
GO:0008173	0.004541484716157205	0.005747126436781609	-0.0012056417206244043	0.0012056417206244043
GO:0003690	0.043842794759825325	0.05276907001044932	-0.008926275250623998	0.008926275250623998
GO:0140110	0.045589519650655025	0.0493730407523511	-0.003783521101696073	0.003783521101696073
GO:0016627	0.004541484716157205	0.004702194357366771	-0.00016070964120956654	0.00016070964120956654
GO:0019207	0.0	0.0	0.0	0.0
GO:0016765	0.0069868995633187774	0.008620689655172414	-0.0016337900918536362	0.0016337900918536362
GO:0008170	0.0017467248908296944	0.0020898641588296763	-0.0003431392679999819	0.0003431392679999819
GO:0004659	0.0015720524017467249	0.0010449320794148381	0.0005271203223318867	0.0005271203223318867
GO:0019900	0.0	0.0	0.0	0.0
GO:0070279	0.006812227074235808	0.009665621734587251	-0.002853394660351443	0.002853394660351443
GO:0030145	0.0015720524017467249	0.0020898641588296763	-0.0005178117570829514	0.0005178117570829514
GO:0016875	0.006462882096069869	0.009404388714733543	-0.002941506618663674	0.002941506618663674
GO:0046906	0.004541484716157205	0.0036572622779519333	0.0008842224382052716	0.0008842224382052716
GO:0004252	0.0022707423580786024	0.0020898641588296763	0.00018087819924892615	0.00018087819924892615
GO:0019205	0.0015720524017467249	0.0023510971786833857	-0.0007790447769366608	0.0007790447769366608
GO:0052689	0.008034934497816594	0.008098223615464995	-6.32891176484008e-05	6.32891176484008e-05
GO:0016860	0.002096069868995633	0.0020898641588296763	6.2057101659568695e-06	6.2057101659568695e-06
GO:0016407	0.004716157205240175	0.0054858934169279	-0.0007697362116877247	0.0007697362116877247
GO:0016747	0.014672489082969432	0.012277951933124347	0.0023945371498450847	0.0023945371498450847
GO:0019238	0.001222707423580786	0.0018286311389759666	-0.0006059237153951806	0.0006059237153951806
GO:0043169	0.14899563318777292	0.16666666666666666	-0.017671033478893733	0.017671033478893733
GO:0003955	0.001222707423580786	0.0018286311389759666	-0.0006059237153951806	0.0006059237153951806
GO:0016887	0.034934497816593885	0.04885057471264368	-0.013916076896049796	0.013916076896049796
GO:0000287	0.011004366812227074	0.014367816091954023	-0.003363449279726949	0.003363449279726949
GO:0140104	0.004366812227074236	0.0041797283176593526	0.00018708390941488302	0.00018708390941488302
GO:0043168	0.1481222707423581	0.1972309299895507	-0.0491086592471926	0.0491086592471926
GO:0008175	0.0026200873362445414	0.003134796238244514	-0.0005147089019999725	0.0005147089019999725
GO:0030554	0.11685589519650655	0.15491118077324975	-0.0380552855767432	0.0380552855767432
GO:0051082	0.014323144104803493	0.018025078369905956	-0.003701934265102463	0.003701934265102463
GO:0016853	0.009781659388646289	0.012539184952978056	-0.0027575255643317673	0.0027575255643317673
GO:0005102	0.001222707423580786	0.0013061650992685476	-8.345767568776149e-05	8.345767568776149e-05
GO:0005543	0.01572052401746725	0.019853709508881923	-0.004133185491414674	0.004133185491414674
GO:0003700	0.03056768558951965	0.031086729362591433	-0.000519043773071784	0.000519043773071784
GO:0008483	0.0038427947598253277	0.005747126436781609	-0.0019043316769562814	0.0019043316769562814
GO:0051539	0.004890829694323144	0.006269592476489028	-0.0013787627821658837	0.0013787627821658837
GO:0015453	0.00034934497816593884	0.00026123301985370953	8.81119583122293e-05	8.81119583122293e-05
GO:0016796	0.0	0.0	0.0	0.0
GO:0005488	0.525938864628821	0.6452455590386625	-0.11930669440984154	0.11930669440984154
GO:0140102	0.0013973799126637554	0.0020898641588296763	-0.0006924842461659209	0.0006924842461659209
GO:0098772	0.056768558951965066	0.06583072100313479	-0.009062162051169727	0.009062162051169727
GO:0032561	0.01764192139737991	0.023510971786833857	-0.0058690503894539454	0.0058690503894539454
GO:0008509	0.0031441048034934497	0.00026123301985370953	0.0028828717836397403	0.0028828717836397403
GO:0016705	0.0015720524017467249	0.0013061650992685476	0.0002658873024781773	0.0002658873024781773
GO:0032553	0.13676855895196507	0.18234064785788923	-0.04557208890592415	0.04557208890592415
GO:0140657	0.034934497816593885	0.04179728317659352	-0.0068627853599996375	0.0068627853599996375
GO:0004536	0.0031441048034934497	0.0041797283176593526	-0.0010356235141659028	0.0010356235141659028
GO:0016769	0.0038427947598253277	0.005747126436781609	-0.0019043316769562814	0.0019043316769562814
GO:0140640	0.05764192139737991	0.0794148380355277	-0.02177291663814778	0.02177291663814778
GO:0140096	0.09554585152838428	0.10684430512016718	-0.0112984535917829	0.0112984535917829
GO:0008137	0.00017467248908296942	0.00026123301985370953	-8.656053077074011e-05	8.656053077074011e-05
GO:0015078	0.006637554585152838	0.0041797283176593526	0.0024578262674934855	0.0024578262674934855
GO:0030546	0.0	0.0	0.0	0.0
GO:0000981	0.02759825327510917	0.027168234064785787	0.00043001921032338394	0.00043001921032338394
GO:0032555	0.1332751091703057	0.17711598746081506	-0.043840878290509366	0.043840878290509366
GO:0032559	0.11685589519650655	0.15491118077324975	-0.0380552855767432	0.0380552855767432
GO:0016301	0.03336244541484716	0.04493207941483804	-0.011569633999990878	0.011569633999990878
GO:0016783	0.0017467248908296944	0.0023510971786833857	-0.0006043722878536913	0.0006043722878536913
GO:0001067	0.02794759825327511	0.03187042842215256	-0.003922830168877452	0.003922830168877452
GO:0016667	0.004366812227074236	0.0054858934169279	-0.0011190811898536641	0.0011190811898536641
GO:0017171	0.0031441048034934497	0.0028735632183908046	0.00027054158510264516	0.00027054158510264516
GO:0016810	0.0076855895196506555	0.01044932079414838	-0.002763731274497725	0.002763731274497725
GO:0050136	0.0005240174672489083	0.0007836990595611285	-0.0002596815923122202	0.0002596815923122202
GO:0016772	0.050655021834061134	0.06347962382445141	-0.012824601990390275	0.012824601990390275
GO:0016835	0.007336244541484716	0.009926854754440962	-0.0025906102129562457	0.0025906102129562457
GO:0106311	0.0	0.0	0.0	0.0
GO:0022804	0.014847161572052401	0.006269592476489028	0.008577569095563373	0.008577569095563373
GO:0003676	0.21589519650655023	0.28082549634273773	-0.0649302998361875	0.0649302998361875
GO:0015318	0.02148471615720524	0.006530825496342737	0.014953890660862501	0.014953890660862501
GO:0036361	0.00034934497816593884	0.0005224660397074191	-0.00017312106154148023	0.00017312106154148023
GO:1901265	0.15196506550218342	0.203239289446186	-0.05127422394400258	0.05127422394400258
GO:0016817	0.05502183406113537	0.0741901776384535	-0.01916834357731812	0.01916834357731812
GO:0004672	0.022882096069868997	0.031609195402298854	-0.008727099332429857	0.008727099332429857
GO:1901681	0.00017467248908296942	0.0	0.00017467248908296942	0.00017467248908296942
GO:0004527	0.00611353711790393	0.008620689655172414	-0.0025071525372684835	0.0025071525372684835
GO:0016814	0.0015720524017467249	0.0023510971786833857	-0.0007790447769366608	0.0007790447769366608
GO:0004529	0.0	0.0	0.0	0.0
GO:0005198	0.06270742358078603	0.07654127481713689	-0.013833851236350864	0.013833851236350864
GO:0003824	0.371528384279476	0.42998955067920586	-0.05846116639972987	0.05846116639972987
GO:0016620	0.0038427947598253277	0.0054858934169279	-0.001643098657102572	0.001643098657102572
GO:1990837	0.03563318777292576	0.041536050156739814	-0.005902862383814052	0.005902862383814052
GO:0016780	0.002445414847161572	0.0005224660397074191	0.001922948807454153	0.001922948807454153
GO:0016877	0.0008733624454148472	0.0013061650992685476	-0.0004328026538537004	0.0004328026538537004
GO:0008374	0.0	0.0	0.0	0.0
GO:0016462	0.054497816593886465	0.07392894461859979	-0.019431128024713328	0.019431128024713328
GO:0042625	0.0031441048034934497	0.0023510971786833857	0.000793007624810064	0.000793007624810064
GO:0004386	0.017292576419213973	0.025339602925809824	-0.00804702650659585	0.00804702650659585
GO:0005261	0.0026200873362445414	0.0018286311389759666	0.0007914561972685748	0.0007914561972685748
GO:0016791	0.01903930131004367	0.021421107628004178	-0.002381806317960509	0.002381806317960509
GO:0070566	0.002445414847161572	0.0028735632183908046	-0.0004281483712292324	0.0004281483712292324
GO:0017111	0.04960698689956332	0.06792058516196448	-0.018313598262401157	0.018313598262401157
GO:0008092	0.013624454148471616	0.018025078369905956	-0.00440062422143434	0.00440062422143434
GO:0016741	0.013624454148471616	0.01619644723092999	-0.0025719930824583733	0.0025719930824583733
GO:0003735	0.03860262008733625	0.05303030303030303	-0.014427682942966785	0.014427682942966785
GO:0008233	0.027423580786026202	0.03213166144200627	-0.004708080655980069	0.004708080655980069
GO:0051540	0.008034934497816594	0.010710553814002089	-0.002675619316185495	0.002675619316185495
GO:0019899	0.027074235807860263	0.029519331243469175	-0.0024450954356089113	0.0024450954356089113
GO:0008757	0.004716157205240175	0.004963427377220481	-0.0002472701719803058	0.0002472701719803058
GO:0016881	0.0013973799126637554	0.001567398119122257	-0.00017001820645850163	0.00017001820645850163
GO:0015252	0.001222707423580786	0.0018286311389759666	-0.0006059237153951806	0.0006059237153951806
GO:0016903	0.004716157205240175	0.006792058516196447	-0.002075901310956272	0.002075901310956272
GO:0016614	0.015371179039301311	0.02089864158829676	-0.00552746254899545	0.00552746254899545
GO:0022836	0.0	0.0	0.0	0.0
GO:0051536	0.008034934497816594	0.010710553814002089	-0.002675619316185495	0.002675619316185495
GO:0005216	0.0027947598253275107	0.0018286311389759666	0.0009661286863515441	0.0009661286863515441
GO:0004674	0.0211353711790393	0.029258098223615466	-0.008122727044576165	0.008122727044576165
GO:0004521	0.011004366812227074	0.01541274817136886	-0.004408381359141787	0.004408381359141787
GO:0045182	0.01222707423580786	0.01593521421107628	-0.0037081399752684208	0.0037081399752684208
GO:0004812	0.006462882096069869	0.009404388714733543	-0.002941506618663674	0.002941506618663674
GO:0019829	0.005414847161572052	0.003134796238244514	0.002280050923327538	0.002280050923327538
GO:0090729	0.0	0.0	0.0	0.0
GO:0046873	0.0069868995633187774	0.001567398119122257	0.00541950144419652	0.00541950144419652
GO:0005524	0.11685589519650655	0.15491118077324975	-0.0380552855767432	0.0380552855767432
GO:0016491	0.0508296943231441	0.05851619644723093	-0.007686502124086829	0.007686502124086829
GO:0003954	0.0008733624454148472	0.0013061650992685476	-0.0004328026538537004	0.0004328026538537004
GO:0022857	0.059388646288209605	0.013584117032392894	0.04580452925581671	0.04580452925581671
GO:0016746	0.017292576419213973	0.01541274817136886	0.0018798282478451125	0.0018798282478451125
GO:0016893	0.00890829694323144	0.013061650992685475	-0.004153354049454034	0.004153354049454034
GO:0016861	0.001222707423580786	0.001567398119122257	-0.0003446906955414709	0.0003446906955414709
GO:0005126	0.0	0.0	0.0	0.0
GO:0009055	0.005240174672489083	0.0036572622779519333	0.0015829123945371496	0.0015829123945371496
GO:0016651	0.005240174672489083	0.006269592476489028	-0.001029417803999945	0.001029417803999945
GO:0004520	0.0029694323144104804	0.0041797283176593526	-0.0012102960032488721	0.0012102960032488721
GO:0008094	0.007161572052401747	0.01044932079414838	-0.003287748741746634	0.003287748741746634
GO:0016773	0.02812227074235808	0.0384012539184953	-0.010278983176137218	0.010278983176137218
GO:0004497	0.002096069868995633	0.0020898641588296763	6.2057101659568695e-06	6.2057101659568695e-06
GO:0003674	0.7778165938864628	0.8461337513061651	-0.06831715741970223	0.06831715741970223
GO:0016782	0.0019213973799126639	0.002612330198537095	-0.0006909328186244313	0.0006909328186244313
GO:0020037	0.004541484716157205	0.0036572622779519333	0.0008842224382052716	0.0008842224382052716
GO:0016758	0.00908296943231441	0.0033960292580982234	0.005686940174216186	0.005686940174216186
GO:0004540	0.013275109170305676	0.018025078369905956	-0.0047499691996002805	0.0047499691996002805
GO:0005215	0.06777292576419214	0.022988505747126436	0.0447844200170657	0.0447844200170657
GO:0008168	0.011703056768558952	0.013322884012539185	-0.0016198272439802326	0.0016198272439802326
GO:0016836	0.0062882096069868994	0.008359456635318705	-0.0020712470283318057	0.0020712470283318057
GO:0042626	0.00925764192139738	0.004963427377220481	0.0042942145441769	0.0042942145441769
GO:0042802	0.0337117903930131	0.04179728317659352	-0.008085492783580422	0.008085492783580422
GO:0106310	0.020786026200873362	0.028735632183908046	-0.007949605983034683	0.007949605983034683
GO:0048869	0.0005240174672489083	0.0007836990595611285	-0.0002596815923122202	0.0002596815923122202
GO:0006396	0.08506550218340611	0.10684430512016718	-0.02177880293676107	0.02177880293676107
GO:0055082	0.0314410480349345	0.021421107628004178	0.01001994040693032	0.01001994040693032
GO:0052027	0.0	0.0	0.0	0.0
GO:0065003	0.0656768558951965	0.07575757575757576	-0.010080719862379253	0.010080719862379253
GO:0009725	0.0	0.0	0.0	0.0
GO:0042981	0.0015720524017467249	0.0020898641588296763	-0.0005178117570829514	0.0005178117570829514
GO:0046700	0.024104803493449782	0.02638453500522466	-0.0022797315117748795	0.0022797315117748795
GO:0006576	0.0013973799126637554	0.0018286311389759666	-0.0004312512263122113	0.0004312512263122113
GO:0009130	0.0010480349344978166	0.001567398119122257	-0.0005193631846244404	0.0005193631846244404
GO:0034470	0.05502183406113537	0.07314524555903866	-0.018123411497903287	0.018123411497903287
GO:0010035	0.005938864628820961	0.004963427377220481	0.00097543725160048	0.00097543725160048
GO:0034641	0.24384279475982532	0.30877742946708464	-0.06493463470725933	0.06493463470725933
GO:1901698	0.010655021834061135	0.0109717868338558	-0.00031676499979466435	0.00031676499979466435
GO:0043254	0.008209606986899563	0.010710553814002089	-0.0025009468271025258	0.0025009468271025258
GO:0009432	0.0	0.0	0.0	0.0
GO:0046417	0.0008733624454148472	0.0013061650992685476	-0.0004328026538537004	0.0004328026538537004
GO:0044248	0.056768558951965066	0.06478578892371996	-0.008017229971754893	0.008017229971754893
GO:0005975	0.03703056768558952	0.039968652037617555	-0.0029380843520280323	0.0029380843520280323
GO:0009173	0.0010480349344978166	0.001567398119122257	-0.0005193631846244404	0.0005193631846244404
GO:0010638	0.0005240174672489083	0.00026123301985370953	0.00026278444739519875	0.00026278444739519875
GO:0007155	0.0019213973799126639	0.001567398119122257	0.00035399926079040687	0.00035399926079040687
GO:0048870	0.00034934497816593884	0.00026123301985370953	8.81119583122293e-05	8.81119583122293e-05
GO:0051094	0.0010480349344978166	0.0013061650992685476	-0.000258130164770731	0.000258130164770731
GO:0019751	0.0	0.0	0.0	0.0
GO:0001775	0.0	0.0	0.0	0.0
GO:0031324	0.006812227074235808	0.008098223615464995	-0.0012859965412291867	0.0012859965412291867
GO:0044057	0.0	0.0	0.0	0.0
GO:0009991	0.0015720524017467249	0.001567398119122257	4.654282624467869e-06	4.654282624467869e-06
GO:0009218	0.0019213973799126639	0.0028735632183908046	-0.0009521658384781407	0.0009521658384781407
GO:0034765	0.0008733624454148472	0.0005224660397074191	0.0003508964057074281	0.0003508964057074281
GO:0007389	0.0	0.0	0.0	0.0
GO:0008652	0.006462882096069869	0.009404388714733543	-0.002941506618663674	0.002941506618663674
GO:0022607	0.09903930131004367	0.1154649947753396	-0.016425693465295932	0.016425693465295932
GO:0043604	0.0005240174672489083	0.0007836990595611285	-0.0002596815923122202	0.0002596815923122202
GO:1903311	0.0	0.0	0.0	0.0
GO:0009208	0.0	0.0	0.0	0.0
GO:0006807	0.40593886462882095	0.4785788923719958	-0.07264002774317485	0.07264002774317485
GO:0090066	0.0015720524017467249	0.001567398119122257	4.654282624467869e-06	4.654282624467869e-06
GO:0006974	0.05991266375545851	0.07758620689655173	-0.017673543141093213	0.017673543141093213
GO:0031347	0.0	0.0	0.0	0.0
GO:0006399	0.023755458515283844	0.031086729362591433	-0.0073312708473075895	0.0073312708473075895
GO:0044265	0.044192139737991264	0.04806687565308255	-0.0038747359150912847	0.0038747359150912847
GO:0098655	0.013624454148471616	0.006530825496342737	0.007093628652128879	0.007093628652128879
GO:0002697	0.0	0.0	0.0	0.0
GO:0051606	0.0010480349344978166	0.0007836990595611285	0.0002643358749366881	0.0002643358749366881
GO:0044272	0.0055895196506550214	0.0073145245559038665	-0.001725004905248845	0.001725004905248845
GO:0045595	0.00034934497816593884	0.0005224660397074191	-0.00017312106154148023	0.00017312106154148023
GO:0071496	0.0015720524017467249	0.001567398119122257	4.654282624467869e-06	4.654282624467869e-06
GO:0065008	0.07336244541484715	0.06661442006269593	0.0067480253521512296	0.0067480253521512296
GO:0043414	0.017292576419213973	0.018547544409613374	-0.0012549679903994006	0.0012549679903994006
GO:0015711	0.005764192139737992	0.0041797283176593526	0.001584463822078639	0.001584463822078639
GO:0070647	0.022707423580786028	0.02037617554858934	0.0023312480321966873	0.0023312480321966873
GO:0018205	0.004366812227074236	0.004702194357366771	-0.00033538213029253583	0.00033538213029253583
GO:1901990	0.0	0.0	0.0	0.0
GO:0050801	0.03161572052401747	0.021421107628004178	0.01019461289601329	0.01019461289601329
GO:0009309	0.0	0.0	0.0	0.0
GO:0015980	0.01222707423580786	0.009665621734587251	0.002561452501220609	0.002561452501220609
GO:0080134	0.004017467248908297	0.0054858934169279	-0.0014684261680196027	0.0014684261680196027
GO:0032984	0.0	0.0	0.0	0.0
GO:0043043	0.00017467248908296942	0.00026123301985370953	-8.656053077074011e-05	8.656053077074011e-05
GO:0006913	0.008034934497816594	0.009665621734587251	-0.0016306872367706574	0.0016306872367706574
GO:0048468	0.0	0.0	0.0	0.0
GO:0075528	0.0	0.0	0.0	0.0
GO:0042440	0.004890829694323144	0.005747126436781609	-0.0008562967424584648	0.0008562967424584648
GO:1903047	0.026550218340611352	0.03369905956112853	-0.007148841220517177	0.007148841220517177
GO:0051172	0.005240174672489083	0.006269592476489028	-0.001029417803999945	0.001029417803999945
GO:0016054	0.00890829694323144	0.012016718913270637	-0.0031084219700391966	0.0031084219700391966
GO:0046490	0.00017467248908296942	0.0	0.00017467248908296942	0.00017467248908296942
GO:0009056	0.0777292576419214	0.08594566353187043	-0.008216405889949027	0.008216405889949027
GO:0008219	0.004192139737991266	0.004702194357366771	-0.0005100546193755051	0.0005100546193755051
GO:0051171	0.13991266375545852	0.16849529780564262	-0.028582634050184103	0.028582634050184103
GO:0032270	0.0029694323144104804	0.0036572622779519333	-0.0006878299635414528	0.0006878299635414528
GO:0055065	0.020087336244541485	0.012800417972831766	0.007286918271709719	0.007286918271709719
GO:0044068	0.0	0.0	0.0	0.0
GO:0016051	0.0027947598253275107	0.003918495297805642	-0.0011237354724781315	0.0011237354724781315
GO:0046903	0.003318777292576419	0.0036572622779519333	-0.00033848498537551426	0.00033848498537551426
GO:0031331	0.0	0.0	0.0	0.0
GO:0032501	0.0	0.0	0.0	0.0
GO:0044205	0.0010480349344978166	0.001567398119122257	-0.0005193631846244404	0.0005193631846244404
GO:0009247	0.004541484716157205	0.0005224660397074191	0.004019018676449786	0.004019018676449786
GO:0040008	0.009956331877729258	0.012277951933124347	-0.0023216200553950895	0.0023216200553950895
GO:0032502	0.027074235807860263	0.0274294670846395	-0.00035523127677923594	0.00035523127677923594
GO:0120035	0.0	0.0	0.0	0.0
GO:0051129	0.004017467248908297	0.00522466039707419	-0.0012071931481658933	0.0012071931481658933
GO:1901575	0.07441048034934498	0.08150470219435736	-0.007094221845012377	0.007094221845012377
GO:0071310	0.0006986899563318777	0.0010449320794148381	-0.00034624212308296046	0.00034624212308296046
GO:0016053	0.011353711790393014	0.01567398119122257	-0.004320269400829555	0.004320269400829555
GO:0042325	0.010829694323144104	0.014367816091954023	-0.0035381217688099185	0.0035381217688099185
GO:0006081	0.002096069868995633	0.003134796238244514	-0.0010387263692488808	0.0010387263692488808
GO:0090257	0.0	0.0	0.0	0.0
GO:0009057	0.06305676855895197	0.06661442006269593	-0.0035576515037439582	0.0035576515037439582
GO:0023056	0.0013973799126637554	0.0018286311389759666	-0.0004312512263122113	0.0004312512263122113
GO:0050794	0.24768558951965067	0.28996865203761757	-0.0422830625179669	0.0422830625179669
GO:0061025	0.0	0.0	0.0	0.0
GO:0006810	0.19126637554585152	0.13793103448275862	0.0533353410630929	0.0533353410630929
GO:1901360	0.24262008733624454	0.30825496342737724	-0.0656348760911327	0.0656348760911327
GO:0006555	0.0008733624454148472	0.0010449320794148381	-0.00017156963399999096	0.00017156963399999096
GO:0009119	0.0006986899563318777	0.0007836990595611285	-8.500910322925082e-05	8.500910322925082e-05
GO:1901699	0.0006986899563318777	0.0010449320794148381	-0.00034624212308296046	0.00034624212308296046
GO:0043068	0.00017467248908296942	0.00026123301985370953	-8.656053077074011e-05	8.656053077074011e-05
GO:0022603	0.0006986899563318777	0.0010449320794148381	-0.00034624212308296046	0.00034624212308296046
GO:0023051	0.020436681222707424	0.023249738766980145	-0.0028130575442727214	0.0028130575442727214
GO:0009394	0.0006986899563318777	0.0010449320794148381	-0.00034624212308296046	0.00034624212308296046
GO:0006790	0.019388646288209608	0.024817136886102403	-0.005428490597892795	0.005428490597892795
GO:1901576	0.15475982532751092	0.18782654127481713	-0.0330667159473062	0.0330667159473062
GO:0009221	0.0006986899563318777	0.0010449320794148381	-0.00034624212308296046	0.00034624212308296046
GO:1902679	0.003318777292576419	0.004440961337513062	-0.001122184044936643	0.001122184044936643
GO:0048609	0.0	0.0	0.0	0.0
GO:1901342	0.0	0.0	0.0	0.0
GO:0002274	0.0	0.0	0.0	0.0
GO:0009161	0.004017467248908297	0.0060083594566353185	-0.0019908922077270215	0.0019908922077270215
GO:0050778	0.0	0.0	0.0	0.0
GO:0007154	0.0015720524017467249	0.001567398119122257	4.654282624467869e-06	4.654282624467869e-06
GO:0051173	0.00943231441048035	0.0109717868338558	-0.0015394724233754493	0.0015394724233754493
GO:0030001	0.010305676855895196	0.004440961337513062	0.0058647155183821345	0.0058647155183821345
GO:0051174	0.01222707423580786	0.016457680250783698	-0.004230606014975838	0.004230606014975838
GO:0009110	0.0005240174672489083	0.0007836990595611285	-0.0002596815923122202	0.0002596815923122202
GO:0030154	0.0005240174672489083	0.0007836990595611285	-0.0002596815923122202	0.0002596815923122202
GO:1905952	0.00017467248908296942	0.00026123301985370953	-8.656053077074011e-05	8.656053077074011e-05
GO:0046434	0.0010480349344978166	0.001567398119122257	-0.0005193631846244404	0.0005193631846244404
GO:1901271	0.0	0.0	0.0	0.0
GO:0042327	0.0026200873362445414	0.003134796238244514	-0.0005147089019999725	0.0005147089019999725
GO:0046483	0.2412227074235808	0.3059038662486938	-0.06468115882511302	0.06468115882511302
GO:0023052	0.0	0.0	0.0	0.0
GO:0044087	0.022532751091703055	0.030564263322884012	-0.008031512231180957	0.008031512231180957
GO:0006508	0.06096069868995633	0.06661442006269593	-0.005653721372739597	0.005653721372739597
GO:1901564	0.24087336244541485	0.272466039707419	-0.031592677262004154	0.031592677262004154
GO:0070302	0.0	0.0	0.0	0.0
GO:1902532	0.0	0.0	0.0	0.0
GO:0006874	0.0	0.0	0.0	0.0
GO:0042326	0.0	0.0	0.0	0.0
GO:1902600	0.007510917030567685	0.004963427377220481	0.0025474896533472045	0.0025474896533472045
GO:1901565	0.03737991266375546	0.04075235109717868	-0.0033724384334232194	0.0033724384334232194
GO:0051668	0.01572052401746725	0.012800417972831766	0.0029201060446354832	0.0029201060446354832
GO:0031668	0.0015720524017467249	0.001567398119122257	4.654282624467869e-06	4.654282624467869e-06
GO:0030162	0.004541484716157205	0.004963427377220481	-0.00042194266106327597	0.00042194266106327597
GO:0006418	0.006462882096069869	0.009404388714733543	-0.002941506618663674	0.002941506618663674
GO:0071806	0.006812227074235808	0.006269592476489028	0.0005426345977467802	0.0005426345977467802
GO:0052547	0.0	0.0	0.0	0.0
GO:0052200	0.0	0.0	0.0	0.0
GO:0044275	0.0	0.0	0.0	0.0
GO:0009066	0.005065502183406114	0.006530825496342737	-0.0014653233129366238	0.0014653233129366238
GO:1901605	0.016419213973799127	0.02246603970741902	-0.006046825733619893	0.006046825733619893
GO:0032879	0.020786026200873362	0.025600835945663532	-0.00481480974479017	0.00481480974479017
GO:0051052	0.0188646288209607	0.023772204806687566	-0.0049075759857268655	0.0049075759857268655
GO:0033692	0.0	0.0	0.0	0.0
GO:0006886	0.03860262008733625	0.03761755485893417	0.0009850652284020753	0.0009850652284020753
GO:0032774	0.03021834061135371	0.03735632183908046	-0.007137981227726752	0.007137981227726752
GO:0040007	0.009781659388646289	0.011494252873563218	-0.0017125934849169296	0.0017125934849169296
GO:0051336	0.017292576419213973	0.02115987460815047	-0.0038672981889364966	0.0038672981889364966
GO:0051049	0.014148471615720524	0.01698014629049112	-0.0028316746747705946	0.0028316746747705946
GO:0007346	0.01519650655021834	0.01671891327063741	-0.0015224067204190703	0.0015224067204190703
GO:0009893	0.017292576419213973	0.019592476489028215	-0.0022999000698142417	0.0022999000698142417
GO:0009165	0.010131004366812227	0.014629049111807733	-0.004498044744995506	0.004498044744995506
GO:0072527	0.00611353711790393	0.008620689655172414	-0.0025071525372684835	0.0025071525372684835
GO:0030163	0.028471615720524018	0.028735632183908046	-0.00026401646338402793	0.00026401646338402793
GO:0040017	0.0	0.0	0.0	0.0
GO:0009719	0.0006986899563318777	0.0010449320794148381	-0.00034624212308296046	0.00034624212308296046
GO:0006066	0.004890829694323144	0.0060083594566353185	-0.0011175297623121742	0.0011175297623121742
GO:0006188	0.0017467248908296944	0.002612330198537095	-0.0008656053077074008	0.0008656053077074008
GO:1901362	0.04331877729257642	0.05642633228840126	-0.01310755499582484	0.01310755499582484
GO:0050776	0.0	0.0	0.0	0.0
GO:0006631	0.011179039301310043	0.010710553814002089	0.0004684854873079538	0.0004684854873079538
GO:0006637	0.0031441048034934497	0.0041797283176593526	-0.0010356235141659028	0.0010356235141659028
GO:0002694	0.0	0.0	0.0	0.0
GO:0006139	0.23248908296943233	0.29519331243469177	-0.06270422946525944	0.06270422946525944
GO:0072521	0.01519650655021834	0.021421107628004178	-0.006224601077785838	0.006224601077785838
GO:0006163	0.01222707423580786	0.017502612330198536	-0.005275538094390676	0.005275538094390676
GO:0044249	0.15580786026200874	0.1893939393939394	-0.03358607913193065	0.03358607913193065
GO:0044106	0.0013973799126637554	0.0018286311389759666	-0.0004312512263122113	0.0004312512263122113
GO:0031325	0.010480349344978166	0.013584117032392894	-0.003103767687414728	0.003103767687414728
GO:0008033	0.016768558951965065	0.02089864158829676	-0.004130082636331696	0.004130082636331696
GO:0044092	0.0069868995633187774	0.008359456635318705	-0.0013725570719999277	0.0013725570719999277
GO:0042435	0.0	0.0	0.0	0.0
GO:0080135	0.0029694323144104804	0.003918495297805642	-0.0009490629833951618	0.0009490629833951618
GO:0019363	0.0	0.0	0.0	0.0
GO:0010604	0.011004366812227074	0.013584117032392894	-0.00257975022016582	0.00257975022016582
GO:0009132	0.005414847161572052	0.007575757575757576	-0.002160910414185524	0.002160910414185524
GO:0008655	0.0	0.0	0.0	0.0
GO:0031329	0.009956331877729258	0.012277951933124347	-0.0023216200553950895	0.0023216200553950895
GO:0042330	0.0	0.0	0.0	0.0
GO:0009894	0.012576419213973799	0.013845350052246604	-0.001268930838272805	0.001268930838272805
GO:0051240	0.0	0.0	0.0	0.0
GO:0008654	0.012052401746724891	0.009665621734587251	0.0023867800121376397	0.0023867800121376397
GO:0006547	0.0015720524017467249	0.0023510971786833857	-0.0007790447769366608	0.0007790447769366608
GO:0050789	0.28489082969432317	0.3281086729362591	-0.04321784324193595	0.04321784324193595
GO:0006753	0.02462882096069869	0.03369905956112853	-0.009070238600429839	0.009070238600429839
GO:0009423	0.0006986899563318777	0.0010449320794148381	-0.00034624212308296046	0.00034624212308296046
GO:0048638	0.0	0.0	0.0	0.0
GO:0032506	0.003668122270742358	0.004440961337513062	-0.000772839066770704	0.000772839066770704
GO:0019438	0.0462882096069869	0.060867293625914316	-0.014579084018927414	0.014579084018927414
GO:0031326	0.11982532751091703	0.1455067920585162	-0.02568146454759916	0.02568146454759916
GO:0009064	0.008733624454148471	0.012016718913270637	-0.003283094459122166	0.003283094459122166
GO:0016071	0.02445414847161572	0.025600835945663532	-0.0011466874740478118	0.0011466874740478118
GO:0006525	0.0022707423580786024	0.003134796238244514	-0.0008640538801659116	0.0008640538801659116
GO:0051235	0.0	0.0	0.0	0.0
GO:0009185	0.004541484716157205	0.006530825496342737	-0.0019893407801855325	0.0019893407801855325
GO:0007165	0.052751091703056766	0.06295715778474399	-0.010206066081687226	0.010206066081687226
GO:0006553	0.002445414847161572	0.0033960292580982234	-0.0009506144109366513	0.0009506144109366513
GO:0045936	0.0	0.0	0.0	0.0
GO:0072522	0.006462882096069869	0.009665621734587251	-0.0032027396385173827	0.0032027396385173827
GO:0045184	0.08436681222707423	0.07497387669801463	0.009392935529059607	0.009392935529059607
GO:0015849	0.00611353711790393	0.0013061650992685476	0.004807372018635382	0.004807372018635382
GO:0048585	0.002445414847161572	0.002612330198537095	-0.00016691535137552298	0.00016691535137552298
GO:0003008	0.0	0.0	0.0	0.0
GO:0009308	0.0013973799126637554	0.0018286311389759666	-0.0004312512263122113	0.0004312512263122113
GO:0060627	0.0031441048034934497	0.004440961337513062	-0.0012968565340196123	0.0012968565340196123
GO:0034613	0.03668122270742358	0.038662486938349006	-0.001981264230925428	0.001981264230925428
GO:0009112	0.004716157205240175	0.006530825496342737	-0.0018146682911025624	0.0018146682911025624
GO:0010647	0.0026200873362445414	0.0033960292580982234	-0.000775941921853682	0.000775941921853682
GO:0006082	0.05572052401746725	0.07157784743991641	-0.01585732342244916	0.01585732342244916
GO:0022412	0.0	0.0	0.0	0.0
GO:0062012	0.0022707423580786024	0.002612330198537095	-0.0003415878404584927	0.0003415878404584927
GO:0007610	0.0	0.0	0.0	0.0
GO:0044270	0.02445414847161572	0.02690700104493208	-0.002452852573316358	0.002452852573316358
GO:0006518	0.0026200873362445414	0.0018286311389759666	0.0007914561972685748	0.0007914561972685748
GO:0000375	0.0017467248908296944	0.001567398119122257	0.00017932677170743737	0.00017932677170743737
GO:0019941	0.02131004366812227	0.023510971786833857	-0.002200928118711587	0.002200928118711587
GO:0075111	0.0	0.0	0.0	0.0
GO:0043933	0.08052401746724891	0.09273772204806688	-0.012213704580817969	0.012213704580817969
GO:0034654	0.04209606986899563	0.05459770114942529	-0.012501631280429658	0.012501631280429658
GO:0006400	0.011004366812227074	0.014106583072100314	-0.0031022162598732406	0.0031022162598732406
GO:0071554	0.03720524017467249	0.023249738766980145	0.013955501407692347	0.013955501407692347
GO:0019318	0.008733624454148471	0.011494252873563218	-0.002760628419414747	0.002760628419414747
GO:0006586	0.0	0.0	0.0	0.0
GO:0044283	0.016768558951965065	0.023772204806687566	-0.0070036458547225	0.0070036458547225
GO:0034660	0.06707423580786026	0.08908045977011494	-0.022006223962254684	0.022006223962254684
GO:0046467	0.004541484716157205	0.0005224660397074191	0.004019018676449786	0.004019018676449786
GO:1903530	0.0006986899563318777	0.0010449320794148381	-0.00034624212308296046	0.00034624212308296046
GO:0006165	0.004890829694323144	0.007053291536050157	-0.002162461841727013	0.002162461841727013
GO:0046907	0.059388646288209605	0.055381400208986416	0.0040072460792231895	0.0040072460792231895
GO:0051179	0.24314410480349344	0.19670846394984326	0.04643564085365018	0.04643564085365018
GO:0080090	0.13816593886462883	0.1671891327063741	-0.02902319384174526	0.02902319384174526
GO:1902105	0.0	0.0	0.0	0.0
GO:0060341	0.0031441048034934497	0.004440961337513062	-0.0012968565340196123	0.0012968565340196123
GO:0032880	0.0076855895196506555	0.01044932079414838	-0.002763731274497725	0.002763731274497725
GO:0035556	0.03737991266375546	0.04780564263322884	-0.010425729969473378	0.010425729969473378
GO:0051493	0.004890829694323144	0.00522466039707419	-0.00033383070275104596	0.00033383070275104596
GO:0044262	0.02148471615720524	0.022727272727272728	-0.0012425565700674886	0.0012425565700674886
GO:0052185	0.0	0.0	0.0	0.0
GO:0009887	0.0	0.0	0.0	0.0
GO:1903046	0.026550218340611352	0.03213166144200627	-0.005581443101394919	0.005581443101394919
GO:0009126	0.002096069868995633	0.003134796238244514	-0.0010387263692488808	0.0010387263692488808
GO:0009605	0.0031441048034934497	0.0033960292580982234	-0.0002519244546047737	0.0002519244546047737
GO:0044419	0.0008733624454148472	0.0010449320794148381	-0.00017156963399999096	0.00017156963399999096
GO:0042127	0.0	0.0	0.0	0.0
GO:0044238	0.445938864628821	0.5101880877742947	-0.06424922314547371	0.06424922314547371
GO:0006511	0.020262008733624454	0.022204806687565307	-0.001942797953940853	0.001942797953940853
GO:0034645	0.08890829694323144	0.11415882967607105	-0.025250532732839615	0.025250532732839615
GO:0009167	0.002096069868995633	0.003134796238244514	-0.0010387263692488808	0.0010387263692488808
GO:0019637	0.045589519650655025	0.05198537095088819	-0.006395851300233166	0.006395851300233166
GO:0034767	0.0	0.0	0.0	0.0
GO:0046031	0.004541484716157205	0.006530825496342737	-0.0019893407801855325	0.0019893407801855325
GO:0060255	0.15965065502183406	0.1920062695924765	-0.03235561457064243	0.03235561457064243
GO:0006643	0.004890829694323144	0.0005224660397074191	0.0043683636546157254	0.0043683636546157254
GO:1902531	0.012052401746724891	0.01541274817136886	-0.0033603464246439695	0.0033603464246439695
GO:0008152	0.5694323144104804	0.6468129571577848	-0.07738064274730438	0.07738064274730438
GO:0009967	0.001222707423580786	0.001567398119122257	-0.0003446906955414709	0.0003446906955414709
GO:0009117	0.02131004366812227	0.029780564263322883	-0.008470520595200613	0.008470520595200613
GO:0010605	0.026375545851528383	0.030303030303030304	-0.003927484451501921	0.003927484451501921
GO:0002684	0.0	0.0	0.0	0.0
GO:0046942	0.0010480349344978166	0.00026123301985370953	0.000786801914644107	0.000786801914644107
GO:0071840	0.25222707423580787	0.28735632183908044	-0.03512924760327257	0.03512924760327257
GO:0019054	0.0	0.0	0.0	0.0
GO:0052029	0.0	0.0	0.0	0.0
GO:0044042	0.007161572052401747	0.006530825496342737	0.0006307465560590093	0.0006307465560590093
GO:0033554	0.08052401746724891	0.10083594566353186	-0.020311928196282955	0.020311928196282955
GO:0009259	0.012576419213973799	0.018025078369905956	-0.005448659155932158	0.005448659155932158
GO:0005996	0.010480349344978166	0.013845350052246604	-0.003365000707268438	0.003365000707268438
GO:0052167	0.0	0.0	0.0	0.0
GO:0033866	0.0	0.0	0.0	0.0
GO:0019222	0.18358078602620087	0.2173458725182863	-0.03376508649208543	0.03376508649208543
GO:1901606	0.0	0.0	0.0	0.0
GO:0140352	0.003318777292576419	0.0036572622779519333	-0.00033848498537551426	0.00033848498537551426
GO:0019049	0.0	0.0	0.0	0.0
GO:0042221	0.04244541484716157	0.04231974921630094	0.0001256656308606316	0.0001256656308606316
GO:0033865	0.004541484716157205	0.005747126436781609	-0.0012056417206244043	0.0012056417206244043
GO:0006760	0.0026200873362445414	0.0033960292580982234	-0.000775941921853682	0.000775941921853682
GO:0006897	0.020786026200873362	0.023772204806687566	-0.0029861786058142034	0.0029861786058142034
GO:0034404	0.0006986899563318777	0.0010449320794148381	-0.00034624212308296046	0.00034624212308296046
GO:0045088	0.0	0.0	0.0	0.0
GO:2001141	0.0965938864628821	0.1180773249738767	-0.0214834385109946	0.0214834385109946
GO:0043101	0.0017467248908296944	0.002612330198537095	-0.0008656053077074008	0.0008656053077074008
GO:0009168	0.0019213973799126639	0.0028735632183908046	-0.0009521658384781407	0.0009521658384781407
GO:0002009	0.0	0.0	0.0	0.0
GO:0046451	0.0	0.0	0.0	0.0
GO:0019219	0.11004366812227075	0.13427377220480669	-0.02423010408253594	0.02423010408253594
GO:0031401	0.0029694323144104804	0.0036572622779519333	-0.0006878299635414528	0.0006878299635414528
GO:0006778	0.001222707423580786	0.0018286311389759666	-0.0006059237153951806	0.0006059237153951806
GO:0044766	0.0	0.0	0.0	0.0
GO:0043038	0.007161572052401747	0.01044932079414838	-0.003287748741746634	0.003287748741746634
GO:0009123	0.004541484716157205	0.006792058516196447	-0.002250573800039242	0.002250573800039242
GO:0010562	0.0029694323144104804	0.0036572622779519333	-0.0006878299635414528	0.0006878299635414528
GO:0009209	0.0	0.0	0.0	0.0
GO:1902680	0.004366812227074236	0.0054858934169279	-0.0011190811898536641	0.0011190811898536641
GO:0071704	0.5227947598253275	0.6018808777429467	-0.07908611791761921	0.07908611791761921
GO:2000113	0.003318777292576419	0.004440961337513062	-0.001122184044936643	0.001122184044936643
GO:0000270	0.0	0.0	0.0	0.0
GO:0044237	0.5018340611353712	0.5869905956112853	-0.08515653447591409	0.08515653447591409
GO:0009135	0.004541484716157205	0.006530825496342737	-0.0019893407801855325	0.0019893407801855325
GO:0006006	0.005764192139737992	0.008098223615464995	-0.0023340314757270032	0.0023340314757270032
GO:0061024	0.01554585152838428	0.012800417972831766	0.002745433555552514	0.002745433555552514
GO:0009081	0.002096069868995633	0.0028735632183908046	-0.0007774933493951714	0.0007774933493951714
GO:0001932	0.004366812227074236	0.0054858934169279	-0.0011190811898536641	0.0011190811898536641
GO:0046493	0.0	0.0	0.0	0.0
GO:0048519	0.0445414847161572	0.04911180773249739	-0.004570323016340187	0.004570323016340187
GO:0006928	0.003668122270742358	0.0036572622779519333	1.0859992790424738e-05	1.0859992790424738e-05
GO:0052205	0.0	0.0	0.0	0.0
GO:0006022	0.004890829694323144	0.003918495297805642	0.000972334396517502	0.000972334396517502
GO:0051046	0.0006986899563318777	0.0010449320794148381	-0.00034624212308296046	0.00034624212308296046
GO:1901659	0.0006986899563318777	0.0010449320794148381	-0.00034624212308296046	0.00034624212308296046
GO:0061919	0.03179039301310044	0.03213166144200627	-0.0003412684289058332	0.0003412684289058332
GO:1901135	0.028646288209606987	0.030564263322884012	-0.0019179751132770255	0.0019179751132770255
GO:0009201	0.0	0.0	0.0	0.0
GO:0002252	0.0	0.0	0.0	0.0
GO:0009174	0.0010480349344978166	0.001567398119122257	-0.0005193631846244404	0.0005193631846244404
GO:0006040	0.00017467248908296942	0.0	0.00017467248908296942	0.00017467248908296942
GO:0043650	0.0006986899563318777	0.0010449320794148381	-0.00034624212308296046	0.00034624212308296046
GO:0009129	0.0010480349344978166	0.001567398119122257	-0.0005193631846244404	0.0005193631846244404
GO:0090287	0.0	0.0	0.0	0.0
GO:0045892	0.003318777292576419	0.004440961337513062	-0.001122184044936643	0.001122184044936643
GO:0044764	0.0	0.0	0.0	0.0
GO:0000097	0.005065502183406114	0.006792058516196447	-0.0017265563327903332	0.0017265563327903332
GO:0072594	0.0010480349344978166	0.0013061650992685476	-0.000258130164770731	0.000258130164770731
GO:0051338	0.00960698689956332	0.011494252873563218	-0.001887265973999899	0.001887265973999899
GO:0044085	0.022358078602620086	0.029519331243469175	-0.007161252640849089	0.007161252640849089
GO:0006259	0.08192139737991266	0.10527690700104493	-0.023355509621132267	0.023355509621132267
GO:0019856	0.0019213973799126639	0.0028735632183908046	-0.0009521658384781407	0.0009521658384781407
GO:0048523	0.01851528384279476	0.0219435736677116	-0.0034282898249168373	0.0034282898249168373
GO:0044093	0.0069868995633187774	0.007836990595611285	-0.0008500910322925071	0.0008500910322925071
GO:0006644	0.01834061135371179	0.014367816091954023	0.003972795261757766	0.003972795261757766
GO:0006090	0.0017467248908296944	0.002612330198537095	-0.0008656053077074008	0.0008656053077074008
GO:0045017	0.0005240174672489083	0.00026123301985370953	0.00026278444739519875	0.00026278444739519875
GO:0031328	0.005764192139737992	0.007575757575757576	-0.0018115654360195844	0.0018115654360195844
GO:0006164	0.004890829694323144	0.0073145245559038665	-0.0024236948615807222	0.0024236948615807222
GO:1903509	0.004890829694323144	0.0005224660397074191	0.0043683636546157254	0.0043683636546157254
GO:0040011	0.00034934497816593884	0.00026123301985370953	8.81119583122293e-05	8.81119583122293e-05
GO:0043207	0.0008733624454148472	0.0010449320794148381	-0.00017156963399999096	0.00017156963399999096
GO:0043066	0.0008733624454148472	0.0010449320794148381	-0.00017156963399999096	0.00017156963399999096
GO:0051272	0.0	0.0	0.0	0.0
GO:0010498	0.022532751091703055	0.023510971786833857	-0.000978220695130802	0.000978220695130802
GO:0009451	0.020611353711790393	0.02638453500522466	-0.005773181293434269	0.005773181293434269
GO:0046049	0.0010480349344978166	0.001567398119122257	-0.0005193631846244404	0.0005193631846244404
GO:0010243	0.010655021834061135	0.0109717868338558	-0.00031676499979466435	0.00031676499979466435
GO:0051241	0.0	0.0	0.0	0.0
GO:0016052	0.00034934497816593884	0.0	0.00034934497816593884	0.00034934497816593884
GO:0051649	0.0611353711790393	0.055642633228840124	0.005492737950199174	0.005492737950199174
GO:0000105	0.0015720524017467249	0.0023510971786833857	-0.0007790447769366608	0.0007790447769366608
GO:0006091	0.020436681222707424	0.019592476489028215	0.0008442047336792088	0.0008442047336792088
GO:0042391	0.0	0.0	0.0	0.0
GO:0051254	0.004890829694323144	0.0060083594566353185	-0.0011175297623121742	0.0011175297623121742
GO:0098660	0.012751091703056768	0.0060083594566353185	0.00674273224642145	0.00674273224642145
GO:0099177	0.0	0.0	0.0	0.0
GO:1903706	0.0	0.0	0.0	0.0
GO:0006464	0.09502183406113537	0.10632183908045977	-0.011300005019324391	0.011300005019324391
GO:0009653	0.0017467248908296944	0.001567398119122257	0.00017932677170743737	0.00017932677170743737
GO:0042592	0.04471615720524017	0.03265412748171369	0.012062029723526484	0.012062029723526484
GO:0030335	0.0	0.0	0.0	0.0
GO:0042558	0.0026200873362445414	0.0033960292580982234	-0.000775941921853682	0.000775941921853682
GO:0009206	0.0	0.0	0.0	0.0
GO:0006364	0.041222707423580786	0.054858934169279	-0.013636226745698213	0.013636226745698213
GO:0009144	0.0	0.0	0.0	0.0
GO:0031327	0.005065502183406114	0.0060083594566353185	-0.000942857273229205	0.000942857273229205
GO:0009262	0.0017467248908296944	0.002612330198537095	-0.0008656053077074008	0.0008656053077074008
GO:1901361	0.024104803493449782	0.02638453500522466	-0.0022797315117748795	0.0022797315117748795
GO:0019725	0.03633187772925764	0.02664576802507837	0.009686109704179269	0.009686109704179269
GO:0090304	0.2050655021834061	0.25835945663531873	-0.05329395445191262	0.05329395445191262
GO:0045934	0.003318777292576419	0.004440961337513062	-0.001122184044936643	0.001122184044936643
GO:0009966	0.020262008733624454	0.022988505747126436	-0.002726497013501982	0.002726497013501982
GO:0070482	0.0	0.0	0.0	0.0
GO:0032103	0.00034934497816593884	0.0005224660397074191	-0.00017312106154148023	0.00017312106154148023
GO:0009063	0.008384279475982533	0.01123301985370951	-0.002848740377726977	0.002848740377726977
GO:0048646	0.0	0.0	0.0	0.0
GO:0009133	0.0	0.0	0.0	0.0
GO:0039506	0.0	0.0	0.0	0.0
GO:0022900	0.008034934497816594	0.004702194357366771	0.0033327401404498226	0.0033327401404498226
GO:0045596	0.00034934497816593884	0.0005224660397074191	-0.00017312106154148023	0.00017312106154148023
GO:0030030	0.00017467248908296942	0.0	0.00017467248908296942	0.00017467248908296942
GO:0016477	0.0	0.0	0.0	0.0
GO:0006355	0.0965938864628821	0.1180773249738767	-0.0214834385109946	0.0214834385109946
GO:0009148	0.0	0.0	0.0	0.0
GO:0033993	0.0	0.0	0.0	0.0
GO:0001819	0.0	0.0	0.0	0.0
GO:0000226	0.0069868995633187774	0.007575757575757576	-0.0005888580124387985	0.0005888580124387985
GO:0042180	0.0038427947598253277	0.004440961337513062	-0.0005981665776877343	0.0005981665776877343
GO:0030031	0.00017467248908296942	0.0	0.00017467248908296942	0.00017467248908296942
GO:0033014	0.001222707423580786	0.0018286311389759666	-0.0006059237153951806	0.0006059237153951806
GO:0042401	0.0	0.0	0.0	0.0
GO:0048598	0.0	0.0	0.0	0.0
GO:0007166	0.00017467248908296942	0.0	0.00017467248908296942	0.00017467248908296942
GO:0010941	0.003318777292576419	0.003918495297805642	-0.0005997180052292233	0.0005997180052292233
GO:0010468	0.1325764192139738	0.16091954022988506	-0.028343121015911243	0.028343121015911243
GO:0006357	0.07318777292576419	0.08960292580982236	-0.016415152884058176	0.016415152884058176
GO:0006725	0.2445414847161572	0.31165099268547547	-0.06710950796931828	0.06710950796931828
GO:0009245	0.0	0.0	0.0	0.0
GO:0009265	0.0006986899563318777	0.0010449320794148381	-0.00034624212308296046	0.00034624212308296046
GO:0022613	0.02131004366812227	0.027951933124346916	-0.006641889456224646	0.006641889456224646
GO:0008202	0.0	0.0	0.0	0.0
GO:0043067	0.002096069868995633	0.002612330198537095	-0.000516260329541462	0.000516260329541462
GO:0072528	0.0029694323144104804	0.004440961337513062	-0.0014715290231025815	0.0014715290231025815
GO:0019752	0.05170305676855895	0.06609195402298851	-0.014388897254429558	0.014388897254429558
GO:1903037	0.0	0.0	0.0	0.0
GO:0051641	0.10008733624454148	0.09979101358411703	0.0002963226604244529	0.0002963226604244529
GO:0051247	0.0029694323144104804	0.0036572622779519333	-0.0006878299635414528	0.0006878299635414528
GO:0006024	0.0	0.0	0.0	0.0
GO:0043543	0.001222707423580786	0.0018286311389759666	-0.0006059237153951806	0.0006059237153951806
GO:0051252	0.09816593886462882	0.11964472309299895	-0.02147878422837013	0.02147878422837013
GO:0009263	0.0017467248908296944	0.002612330198537095	-0.0008656053077074008	0.0008656053077074008
GO:0046040	0.0019213973799126639	0.0028735632183908046	-0.0009521658384781407	0.0009521658384781407
GO:0050790	0.03685589519650655	0.0438871473354232	-0.007031252138916651	0.007031252138916651
GO:0006221	0.0029694323144104804	0.004440961337513062	-0.0014715290231025815	0.0014715290231025815
GO:0046395	0.00890829694323144	0.012016718913270637	-0.0031084219700391966	0.0031084219700391966
GO:0050863	0.0	0.0	0.0	0.0
GO:0009219	0.0006986899563318777	0.0010449320794148381	-0.00034624212308296046	0.00034624212308296046
GO:0071702	0.10183406113537118	0.07863113897596656	0.023202922159404615	0.023202922159404615
GO:0015031	0.07388646288209608	0.06687565308254964	0.007010809799546436	0.007010809799546436
GO:0022604	0.0006986899563318777	0.0010449320794148381	-0.00034624212308296046	0.00034624212308296046
GO:0045597	0.0	0.0	0.0	0.0
GO:0006793	0.056943231441048035	0.06609195402298851	-0.009148722581940473	0.009148722581940473
GO:0044038	0.0	0.0	0.0	0.0
GO:0003006	0.015371179039301311	0.014367816091954023	0.0010033629473472881	0.0010033629473472881
GO:0051604	0.008558951965065502	0.009926854754440962	-0.0013679027893754598	0.0013679027893754598
GO:0120036	0.0	0.0	0.0	0.0
GO:0052204	0.0	0.0	0.0	0.0
GO:0050890	0.0	0.0	0.0	0.0
GO:0022407	0.0005240174672489083	0.0007836990595611285	-0.0002596815923122202	0.0002596815923122202
GO:0006220	0.0029694323144104804	0.004440961337513062	-0.0014715290231025815	0.0014715290231025815
GO:0048731	0.0	0.0	0.0	0.0
GO:0009628	0.0069868995633187774	0.007836990595611285	-0.0008500910322925071	0.0008500910322925071
GO:1901137	0.016419213973799127	0.01593521421107628	0.00048399976272284553	0.00048399976272284553
GO:0044271	0.04489082969432314	0.05877742946708464	-0.0138865997727615	0.0138865997727615
GO:0016569	0.016943231441048034	0.022727272727272728	-0.0057840412862246934	0.0057840412862246934
GO:1901701	0.0	0.0	0.0	0.0
GO:0003013	0.0	0.0	0.0	0.0
GO:0043412	0.1137117903930131	0.13087774294670845	-0.01716595255369535	0.01716595255369535
GO:0009147	0.0	0.0	0.0	0.0
GO:0051603	0.03860262008733625	0.04049111807732497	-0.0018884979899887258	0.0018884979899887258
GO:0022402	0.07563318777292577	0.09221525600835946	-0.016582068235433692	0.016582068235433692
GO:0070887	0.0008733624454148472	0.0013061650992685476	-0.0004328026538537004	0.0004328026538537004
GO:0006779	0.001222707423580786	0.0018286311389759666	-0.0006059237153951806	0.0006059237153951806
GO:0000271	0.00034934497816593884	0.00026123301985370953	8.81119583122293e-05	8.81119583122293e-05
GO:0071826	0.032314410480349345	0.04336468129571578	-0.011050270815366435	0.011050270815366435
GO:0001510	0.00890829694323144	0.01123301985370951	-0.0023247229104780692	0.0023247229104780692
GO:0043603	0.006637554585152838	0.0073145245559038665	-0.0006769699707510285	0.0006769699707510285
GO:0043269	0.002096069868995633	0.0010449320794148381	0.001051137789580795	0.001051137789580795
GO:0010628	0.0017467248908296944	0.0020898641588296763	-0.0003431392679999819	0.0003431392679999819
GO:0044260	0.2747598253275109	0.32628004179728315	-0.05152021646977223	0.05152021646977223
GO:0006996	0.09537117903930131	0.09979101358411703	-0.004419834544815718	0.004419834544815718
GO:0046385	0.0006986899563318777	0.0010449320794148381	-0.00034624212308296046	0.00034624212308296046
GO:0006629	0.04506550218340611	0.03239289446185998	0.01267260772154613	0.01267260772154613
GO:0098771	0.022008733624454147	0.013061650992685475	0.008947082631768672	0.008947082631768672
GO:0009890	0.005065502183406114	0.0060083594566353185	-0.000942857273229205	0.000942857273229205
GO:0045937	0.0029694323144104804	0.0036572622779519333	-0.0006878299635414528	0.0006878299635414528
GO:0032101	0.00034934497816593884	0.0005224660397074191	-0.00017312106154148023	0.00017312106154148023
GO:0009084	0.0	0.0	0.0	0.0
GO:0009162	0.0	0.0	0.0	0.0
GO:0051093	0.0005240174672489083	0.0007836990595611285	-0.0002596815923122202	0.0002596815923122202
GO:1901615	0.011877729257641922	0.012800417972831766	-0.0009226887151898445	0.0009226887151898445
GO:0034030	0.0	0.0	0.0	0.0
GO:0009141	0.0013973799126637554	0.0018286311389759666	-0.0004312512263122113	0.0004312512263122113
GO:0044036	0.0026200873362445414	0.0023510971786833857	0.00026899015756115573	0.00026899015756115573
GO:0008104	0.10899563318777293	0.10318704284221526	0.005808590345557668	0.005808590345557668
GO:0046364	0.002445414847161572	0.0036572622779519333	-0.0012118474307903611	0.0012118474307903611
GO:0019693	0.013799126637554586	0.019853709508881923	-0.006054582871327338	0.006054582871327338
GO:0032259	0.020786026200873362	0.022204806687565307	-0.0014187804866919451	0.0014187804866919451
GO:0043549	0.007336244541484716	0.01018808777429467	-0.002851843232809954	0.002851843232809954
GO:0002682	0.0	0.0	0.0	0.0
GO:0046939	0.005065502183406114	0.0073145245559038665	-0.002249022372497753	0.002249022372497753
GO:0044264	0.0076855895196506555	0.006792058516196447	0.0008935310034542086	0.0008935310034542086
GO:2000147	0.0	0.0	0.0	0.0
GO:0010646	0.022532751091703055	0.02638453500522466	-0.0038517839135216066	0.0038517839135216066
GO:0043648	0.0031441048034934497	0.004440961337513062	-0.0012968565340196123	0.0012968565340196123
GO:0006650	0.004890829694323144	0.004440961337513062	0.0004498683568100823	0.0004498683568100823
GO:0010563	0.00034934497816593884	0.0005224660397074191	-0.00017312106154148023	0.00017312106154148023
GO:0000096	0.0062882096069868994	0.008359456635318705	-0.0020712470283318057	0.0020712470283318057
GO:0034248	0.019388646288209608	0.024033437826541274	-0.004644791538331666	0.004644791538331666
GO:0044403	0.0	0.0	0.0	0.0
GO:0043086	0.004192139737991266	0.004702194357366771	-0.0005100546193755051	0.0005100546193755051
GO:0007167	0.0	0.0	0.0	0.0
GO:0006869	0.008209606986899563	0.007575757575757576	0.0006338494111419873	0.0006338494111419873
GO:0046390	0.0062882096069868994	0.009404388714733543	-0.0031161791077466434	0.0031161791077466434
GO:0098662	0.012751091703056768	0.0060083594566353185	0.00674273224642145	0.00674273224642145
GO:0016570	0.016943231441048034	0.022727272727272728	-0.0057840412862246934	0.0057840412862246934
GO:0046112	0.0019213973799126639	0.0028735632183908046	-0.0009521658384781407	0.0009521658384781407
GO:0009142	0.0005240174672489083	0.0007836990595611285	-0.0002596815923122202	0.0002596815923122202
GO:0031344	0.0	0.0	0.0	0.0
GO:0006310	0.0	0.0	0.0	0.0
GO:0018193	0.006812227074235808	0.007575757575757576	-0.0007635305015217678	0.0007635305015217678
GO:0110053	0.0015720524017467249	0.001567398119122257	4.654282624467869e-06	4.654282624467869e-06
GO:0002831	0.0	0.0	0.0	0.0
GO:0051130	0.0027947598253275107	0.003134796238244514	-0.00034003641291700326	0.00034003641291700326
GO:0046394	0.007336244541484716	0.01044932079414838	-0.0031130762526636645	0.0031130762526636645
GO:0055080	0.028995633187772926	0.019070010449320794	0.009925622738452131	0.009925622738452131
GO:0019220	0.011877729257641922	0.01593521421107628	-0.004057484953434359	0.004057484953434359
GO:0031399	0.008733624454148471	0.01044932079414838	-0.0017156963399999094	0.0017156963399999094
GO:0098609	0.0	0.0	0.0	0.0
GO:0031400	0.0006986899563318777	0.0010449320794148381	-0.00034624212308296046	0.00034624212308296046
GO:0010558	0.003318777292576419	0.004440961337513062	-0.001122184044936643	0.001122184044936643
GO:0012501	0.004192139737991266	0.004702194357366771	-0.0005100546193755051	0.0005100546193755051
GO:0055085	0.05991266375545851	0.024817136886102403	0.03509552686935611	0.03509552686935611
GO:0031323	0.15283842794759825	0.18495297805642633	-0.03211455010882808	0.03211455010882808
GO:0034622	0.0588646288209607	0.07027168234064786	-0.011407053519687162	0.011407053519687162
GO:0010629	0.0211353711790393	0.023249738766980145	-0.0021143675879408443	0.0021143675879408443
GO:0002253	0.0	0.0	0.0	0.0
GO:0045229	0.0	0.0	0.0	0.0
GO:0045786	0.0	0.0	0.0	0.0
GO:0009987	0.8150218340611354	0.8599791013584117	-0.04495726729727634	0.04495726729727634
GO:0072525	0.0	0.0	0.0	0.0
GO:0016043	0.23633187772925765	0.2664576802507837	-0.03012580252152605	0.03012580252152605
GO:1902533	0.0	0.0	0.0	0.0
GO:0042254	0.006637554585152838	0.007575757575757576	-0.000938202990604738	0.000938202990604738
GO:0043085	0.004890829694323144	0.004963427377220481	-7.259768289733654e-05	7.259768289733654e-05
GO:0002696	0.0	0.0	0.0	0.0
GO:0006950	0.11510917030567686	0.14341692789968652	-0.028307757594009664	0.028307757594009664
GO:0006720	0.0	0.0	0.0	0.0
GO:1904062	0.0	0.0	0.0	0.0
GO:0006865	0.004890829694323144	0.0005224660397074191	0.0043683636546157254	0.0043683636546157254
GO:0097435	0.008209606986899563	0.0109717868338558	-0.002762179846956236	0.002762179846956236
GO:0030334	0.0	0.0	0.0	0.0
GO:0050865	0.0	0.0	0.0	0.0
GO:0030111	0.0	0.0	0.0	0.0
GO:0001934	0.002445414847161572	0.0028735632183908046	-0.0004281483712292324	0.0004281483712292324
GO:0030682	0.0	0.0	0.0	0.0
GO:0010942	0.00034934497816593884	0.0005224660397074191	-0.00017312106154148023	0.00017312106154148023
GO:0046653	0.00034934497816593884	0.0005224660397074191	-0.00017312106154148023	0.00017312106154148023
GO:0009145	0.0	0.0	0.0	0.0
GO:0010556	0.11685589519650655	0.14315569487983282	-0.02629979968332627	0.02629979968332627
GO:1903506	0.0965938864628821	0.1180773249738767	-0.0214834385109946	0.0214834385109946
GO:1901566	0.02445414847161572	0.033176593521421105	-0.008722445049805384	0.008722445049805384
GO:0043436	0.05170305676855895	0.06609195402298851	-0.014388897254429558	0.014388897254429558
GO:0010033	0.019563318777292577	0.02115987460815047	-0.0015965558308578924	0.0015965558308578924
GO:0033043	0.010480349344978166	0.01018808777429467	0.0002922615706834955	0.0002922615706834955
GO:1901700	0.0022707423580786024	0.0028735632183908046	-0.0006028208603122021	0.0006028208603122021
GO:0007600	0.0	0.0	0.0	0.0
GO:0033013	0.001222707423580786	0.0018286311389759666	-0.0006059237153951806	0.0006059237153951806
GO:0090150	0.010480349344978166	0.007836990595611285	0.002643358749366881	0.002643358749366881
GO:0030258	0.0	0.0	0.0	0.0
GO:0055086	0.02759825327510917	0.03735632183908046	-0.009758068563971291	0.009758068563971291
GO:0016310	0.01572052401746725	0.020637408568443052	-0.004916884550975803	0.004916884550975803
GO:0009199	0.0	0.0	0.0	0.0
GO:0051253	0.003318777292576419	0.004440961337513062	-0.001122184044936643	0.001122184044936643
GO:0008380	0.005764192139737992	0.00522466039707419	0.0005395317426638013	0.0005395317426638013
GO:0048518	0.03737991266375546	0.0438871473354232	-0.006507234671667736	0.006507234671667736
GO:0006955	0.0	0.0	0.0	0.0
GO:0009156	0.0038427947598253277	0.005747126436781609	-0.0019043316769562814	0.0019043316769562814
GO:0009124	0.0038427947598253277	0.005747126436781609	-0.0019043316769562814	0.0019043316769562814
GO:0009617	0.0	0.0	0.0	0.0
GO:0006811	0.035109170305676854	0.016457680250783698	0.018651490054893156	0.018651490054893156
GO:0006520	0.03668122270742358	0.050156739811912224	-0.013475517104488646	0.013475517104488646
GO:0075136	0.0	0.0	0.0	0.0
GO:0023057	0.0022707423580786024	0.002612330198537095	-0.0003415878404584927	0.0003415878404584927
GO:0051050	0.004541484716157205	0.005747126436781609	-0.0012056417206244043	0.0012056417206244043
GO:0070925	0.01589519650655022	0.018547544409613374	-0.002652347903063155	0.002652347903063155
GO:0006401	0.023406113537117905	0.025339602925809824	-0.001933489388691919	0.001933489388691919
GO:0044282	0.00925764192139738	0.012539184952978056	-0.003281543031580675	0.003281543031580675
GO:0016032	0.0	0.0	0.0	0.0
GO:0051707	0.0008733624454148472	0.0010449320794148381	-0.00017156963399999096	0.00017156963399999096
GO:0051249	0.0	0.0	0.0	0.0
GO:2000145	0.0	0.0	0.0	0.0
GO:0022411	0.006462882096069869	0.008359456635318705	-0.0018965745392488364	0.0018965745392488364
GO:0051701	0.0	0.0	0.0	0.0
GO:1903827	0.0026200873362445414	0.003918495297805642	-0.0012984079615611008	0.0012984079615611008
GO:0046486	0.005414847161572052	0.004702194357366771	0.0007126528042052807	0.0007126528042052807
GO:0030003	0.025851528384279475	0.01619644723092999	0.009655081153349485	0.009655081153349485
GO:0009211	0.0	0.0	0.0	0.0
GO:0045935	0.004890829694323144	0.0060083594566353185	-0.0011175297623121742	0.0011175297623121742
GO:0030155	0.001222707423580786	0.0018286311389759666	-0.0006059237153951806	0.0006059237153951806
GO:0009891	0.007510917030567685	0.009404388714733543	-0.0018934716841658575	0.0018934716841658575
GO:0022610	0.0019213973799126639	0.001567398119122257	0.00035399926079040687	0.00035399926079040687
GO:1901269	0.0	0.0	0.0	0.0
GO:0051128	0.03807860262008734	0.04597701149425287	-0.007898408874165534	0.007898408874165534
GO:0071103	0.0	0.0	0.0	0.0
GO:1901136	0.0006986899563318777	0.0007836990595611285	-8.500910322925082e-05	8.500910322925082e-05
GO:0006721	0.0	0.0	0.0	0.0
GO:0034032	0.004541484716157205	0.005747126436781609	-0.0012056417206244043	0.0012056417206244043
GO:0009200	0.0	0.0	0.0	0.0
GO:1901657	0.0022707423580786024	0.002612330198537095	-0.0003415878404584927	0.0003415878404584927
GO:0009888	0.0	0.0	0.0	0.0
GO:1901652	0.0	0.0	0.0	0.0
GO:0033875	0.0031441048034934497	0.0041797283176593526	-0.0010356235141659028	0.0010356235141659028
GO:0016072	0.041572052401746724	0.055381400208986416	-0.013809347807239691	0.013809347807239691
GO:0043039	0.007161572052401747	0.01044932079414838	-0.003287748741746634	0.003287748741746634
GO:0043408	0.002096069868995633	0.002612330198537095	-0.000516260329541462	0.000516260329541462
GO:0051248	0.0006986899563318777	0.0010449320794148381	-0.00034624212308296046	0.00034624212308296046
GO:0032268	0.02759825327510917	0.03369905956112853	-0.006100806286019358	0.006100806286019358
GO:0048584	0.0017467248908296944	0.0020898641588296763	-0.0003431392679999819	0.0003431392679999819
GO:0009205	0.0	0.0	0.0	0.0
GO:0006325	0.05117903930131004	0.06739811912225706	-0.016219079820947016	0.016219079820947016
GO:0010557	0.005764192139737992	0.0073145245559038665	-0.001550332416165875	0.001550332416165875
GO:0035821	0.0	0.0	0.0	0.0
GO:0019682	0.00017467248908296942	0.00026123301985370953	-8.656053077074011e-05	8.656053077074011e-05
GO:0043170	0.383056768558952	0.4506269592476489	-0.06757019068869691	0.06757019068869691
GO:0009127	0.0019213973799126639	0.0028735632183908046	-0.0009521658384781407	0.0009521658384781407
GO:0032989	0.0	0.0	0.0	0.0
GO:0010038	0.003668122270742358	0.0023510971786833857	0.0013170250920589723	0.0013170250920589723
GO:0007005	0.01589519650655022	0.01541274817136886	0.00048244833518135827	0.00048244833518135827
GO:0006281	0.052925764192139735	0.06922675026123302	-0.01630098606909329	0.01630098606909329
GO:0006189	0.0015720524017467249	0.0023510971786833857	-0.0007790447769366608	0.0007790447769366608
GO:0051656	0.009781659388646289	0.012800417972831766	-0.0030187585841854776	0.0030187585841854776
GO:0060548	0.002096069868995633	0.0020898641588296763	6.2057101659568695e-06	6.2057101659568695e-06
GO:0051276	0.016768558951965065	0.02115987460815047	-0.004391315656185404	0.004391315656185404
GO:0043173	0.0006986899563318777	0.0007836990595611285	-8.500910322925082e-05	8.500910322925082e-05
GO:0009070	0.001222707423580786	0.0018286311389759666	-0.0006059237153951806	0.0006059237153951806
GO:0006023	0.0034934497816593887	0.0028735632183908046	0.0006198865632685842	0.0006198865632685842
GO:0009059	0.11039301310043668	0.13871473354231975	-0.028321720441883066	0.028321720441883066
GO:0042181	0.0	0.0	0.0	0.0
GO:0006820	0.008558951965065502	0.004963427377220481	0.003595524587845021	0.003595524587845021
GO:0006457	0.0211353711790393	0.02638453500522466	-0.005249163826185361	0.005249163826185361
GO:0045862	0.0	0.0	0.0	0.0
GO:0044267	0.09816593886462882	0.10788923719958203	-0.00972329833495321	0.00972329833495321
GO:0034220	0.017117903930131004	0.007575757575757576	0.009542146354373428	0.009542146354373428
GO:0051246	0.03161572052401747	0.03814002089864159	-0.00652430037462412	0.00652430037462412
GO:0051704	0.0	0.0	0.0	0.0
GO:0010817	0.0	0.0	0.0	0.0
GO:0048878	0.04	0.0274294670846395	0.012570532915360502	0.012570532915360502
GO:0090305	0.0	0.0	0.0	0.0
GO:0046034	0.00890829694323144	0.01123301985370951	-0.0023247229104780692	0.0023247229104780692
GO:0033036	0.11248908296943232	0.10736677115987461	0.005122311809557703	0.005122311809557703
GO:1901988	0.0	0.0	0.0	0.0
GO:0050793	0.005764192139737992	0.006792058516196447	-0.0010278663764584552	0.0010278663764584552
GO:0009150	0.010829694323144104	0.01541274817136886	-0.004583053848224756	0.004583053848224756
GO:0071824	0.0	0.0	0.0	0.0
GO:0034637	0.0	0.0	0.0	0.0
GO:0070727	0.03668122270742358	0.038662486938349006	-0.001981264230925428	0.001981264230925428
GO:0044089	0.0026200873362445414	0.003918495297805642	-0.0012984079615611008	0.0012984079615611008
GO:0016070	0.13921397379912664	0.1729362591431557	-0.033722285344029046	0.033722285344029046
GO:0014070	0.0	0.0	0.0	0.0
GO:1903507	0.003318777292576419	0.004440961337513062	-0.001122184044936643	0.001122184044936643
GO:0072503	0.0022707423580786024	0.00026123301985370953	0.002009509338224893	0.002009509338224893
GO:0009260	0.005240174672489083	0.007836990595611285	-0.0025968159231222017	0.0025968159231222017
GO:0009069	0.0034934497816593887	0.004963427377220481	-0.0014699775955610921	0.0014699775955610921
GO:0070201	0.0005240174672489083	0.0007836990595611285	-0.0002596815923122202	0.0002596815923122202
GO:1901293	0.010480349344978166	0.015151515151515152	-0.004671165806536986	0.004671165806536986
GO:1901661	0.002445414847161572	0.003134796238244514	-0.0006893813910829418	0.0006893813910829418
GO:2000112	0.11563318777292576	0.14158829676071055	-0.02595510898778479	0.02595510898778479
GO:0090407	0.022707423580786028	0.025078369905956112	-0.002370946325170084	0.002370946325170084
GO:0007275	0.0	0.0	0.0	0.0
GO:0010648	0.002445414847161572	0.0028735632183908046	-0.0004281483712292324	0.0004281483712292324
GO:0070589	0.0	0.0	0.0	0.0
GO:0050657	0.0	0.0	0.0	0.0
GO:0009067	0.0027947598253275107	0.003918495297805642	-0.0011237354724781315	0.0011237354724781315
GO:0019319	0.002445414847161572	0.0036572622779519333	-0.0012118474307903611	0.0012118474307903611
GO:0090068	0.0	0.0	0.0	0.0
GO:1901607	0.0034934497816593887	0.004963427377220481	-0.0014699775955610921	0.0014699775955610921
GO:1903362	0.0	0.0	0.0	0.0
GO:0034655	0.024104803493449782	0.02638453500522466	-0.0022797315117748795	0.0022797315117748795
GO:0046501	0.0	0.0	0.0	0.0
GO:0051817	0.0	0.0	0.0	0.0
GO:1903508	0.004366812227074236	0.0054858934169279	-0.0011190811898536641	0.0011190811898536641
GO:0009179	0.004541484716157205	0.006530825496342737	-0.0019893407801855325	0.0019893407801855325
GO:0032269	0.0006986899563318777	0.0010449320794148381	-0.00034624212308296046	0.00034624212308296046
GO:0006206	0.0026200873362445414	0.003918495297805642	-0.0012984079615611008	0.0012984079615611008
GO:0065009	0.04209606986899563	0.050156739811912224	-0.008060669942916592	0.008060669942916592
GO:0048589	0.0	0.0	0.0	0.0
GO:0044281	0.09676855895196507	0.12486938349007315	-0.028100824538108082	0.028100824538108082
GO:0051169	0.008034934497816594	0.009665621734587251	-0.0016306872367706574	0.0016306872367706574
GO:0043632	0.02131004366812227	0.023510971786833857	-0.002200928118711587	0.002200928118711587
GO:0006222	0.0010480349344978166	0.001567398119122257	-0.0005193631846244404	0.0005193631846244404
GO:0051640	0.013449781659388647	0.017241379310344827	-0.0037915976509561803	0.0037915976509561803
GO:0045859	0.0005240174672489083	0.0007836990595611285	-0.0002596815923122202	0.0002596815923122202
GO:0048513	0.0	0.0	0.0	0.0
GO:0015931	0.0	0.0	0.0	0.0
GO:0050658	0.0	0.0	0.0	0.0
GO:0002521	0.0	0.0	0.0	0.0
GO:0009607	0.0022707423580786024	0.002612330198537095	-0.0003415878404584927	0.0003415878404584927
GO:0009311	0.0019213973799126639	0.0023510971786833857	-0.00042969979877072184	0.00042969979877072184
GO:0009892	0.03179039301310044	0.034221525600835946	-0.0024311325877355086	0.0024311325877355086
GO:0006796	0.05135371179039301	0.059822361546499475	-0.008468649756106464	0.008468649756106464
GO:0019216	0.0006986899563318777	0.00026123301985370953	0.00043745693647816815	0.00043745693647816815
GO:1901987	0.0013973799126637554	0.0013061650992685476	9.12148133952078e-05	9.12148133952078e-05
GO:0005976	0.00960698689956332	0.0073145245559038665	0.0022924623436594528	0.0022924623436594528
GO:0048522	0.025327510917030567	0.031086729362591433	-0.005759218445560866	0.005759218445560866
GO:0034033	0.0	0.0	0.0	0.0
GO:0007017	0.00908296943231441	0.01044932079414838	-0.0013663513618339708	0.0013663513618339708
GO:0098542	0.0	0.0	0.0	0.0
GO:0031348	0.0	0.0	0.0	0.0
GO:0051270	0.0	0.0	0.0	0.0
GO:0019692	0.0006986899563318777	0.0010449320794148381	-0.00034624212308296046	0.00034624212308296046
GO:0043094	0.005414847161572052	0.0073145245559038665	-0.0018996773943318144	0.0018996773943318144
GO:0051726	0.02794759825327511	0.03082549634273772	-0.002877898089462611	0.002877898089462611
GO:0032446	0.022707423580786028	0.02037617554858934	0.0023312480321966873	0.0023312480321966873
GO:1901617	0.0017467248908296944	0.002612330198537095	-0.0008656053077074008	0.0008656053077074008
GO:0008150	0.9074235807860263	0.9430512016718914	-0.03562762088586513	0.03562762088586513
GO:0046148	0.0017467248908296944	0.002612330198537095	-0.0008656053077074008	0.0008656053077074008
GO:0007010	0.01240174672489083	0.014106583072100314	-0.0017048363472094846	0.0017048363472094846
GO:0032940	0.003318777292576419	0.0036572622779519333	-0.00033848498537551426	0.00033848498537551426
GO:0048583	0.02497816593886463	0.028996865203761754	-0.004018699264897126	0.004018699264897126
GO:0022414	0.06986899563318777	0.0768025078369906	-0.006933512203802825	0.006933512203802825
GO:0008213	0.00890829694323144	0.007836990595611285	0.001071306347620156	0.001071306347620156
GO:0042364	0.0005240174672489083	0.0007836990595611285	-0.0002596815923122202	0.0002596815923122202
GO:0065007	0.34288209606986897	0.37565308254963425	-0.032770986479765285	0.032770986479765285
GO:0006575	0.010655021834061135	0.012277951933124347	-0.0016229300990632124	0.0016229300990632124
GO:0052173	0.0	0.0	0.0	0.0
GO:0009416	0.0019213973799126639	0.002612330198537095	-0.0006909328186244313	0.0006909328186244313
GO:0006812	0.023056768558951966	0.009926854754440962	0.013129913804511005	0.013129913804511005
GO:0019362	0.0022707423580786024	0.0023510971786833857	-8.035482060478327e-05	8.035482060478327e-05
GO:0009220	0.0019213973799126639	0.0028735632183908046	-0.0009521658384781407	0.0009521658384781407
GO:0006664	0.004890829694323144	0.0005224660397074191	0.0043683636546157254	0.0043683636546157254
GO:0032787	0.013973799126637555	0.014629049111807733	-0.0006552499851701782	0.0006552499851701782
GO:0006094	0.002445414847161572	0.0036572622779519333	-0.0012118474307903611	0.0012118474307903611
GO:0009058	0.16663755458515284	0.20193312434691746	-0.03529556976176462	0.03529556976176462
GO:0051960	0.0	0.0	0.0	0.0
GO:0044255	0.041572052401746724	0.029258098223615466	0.012313954178131258	0.012313954178131258
GO:0009225	0.0005240174672489083	0.0007836990595611285	-0.0002596815923122202	0.0002596815923122202
GO:0052126	0.0	0.0	0.0	0.0
GO:0006073	0.007161572052401747	0.006530825496342737	0.0006307465560590093	0.0006307465560590093
GO:0044003	0.0	0.0	0.0	0.0
GO:0018130	0.04471615720524017	0.058254963427377224	-0.013538806222137052	0.013538806222137052
GO:0048856	0.0	0.0	0.0	0.0
GO:0034097	0.0	0.0	0.0	0.0
GO:0072524	0.0027947598253275107	0.003134796238244514	-0.00034003641291700326	0.00034003641291700326
GO:0051234	0.21502183406113537	0.1643155694879833	0.05070626457315208	0.05070626457315208
GO:0040012	0.0	0.0	0.0	0.0
GO:0010564	0.0076855895196506555	0.008881922675026124	-0.0011963331553754685	0.0011963331553754685
GO:0009968	0.0022707423580786024	0.002612330198537095	-0.0003415878404584927	0.0003415878404584927
GO:0032102	0.0	0.0	0.0	0.0
GO:0007186	0.0	0.0	0.0	0.0
GO:0072657	0.01572052401746725	0.012800417972831766	0.0029201060446354832	0.0029201060446354832
GO:0042816	0.0	0.0	0.0	0.0
GO:0051239	0.0	0.0	0.0	0.0
GO:0031669	0.0	0.0	0.0	0.0
GO:0045785	0.0	0.0	0.0	0.0
GO:0044359	0.0	0.0	0.0	0.0
GO:2000026	0.0	0.0	0.0	0.0
GO:0033365	0.013973799126637555	0.017502612330198536	-0.003528813203560981	0.003528813203560981
GO:0042398	0.0	0.0	0.0	0.0
GO:0050896	0.15388646288209606	0.18025078369905956	-0.026364320816963493	0.026364320816963493
GO:0071495	0.0006986899563318777	0.0010449320794148381	-0.00034624212308296046	0.00034624212308296046
GO:0010608	0.019388646288209608	0.024033437826541274	-0.004644791538331666	0.004644791538331666
GO:0010975	0.0	0.0	0.0	0.0
GO:0006952	0.0	0.0	0.0	0.0
GO:0071705	0.08157205240174673	0.06792058516196448	0.01365146723978225	0.01365146723978225
GO:0019538	0.15580786026200874	0.17136886102403343	-0.015561000762024685	0.015561000762024685
GO:0019439	0.02445414847161572	0.02690700104493208	-0.002452852573316358	0.002452852573316358
GO:0006767	0.004192139737991266	0.005747126436781609	-0.0015549866987903428	0.0015549866987903428
GO:0051716	0.0817467248908297	0.10214211076280041	-0.02039538587197072	0.02039538587197072
GO:0051345	0.00034934497816593884	0.0005224660397074191	-0.00017312106154148023	0.00017312106154148023
GO:0019048	0.0	0.0	0.0	0.0
GO:0051051	0.0006986899563318777	0.0010449320794148381	-0.00034624212308296046	0.00034624212308296046
GO:0006417	0.019388646288209608	0.024033437826541274	-0.004644791538331666	0.004644791538331666
GO:0006754	0.0	0.0	0.0	0.0
GO:0097659	0.002096069868995633	0.0020898641588296763	6.2057101659568695e-06	6.2057101659568695e-06
GO:0070085	0.014323144104803493	0.006530825496342737	0.007792318608460756	0.007792318608460756
GO:0050900	0.0	0.0	0.0	0.0
GO:0072507	0.002445414847161572	0.00026123301985370953	0.0021841818273078627	0.0021841818273078627
GO:0046794	0.0	0.0	0.0	0.0
GO:0001817	0.0	0.0	0.0	0.0
GO:0016192	0.059563318777292575	0.0603448275862069	-0.0007815088089143246	0.0007815088089143246
GO:0009116	0.0022707423580786024	0.002612330198537095	-0.0003415878404584927	0.0003415878404584927
GO:0002683	0.0	0.0	0.0	0.0
GO:0050877	0.0	0.0	0.0	0.0
GO:0034762	0.0022707423580786024	0.0020898641588296763	0.00018087819924892615	0.00018087819924892615
GO:0072330	0.0008733624454148472	0.0010449320794148381	-0.00017156963399999096	0.00017156963399999096
GO:0009896	0.0017467248908296944	0.0007836990595611285	0.0009630258312685659	0.0009630258312685659
GO:0015979	0.0	0.0	0.0	0.0
GO:0046164	0.0	0.0	0.0	0.0
GO:0008284	0.0	0.0	0.0	0.0
GO:0030203	0.0	0.0	0.0	0.0
GO:0043069	0.001222707423580786	0.0013061650992685476	-8.345767568776149e-05	8.345767568776149e-05
GO:0009314	0.0026200873362445414	0.0036572622779519333	-0.0010371749417073918	0.0010371749417073918
GO:0006875	0.017117903930131004	0.01018808777429467	0.0069298161558363335	0.0069298161558363335
GO:0045333	0.011353711790393014	0.008359456635318705	0.0029942551550743088	0.0029942551550743088
GO:0002768	0.0	0.0	0.0	0.0
GO:0008610	0.017117903930131004	0.01018808777429467	0.0069298161558363335	0.0069298161558363335
GO:0036211	0.09519650655021834	0.10658307210031348	-0.011386565550095137	0.011386565550095137
GO:0009889	0.12122270742358078	0.14707419017763845	-0.025851482754057672	0.025851482754057672
GO:0006766	0.004192139737991266	0.005747126436781609	-0.0015549866987903428	0.0015549866987903428
GO:0045321	0.0	0.0	0.0	0.0
GO:0002706	0.0	0.0	0.0	0.0
GO:0030029	0.0	0.0	0.0	0.0
GO:0045893	0.004366812227074236	0.0054858934169279	-0.0011190811898536641	0.0011190811898536641
GO:0002376	0.0	0.0	0.0	0.0
GO:0009312	0.0	0.0	0.0	0.0
GO:0031667	0.0	0.0	0.0	0.0
GO:0009072	0.004192139737991266	0.00522466039707419	-0.001032520659082924	0.001032520659082924
GO:0009163	0.0006986899563318777	0.0010449320794148381	-0.00034624212308296046	0.00034624212308296046
GO:0006873	0.02812227074235808	0.018286311389759665	0.009835959352598414	0.009835959352598414
GO:0009152	0.0034934497816593887	0.00522466039707419	-0.0017312106154148015	0.0017312106154148015
GO:0033647	0.0	0.0	0.0	0.0
GO:0031967	0.019563318777292577	0.018808777429467086	0.0007545413478254916	0.0007545413478254916
GO:0009536	0.0	0.0	0.0	0.0
GO:0009521	0.0	0.0	0.0	0.0
GO:0098590	0.0022707423580786024	0.002612330198537095	-0.0003415878404584927	0.0003415878404584927
GO:0005737	0.3718777292576419	0.455067920585162	-0.08319019132752009	0.08319019132752009
GO:0098798	0.01851528384279476	0.024294670846394983	-0.005779387003600221	0.005779387003600221
GO:0031301	0.004192139737991266	0.0013061650992685476	0.0028859746387227187	0.0028859746387227187
GO:0061695	0.00943231441048035	0.01018808777429467	-0.0007557733638143202	0.0007557733638143202
GO:0044423	0.0	0.0	0.0	0.0
GO:0044391	0.02759825327510917	0.03918495297805643	-0.011586699702947258	0.011586699702947258
GO:0043233	0.045764192139737994	0.052507836990595615	-0.0067436448508576205	0.0067436448508576205
GO:0070013	0.045764192139737994	0.052507836990595615	-0.0067436448508576205	0.0067436448508576205
GO:0099240	0.0	0.0	0.0	0.0
GO:0099081	0.012925764192139737	0.01698014629049112	-0.004054382098351381	0.004054382098351381
GO:0031224	0.2251528384279476	0.07706374085684431	0.14808909757110328	0.14808909757110328
GO:0005730	0.04716157205240175	0.06269592476489028	-0.015534352712488528	0.015534352712488528
GO:0033648	0.0	0.0	0.0	0.0
GO:0140535	0.04960698689956332	0.055642633228840124	-0.006035646329276806	0.006035646329276806
GO:0005774	0.0	0.0	0.0	0.0
GO:0042995	0.0022707423580786024	0.002612330198537095	-0.0003415878404584927	0.0003415878404584927
GO:0005681	0.016943231441048034	0.020637408568443052	-0.003694177127395018	0.003694177127395018
GO:0042651	0.0	0.0	0.0	0.0
GO:0034357	0.0	0.0	0.0	0.0
GO:1902495	0.0005240174672489083	0.00026123301985370953	0.00026278444739519875	0.00026278444739519875
GO:1902494	0.04838427947598253	0.05799373040752351	-0.009609450931540975	0.009609450931540975
GO:0030054	0.0	0.0	0.0	0.0
GO:0009535	0.0	0.0	0.0	0.0
GO:0070062	0.0	0.0	0.0	0.0
GO:0099512	0.012925764192139737	0.01698014629049112	-0.004054382098351381	0.004054382098351381
GO:0043231	0.6691703056768559	0.6747648902821317	-0.005594584605275843	0.005594584605275843
GO:0005759	0.0211353711790393	0.02821316614420063	-0.007077794965161328	0.007077794965161328
GO:1990351	0.004192139737991266	0.0028735632183908046	0.0013185765196004617	0.0013185765196004617
GO:0018995	0.0005240174672489083	0.0007836990595611285	-0.0002596815923122202	0.0002596815923122202
GO:0098803	0.0	0.0	0.0	0.0
GO:1990204	0.002445414847161572	0.0036572622779519333	-0.0012118474307903611	0.0012118474307903611
GO:0031676	0.0	0.0	0.0	0.0
GO:0005815	0.0	0.0	0.0	0.0
GO:0031966	0.07510917030567686	0.06739811912225706	0.007711051183419804	0.007711051183419804
GO:0070161	0.0	0.0	0.0	0.0
GO:0043229	0.7128384279475982	0.7304075235109718	-0.017569095563373605	0.017569095563373605
GO:0099513	0.0	0.0	0.0	0.0
GO:0042170	0.0	0.0	0.0	0.0
GO:0120025	0.0013973799126637554	0.0013061650992685476	9.12148133952078e-05	9.12148133952078e-05
GO:0097708	0.03615720524017467	0.03187042842215256	0.0042867768180221075	0.0042867768180221075
GO:0070069	0.004890829694323144	0.0023510971786833857	0.0025397325156397586	0.0025397325156397586
GO:0042717	0.0	0.0	0.0	0.0
GO:0019866	0.05152838427947598	0.05041797283176593	0.0011104114477100482	0.0011104114477100482
GO:0099503	0.00017467248908296942	0.00026123301985370953	-8.656053077074011e-05	8.656053077074011e-05
GO:0005773	0.052925764192139735	0.0219435736677116	0.030982190524428136	0.030982190524428136
GO:0005654	0.027074235807860263	0.03526645768025078	-0.008192221872390517	0.008192221872390517
GO:0016021	0.18707423580786026	0.056948798328108674	0.13012543747975158	0.13012543747975158
GO:0031982	0.03668122270742358	0.03239289446185998	0.004288328245563598	0.004288328245563598
GO:1905368	0.004366812227074236	0.004702194357366771	-0.00033538213029253583	0.00033538213029253583
GO:0042025	0.0	0.0	0.0	0.0
GO:0031300	0.03318777292576419	0.014367816091954023	0.01881995683381017	0.01881995683381017
GO:0140513	0.11336244541484716	0.13244514106583072	-0.019082695650983555	0.019082695650983555
GO:0032993	0.008733624454148471	0.01123301985370951	-0.0024993953995610385	0.0024993953995610385
GO:0033646	0.0	0.0	0.0	0.0
GO:0098796	0.054323144104803496	0.040229885057471264	0.014093259047332232	0.014093259047332232
GO:0005911	0.0	0.0	0.0	0.0
GO:0005667	0.02165938864628821	0.02821316614420063	-0.00655377749791242	0.00655377749791242
GO:0030659	0.0019213973799126639	0.0005224660397074191	0.0013989313402052448	0.0013989313402052448
GO:0009507	0.0	0.0	0.0	0.0
GO:0110165	0.9603493449781659	0.9600313479623824	0.0003179970157834999	0.0003179970157834999
GO:0005743	0.04873362445414847	0.048589341692789965	0.00014428276135850654	0.00014428276135850654
GO:1990234	0.01834061135371179	0.019070010449320794	-0.0007293990956090055	0.0007293990956090055
GO:0015934	0.01589519650655022	0.023249738766980145	-0.007354542260429926	0.007354542260429926
GO:0000139	0.026375545851528383	0.019853709508881923	0.006521836342646459	0.006521836342646459
GO:0031226	0.00034934497816593884	0.00026123301985370953	8.81119583122293e-05	8.81119583122293e-05
GO:0043230	0.0	0.0	0.0	0.0
GO:0020002	0.0	0.0	0.0	0.0
GO:0033643	0.0005240174672489083	0.0007836990595611285	-0.0002596815923122202	0.0002596815923122202
GO:0043226	0.7130131004366812	0.7306687565308255	-0.017655656094144323	0.017655656094144323
GO:0032991	0.3979039301310044	0.4537617554858934	-0.055857825354889035	0.055857825354889035
GO:0030430	0.0	0.0	0.0	0.0
GO:0098797	0.0038427947598253277	0.0023510971786833857	0.001491697581141942	0.001491697581141942
GO:0005575	0.9746724890829694	0.9749216300940439	-0.00024914101107442743	0.00024914101107442743
GO:0031410	0.03615720524017467	0.03187042842215256	0.0042867768180221075	0.0042867768180221075
GO:0034702	0.0	0.0	0.0	0.0
GO:0019867	0.00017467248908296942	0.00026123301985370953	-8.656053077074011e-05	8.656053077074011e-05
GO:0012506	0.002096069868995633	0.0007836990595611285	0.0013123708094345047	0.0013123708094345047
GO:0031090	0.21065502183406112	0.15282131661442006	0.05783370521964107	0.05783370521964107
GO:0098588	0.08087336244541485	0.055381400208986416	0.025491962236428432	0.025491962236428432
GO:0030312	0.022532751091703055	0.01541274817136886	0.0071200029203341945	0.0071200029203341945
GO:0043227	0.6693449781659389	0.6750261233019854	-0.0056811451360465615	0.0056811451360465615
GO:0099080	0.044017467248908294	0.05747126436781609	-0.013453797118907797	0.013453797118907797
GO:0031974	0.045764192139737994	0.052507836990595615	-0.0067436448508576205	0.0067436448508576205
GO:1990904	0.08034934497816594	0.1099791013584117	-0.02962975638024576	0.02962975638024576
GO:0031984	0.017292576419213973	0.013584117032392894	0.0037084593868210794	0.0037084593868210794
GO:0065010	0.0	0.0	0.0	0.0
GO:1903561	0.0	0.0	0.0	0.0
GO:0043232	0.11441048034934498	0.14498432601880878	-0.030573845669463806	0.030573845669463806
GO:0009986	0.0031441048034934497	0.0023510971786833857	0.000793007624810064	0.000793007624810064
GO:0035770	0.023231441048034936	0.03187042842215256	-0.008638987374117627	0.008638987374117627
GO:0055036	0.0	0.0	0.0	0.0
GO:0055035	0.0	0.0	0.0	0.0
GO:0043005	0.0	0.0	0.0	0.0
GO:0005615	0.0015720524017467249	0.0013061650992685476	0.0002658873024781773	0.0002658873024781773
GO:0043228	0.11441048034934498	0.14498432601880878	-0.030573845669463806	0.030573845669463806
GO:0033644	0.0	0.0	0.0	0.0
GO:0016020	0.3000873362445415	0.21917450365726227	0.08091283258727922	0.08091283258727922
GO:0005739	0.19668122270742358	0.2089864158829676	-0.012305193175544016	0.012305193175544016
