# Supplementary material for: PICNIC accurately predicts condensate-forming proteins regardless of their structural disorder across organisms
Source: Nat Commun. 2024 Dec 11;15:10668. doi: 10.1038/s41467-024-55089-x (PMC11634905; doi:10.1038/s41467-024-55089-x)
Supplement: Supplementary file 11 — Source Data files [file 41467_2024_55089_MOESM11_ESM.zip › Source_Data_file/supplementary/Figure_S4/FigS4_proteins_hpa.csv]

number	score
598	0.7327976877
623	0.7868865180000001
843	0.9380314928
1147	0.2227741477
1165	0.2150057022
1365	0.9109638895
1366	0.5964184875
1392	0.334164609
1456	0.7492019092000001
1487	0.6050790793
1502	0.6383944942
1575	0.2846399283
1618	0.7179877755
1623	0.8056671256
1637	0.7580545677
1673	0.8110355936
1696	0.8352308811
1702	0.9008898274
1748	0.9002162374
1759	0.8566839679
1790	0.2834779076
1846	0.9443239787
1853	0.2316172912
1875	0.4042395552
1884	0.6575296253
1942	0.5066464373
1944	0.4765040756
1950	0.4224813572
1984	0.6451799657
2006	0.4049487419
2020	0.2876428856
2029	0.2011577406
2031	0.7766107175
2034	0.7497101113
2051	0.6234917443
2054	0.5640036773
2063	0.3727665112
2138	0.2624878318
2149	0.3963602144
2160	0.8168713971
2164	0.8714082764000001
2235	0.8529286971000001
2237	0.467372115
2242	0.7087497864
2246	0.204221404
2270	0.7314477925
2285	0.6567475676
2298	0.6168775751000001
2306	0.8818491346
2325	0.7633135448
2348	0.2555638964
2352	0.4887506503
2367	0.6052227213
2444	0.5344459716000001
2487	0.2853035923
2541	0.0255517242
2575	0.5347828507
2638	0.8507996333000001
2643	0.7523560231
2680	0.9006686035
2687	0.6820015266
2732	0.8203148895
2736	0.4572867589
2747	0.402203477
2748	0.7258977986
2760	0.2081764651
2811	0.8435857757
2830	0.6867174343
3057	0.1309055049
3148	0.8694019957
3303	0.7050032727000001
3328	0.4092000661
3366	0.9036634
3705	0.5392059757000001
3731	0.3675981396
3784	0.3823283131
3787	0.9528248847
3788	0.6889062973
3792	0.5689423949
3805	0.8422139266
3806	0.5898164862
3814	0.3896569163
4008	0.7942979808
4022	0.8825139045
4049	0.3976100493
4129	0.8208686252
4136	0.4311490846
4137	0.4503544893
4155	0.935643248
4366	0.5139056407
4394	0.1249083491
4431	0.8338386627000001
4433	0.7538581093000001
4460	0.9074196772
4505	0.439575557
4524	0.4157559988
4567	0.8977561354
4634	0.3786800807
4646	0.7932145067
4668	0.5745876363
4706	0.9466948072
4728	0.7596547453
4760	0.7410201472
4777	0.4002459068
4778	0.4874502202
4808	0.461192105
4816	0.4102297175
4849	0.6067295859
4855	0.674918247
4867	0.6630205312
4868	0.9181911776
4900	0.3919127115
4913	0.9427516429
4968	0.9305088719
4982	0.1614681025
4984	0.6002080527
5000	0.5103115288
5006	0.5040382128
5065	0.9166209993
5071	0.4691324681
5152	0.5400105465
5182	0.729819769
5206	0.4791741023
5305	0.4830094452
5338	0.7163007676
5342	0.8990656248000001
5385	0.8628057165
5390	0.0917752017
5445	0.8861965094
5478	0.7783903575000001
5494	0.6782405917000001
5506	0.8371734238
5580	0.3843031197
5586	0.5251982516
5614	0.4414547338
5617	0.6512372141
5642	0.4433564362
5816	0.3488007644
5818	0.6217730507
5824	0.7491691783000001
5889	0.7236869867
5904	0.9712176987
5909	0.8793663220000001
5912	0.9526486863
5921	0.7878842444
5932	0.794765206
6090	0.383761433
6125	0.3356837795
6170	0.8979833477
6203	0.7786752978
6208	0.487728656
6213	0.4110585771
6227	0.8652155227
6228	0.7427272732
6264	0.4088170177
6284	0.8029715437
6351	0.5706354523
6431	0.5159838763
6479	0.5739911723000001
6494	0.3808534237
6496	0.8307779463
6508	0.9431396077
6523	0.251657345
6547	0.7073448952
6574	0.8952864705
6601	0.5172982837
6649	0.6146681461
6658	0.9032137983
6659	0.8772846487
6703	0.8337388474
6711	0.8189156297
6716	0.8898987993
6770	0.6236393735
6783	0.6761977657
6784	0.8449181204
6805	0.558752565
6830	0.5705202669
6832	0.8029236196
6837	0.7458626614
6890	0.5817508973000001
6926	0.8863051385
6952	0.7208627196
6966	0.5336906109
7005	0.6219713301
7009	0.2820853737
7013	0.7815489774000001
7014	0.8864480865000001
7021	0.4607203704
7040	0.5759624629
7059	0.7789301275
7078	0.6500973847
7091	0.6586344543
7117	0.9123684469
7121	0.3431652172
7127	0.66417392
7140	0.1483030409
7171	0.7700810914
7174	0.3728539574
7200	0.1754364057
7265	0.8399625225
7272	0.8813203564000001
7274	0.7924413778
7313	0.314341027
7376	0.9008862626
7402	0.8264471694000001
7526	0.6064911163000001
7649	0.2935276639
7672	0.6076152551
7673	0.5159326304
7680	0.231234717
7687	0.6078176110000001
7715	0.6728559893
7757	0.0459466037
7784	0.6022888029
7785	0.7826419995
7800	0.3455863119
7804	0.6265980523
7810	0.5272232514
7812	0.690377589
7830	0.4043750446
7871	0.8383022909000001
7881	0.7225457927000001
7941	0.2777688476
7989	0.6586551575
8048	0.6879232781
8102	0.2849463425
8107	0.9286855528
8117	0.8903871099
8285	0.5465209475
8344	0.6870514382
8371	0.7925823014000001
8408	0.5871021166
8426	0.6581629015
8654	0.4625460293
8663	0.657167544
8691	0.6295069127
8726	0.7949953299
8744	0.8330326664000001
8792	0.7009016185
8840	0.4993416222
8852	0.2720684132
8856	0.44588936
8862	0.5562377621
8898	0.4518906635
8902	0.6056329081
8934	0.5144996572
8964	0.875547555
9018	0.3297675372
9029	0.7938401730000001
9031	0.8323638289
9138	0.2631224421
9209	0.6802807058
9350	0.4459653554
9370	0.2195406491
9456	0.2955030674
9493	0.8031778543
9509	0.4276212423
9523	0.8328506902
9579	0.3209159512
9584	0.7731121282000001
9594	0.8484145872000001
9606	0.6019820143
9627	0.3207718339
9655	0.5506173685
9663	0.8142935484
9668	0.0902599977
9685	0.6606896305000001
9842	0.6884748783
9887	0.930086988
9915	0.7382813300000001
9962	0.7583339665000001
9993	0.2838707792
10017	0.2398396269
10098	0.9127219096
10108	0.7778000315
10111	0.2433746003
10131	0.1852868517
10185	0.8359545705
10200	0.7168666293
10208	0.9204444001
10310	0.7957562452
10352	0.6994586035
10363	0.739208402
10511	0.5294339815
10548	0.7260666243
10551	0.7674703035
10633	0.3474860083
10681	0.3233079719
10686	0.6713074318000001
10707	0.5371142387
10710	0.5386520754
10827	0.710295341
10841	0.7582018096
10843	0.7714720020000001
10905	0.4724494174
10977	0.60775033
11289	0.6539101629
11315	0.644325374
11329	0.6484863459
11344	0.2282533083
11396	0.4331299898
11464	0.6792204608
11510	0.7263921281
11795	0.6536418072
11828	0.8517270568
11872	0.4129968181
11944	0.7386742699000001
11978	0.4411963815
12029	0.8025470862
12104	0.8291437094
12116	0.8113145144
12151	0.6430683533
12191	0.8921493148
12194	0.8741550521
12212	0.2543100218
12224	0.8538544956
12237	0.8121949238
12246	0.6174096884
12253	0.713545722
12291	0.4108774129
12324	0.855718277
12357	0.7676579896
12374	0.2498674158
12383	0.3528211538
12384	0.5615987345
12439	0.5883327246
12487	0.7499750677
12493	0.568804043
12500	0.693174917
12504	0.1468463952
12507	0.7052180917
12516	0.8240451623
12535	0.5987971642000001
12620	0.0904720564
12723	0.7582431888000001
12729	0.3365033959
12736	0.5714895006
12765	0.7257698718000001
12776	0.535698613
12799	0.1710085354
12815	0.6447572140000001
12822	0.7914581322
12848	0.4969107624
12853	0.4065758239
12858	0.3935158246
12889	0.3511016263
12971	0.4738990985
12997	0.6938646783
13114	0.7351764907
13147	0.1364520116
13156	0.57806356
13208	0.7557276677
13256	0.7328275297
13387	0.6288754544
13426	0.3954630636
13518	0.7384516747000001
13585	0.7425435249
13588	0.2708228466
13628	0.6935367914
13650	0.522080717
13661	0.5067971173
13701	0.7431209848
13703	0.7462524522
13710	0.344442074
13723	0.484166661
13752	0.5894304133
13782	0.9197779252
13786	0.1863631313
13814	0.7546443292
13963	0.898870531
13967	0.1754122597
13970	0.5494809152
13974	0.4970213914
13998	0.7243888977
14033	0.2340230976
14069	0.4482233031
14075	0.3821193931
14087	0.6522167375
14193	0.6361001989
14239	0.5645034082
14244	0.6286871313
14252	0.8844879948000001
14431	0.6880770671
14523	0.7997839665
14526	0.7061352486
14554	0.7282440480000001
14556	0.8722433343
14585	0.8878121805
14661	0.5476578508000001
14734	0.9045463473
14768	0.0708816037
14777	0.7111841596
14784	0.7651285005
14794	0.3308137455
14836	0.5389546043
14847	0.538291717
14918	0.7157749262
14932	0.9161551302
14955	0.3536865554
15022	0.7165470907
15043	0.2468170161
15076	0.5058443275
15083	0.179185008
15168	0.8545185289
15186	0.9279545795
15204	0.687962731
15327	0.1451513641
15369	0.5932162588000001
15386	0.5990508448
15398	0.7624972941
15415	0.9551248805
15421	0.5955499631
15435	0.4852035463
15450	0.6141083782
15480	0.8114483475000001
15510	0.7242085338
15544	0.8169012491000001
15586	0.3972291907
15648	0.8842272201
15649	0.8209411023000001
15670	0.9432590556
15745	0.8002938283000001
15748	0.8112273983
15809	0.2929417037
15834	0.447327162
15902	0.8830510635000001
15953	0.3718820945
15997	0.3073085879
16002	0.7159467327
16010	0.3993017487
16029	0.5119039001
16032	0.8477452757
16033	0.6380569924
16046	0.9104667966
16135	0.6431834323
16177	0.3361087406
16185	0.3565491445
16219	0.2327553561
16242	0.3336495379
16276	0.8354928445
16343	0.6573705808
16351	0.5024197307
16362	0.2471678485
16406	0.2821368615
16462	0.2412182308
16546	0.4414508247
16561	0.8067304623
16578	0.6384876875000001
16602	0.9491062403
16608	0.7196510041
16613	0.3415998551
16657	0.8976089464
16678	0.7893819308000001
16683	0.888014787
16698	0.8475064148
16731	0.0906124574
16745	0.7117167556
16767	0.8063559486
16774	0.8810526150000001
16786	0.5859005502
16805	0.812603941
16809	0.9004067097
16815	0.3384722922
16852	0.3577065099
16916	0.8644700186000001
16937	0.9382847341
16983	0.6224523211
16991	0.6372024206
17019	0.5263212093
17022	0.9140384713
17025	0.5485545669
17034	0.3868018836
17040	0.9062634074
17048	0.7044670948
17096	0.6278413676
17098	0.3130196377
17117	0.7799422133
17160	0.9176132367
17168	0.8009277344
17254	0.3396573082
17264	0.6763869680000001
17269	0.7274957104
17288	0.6585949986
17317	0.4011311003
