# Supplementary material for: PICNIC accurately predicts condensate-forming proteins regardless of their structural disorder across organisms
Source: Nat Commun. 2024 Dec 11;15:10668. doi: 10.1038/s41467-024-55089-x (PMC11634905; doi:10.1038/s41467-024-55089-x)
Supplement: Supplementary file 11 — Source Data files [file 41467_2024_55089_MOESM11_ESM.zip › Source_Data_file/supplementary/Figure_S4/FigS4_proteins_human.csv]

Number	score
0	0.8514841718
1	0.026301391
2	0.1796398869
3	0.0387468721
4	0.0472215484
5	0.0382183943
6	0.0583623209
7	0.0455950106
8	0.0285720961
9	0.0644296203
10	0.0826010882
11	0.174672504
12	0.1922076225
13	0.0754506527
14	0.2103509548
15	0.1842533604
16	0.0571225669
17	0.0474189086
18	0.0459116896
19	0.0916134131
20	0.0416727884
21	0.1199372293
22	0.6693584321
23	0.0502230102
24	0.0515960805
25	0.0458321576
26	0.1035023228
27	0.0775538011
28	0.0622725157
29	0.0462152279
30	0.3084091437
31	0.0992110793
32	0.1020206152
33	0.6329728047000001
34	0.0477937768
35	0.0800793916
36	0.0755930105
37	0.7612436424
38	0.705383218
39	0.6545256804
40	0.7236451318
41	0.0928922629
42	0.8241830169000001
43	0.8487559692000001
44	0.0458750102
45	0.021084314
46	0.1591165862
47	0.0521014727
48	0.060095634
49	0.0234083545
50	0.0407330289
51	0.1006067294
52	0.0445842274
53	0.0443705548
54	0.0252055573
55	0.1078752451
56	0.0781547409
57	0.0633198956
58	0.2627782749
59	0.0215660317
60	0.0639419551
61	0.5374360088
62	0.1391567239
63	0.2826797947
64	0.8302675037
65	0.1251952023
66	0.428822662
67	0.0486703251
68	0.1169593431
69	0.3510540068
70	0.6243777981
71	0.4200135354
72	0.191177837
73	0.0604048219
74	0.0913000586
75	0.1206473828
76	0.4561082142
77	0.3177692842
78	0.2034786546
79	0.4661763415
80	0.0373129929
81	0.2058808707
82	0.4038661664
83	0.0468414737
84	0.2565072165
85	0.5840582086
86	0.4497472709
87	0.1689187935
88	0.3624681485
89	0.0282795596
90	0.1460206584
91	0.1034075596
92	0.0798824639
93	0.0795701046
94	0.0255890521
95	0.2878659959
96	0.2840184901
97	0.0465489691
98	0.0614361387
99	0.0800443908
100	0.1099079379
101	0.1649902201
102	0.1646872327
103	0.1349260795
104	0.163509461
105	0.479748991
106	0.1200993107
107	0.3382954969
108	0.3937796671
109	0.6238200965
110	0.3292532089
111	0.5810342407
112	0.044293911
113	0.6686287161000001
114	0.1741944421
115	0.0379085654
116	0.1239691194
117	0.0669518487
118	0.0715229018
119	0.1848657184
120	0.2336752241
121	0.5908454693
122	0.01432649
123	0.0649380637
124	0.0370682556
125	0.0827827688
126	0.1405955518
127	0.0544738283
128	0.0734665045
129	0.1129213887
130	0.0518281504
131	0.150534732
132	0.0831580758
133	0.0439697738
134	0.0771993544
135	0.1303254138
136	0.0621220529
137	0.6977199932
138	0.0248064078
139	0.0633850103
140	0.0700862034
141	0.1006441365
142	0.0718032786
143	0.2237846633
144	0.2139271374
145	0.0531083902
146	0.0681738338
147	0.1055773513
148	0.0612916293
149	0.0915755876
150	0.169442532
151	0.2091845964
152	0.0775481035
153	0.1747792968
154	0.0657718396
155	0.0493827208
156	0.1978064127
157	0.0644909844
158	0.0830089166
159	0.1034107767
160	0.100262738
161	0.0923791299
162	0.8465837406000001
163	0.1056068938
164	0.0829730349
165	0.7219996630000001
166	0.0509164035
167	0.1526663238
168	0.5509034324000001
169	0.3003593624
170	0.4404208497
171	0.1625399553
172	0.0271966791
173	0.1151729676
174	0.0632790517
175	0.0737788062
176	0.1280528742
177	0.1434406952
178	0.250643516
179	0.1597989012
180	0.168283206
181	0.0645654199
182	0.2350496442
183	0.0375657439
184	0.0605697351
185	0.0424290349
186	0.0896531721
187	0.1486481798
188	0.0367302937
189	0.0688944362
190	0.0530837742
191	0.0508208037
192	0.034596544
193	0.4558052508
194	0.7602211107
195	0.0361290886
196	0.134170247
197	0.0364532784
198	0.0651520482
199	0.0585101119
200	0.0623692511
201	0.4145761101
202	0.0181245427
203	0.4383798606
204	0.3237169368
205	0.1965130061
206	0.1608193253
207	0.1365595322
208	0.0624247526
209	0.0786268985
210	0.0910035659
211	0.0689189784
212	0.1401975146
213	0.158179548
214	0.1942668711
215	0.0820361459
216	0.4940727042
217	0.1983573545
218	0.240193922
219	0.1069235055
220	0.0878817538
221	0.0939893692
222	0.0519895252
223	0.1199719084
224	0.1077954776
225	0.8491833235
226	0.1741304964
227	0.3289786337
228	0.0793973852
229	0.8596548392000001
230	0.3257553515
231	0.1894331622
232	0.4226365418
233	0.2811443999999999
234	0.0433325783
235	0.0204966664
236	0.0533187664
237	0.4690320389
238	0.7577114056
239	0.4020421714
240	0.0338376864
241	0.6410702504
242	0.0346287455
243	0.8190092344000001
244	0.0818070229
245	0.5529533878
246	0.5636258721
247	0.6086932012
248	0.4100861048
249	0.5490084219
250	0.0635248556
251	0.0372515356
252	0.5582223454
253	0.0330441164
254	0.0945538691
255	0.0324189627
256	0.0209276962
257	0.0551321587
258	0.1153049665
259	0.0818237348
260	0.1534590548
261	0.0590740266
262	0.0534221979
263	0.0227117729
264	0.3134551113
265	0.3925356007
266	0.3283128379
267	0.5917700614
268	0.4188782172
269	0.0377219842
270	0.2805668697
271	0.4030607853
272	0.1172949841
273	0.2692589538
274	0.3924118921
275	0.3718064565
276	0.0349315471
277	0.112188662
278	0.0345598978
279	0.0390147127
280	0.4658113028
281	0.2157557883
282	0.1465787629
283	0.1504249542
284	0.2861061546
285	0.060221394
286	0.0479320078
287	0.5466797762
288	0.2265531222
289	0.1780608698
290	0.2201697061
291	0.4063491343
292	0.2868917032
293	0.0518013557
294	0.2194411711
295	0.041749791
296	0.1797772031
297	0.215548033
298	0.1987965403
299	0.0307876581
300	0.053527297
301	0.8833846281000001
302	0.3055683786
303	0.6698029526
304	0.7461603694000001
305	0.3000560573
306	0.1073665508
307	0.0416030825
308	0.4754099049
309	0.0445474032
310	0.2810912534
311	0.59077409
312	0.0675346656
313	0.6167632657000001
314	0.1298205717
315	0.7222917675
316	0.4155316808
317	0.1798391376
318	0.8166624079
319	0.7903424383000001
320	0.050999346
321	0.2323721094
322	0.730124208
323	0.180800543
324	0.2536131387
325	0.1158696936
326	0.1232181699
327	0.1055594292
328	0.5653437065
329	0.0657419746
330	0.3924616792
331	0.3294531941
332	0.0631735902
333	0.8297478844
334	0.098916629
335	0.3472257217
336	0.1814269192
337	0.3915609346
338	0.6321245468000001
339	0.0394450423
340	0.4303435994
341	0.5075136061000001
342	0.1774547311
343	0.6823754372
344	0.6363174564
345	0.283669092
346	0.2597540202
347	0.4167246772
348	0.3869484556
349	0.1277769911
350	0.1936663198
351	0.6168006909
352	0.0635212873
353	0.0488305544
354	0.0489618052
355	0.023205482
356	0.061968968
357	0.3636328422
358	0.3131469266
359	0.2971723126
360	0.0387398059
361	0.6445235895
362	0.1633508177
363	0.1158618546
364	0.1195822452
365	0.1063266381
366	0.0499419856
367	0.6363616541
368	0.3050128246
369	0.6613743715
370	0.6606682637
371	0.1555286721
372	0.0682714258
373	0.1621789656
374	0.0742542574
375	0.0297970118
376	0.1088726638
377	0.2431624298
378	0.060217783
379	0.039879367
380	0.3859981555
381	0.7716961604
382	0.1306485638
383	0.2654691338
384	0.7231515831
385	0.2592374332
386	0.443973
387	0.4914017616
388	0.82518452
389	0.2278846511
390	0.5101819505
391	0.0671259995
392	0.275397984
393	0.8337707316
394	0.8455200563
395	0.3377688719
396	0.3404944051
397	0.6218546203
398	0.2249065008
399	0.3278005006
400	0.3843558724
401	0.3333855698
402	0.4426153244
403	0.3273340155
404	0.0472997852
405	0.0535319156
406	0.2752969018
407	0.2299989935
408	0.7269315008
409	0.3022179865
410	0.5480415298
411	0.161879568
412	0.8175082398
413	0.0307998598
414	0.3898055722
415	0.4802093147
416	0.793403595
417	0.3959051822
418	0.3615437533
419	0.6870872291
420	0.1120516858
421	0.0155415861
422	0.3422863703
423	0.3491491472
424	0.355444692
425	0.3380966755
426	0.1148908775
427	0.3543117494
428	0.0453042697
429	0.2992817982
430	0.3996209404
431	0.3160051693
432	0.3500705957
433	0.0903544714
434	0.1627156362
435	0.8739560430000001
436	0.9344200108
437	0.1039522857
438	0.066413701
439	0.0217046646
440	0.5194934476
441	0.4467660477
442	0.2887541518
443	0.8731787146000001
444	0.2362053023
445	0.1147143624
446	0.089231855
447	0.1215102077
448	0.2833968616
449	0.343601583
450	0.7361243451
451	0.0768385388
452	0.0388727307
453	0.0289124391
454	0.048041044
455	0.0289981604
456	0.039235906
457	0.5566199954000001
458	0.0664393653
459	0.3810124561
460	0.069656024
461	0.2894833422
462	0.3515803281
463	0.7198811666
464	0.2100504269
465	0.0742903644
466	0.0800666021
467	0.1729023275
468	0.6422287945
469	0.4332475455
470	0.4336747715
471	0.0297604681
472	0.523447432
473	0.6826159168
474	0.2420515659
475	0.3286513787
476	0.0935930246
477	0.4250914125
478	0.4734072318
479	0.1997229846
480	0.1387977291
481	0.1160099161
482	0.1955374847
483	0.576479089
484	0.5745222652
485	0.1880117882
486	0.0279577516
487	0.0684761474
488	0.1465395307
489	0.0747979348
490	0.0511201593
491	0.0891130701
492	0.0576538029
493	0.402529065
494	0.8450512509
495	0.2154701328
496	0.0443882374
497	0.0314232058
498	0.0270657941
499	0.0446748872
500	0.1575433323
501	0.1548590608
502	0.0810384182
503	0.2345795588
504	0.2835773538
505	0.5382669583
506	0.0175876564
507	0.3694224219
508	0.1956595149
509	0.205551064
510	0.1980791593
511	0.0685502417
512	0.0521666469
513	0.1839199949
514	0.5152708567000001
515	0.0441677531
516	0.1177767916
517	0.0867726793
518	0.5762038663
519	0.0676122289
520	0.2192705998
521	0.0692310112
522	0.565118322
523	0.5656670884
524	0.4682062017
525	0.2183319839
526	0.0731738655
527	0.1148346253
528	0.1996092158
529	0.4659288725
530	0.143531338
531	0.4517271048
532	0.0185444792
533	0.5347209464
534	0.5407030837
535	0.0676752949
536	0.6185239433
537	0.3589081802
538	0.1429654729
539	0.2766282252
540	0.1296565003
541	0.6368165591
542	0.7147613828
543	0.6564854745
544	0.6467734947
545	0.8590539753
546	0.6720762650000001
547	0.6467499626000001
548	0.5575502381
549	0.5226670079
550	0.7294820011
551	0.0824984516
552	0.6287787035
553	0.0730939994
554	0.0623771838
555	0.7694096720000001
556	0.2495557813
557	0.1671546563
558	0.0295506682
559	0.0236211468
560	0.5283354315000001
561	0.5718921117
562	0.2493958734
563	0.147041218
564	0.0433883399
565	0.1180059824
566	0.041359047
567	0.0558923973
568	0.3425026729
569	0.8282203509
570	0.228605342
571	0.3481522391
572	0.5116915468000001
573	0.0312477587
574	0.0811554251
575	0.0498617699
576	0.5138074154
577	0.1750864712
578	0.4007698214
579	0.349542137
580	0.5855176703
581	0.1870072241
582	0.5153857914000001
583	0.4440673877
584	0.314958588
585	0.1208247958
586	0.0719218708
587	0.1627556618
588	0.3425142463
589	0.6417950766
590	0.0713019583
591	0.4005720315
592	0.4570176792
593	0.0678547089
594	0.1390912704
595	0.8640755897
596	0.8618464653000001
597	0.6348065751
598	0.7327976877
599	0.0580175293
600	0.2849540489
601	0.7277802897
602	0.7012922087
603	0.4360587704
604	0.694771479
605	0.7544984146
606	0.4912170825
607	0.3335650193
608	0.0545786764
609	0.7959731778
610	0.5173248204
611	0.245030876
612	0.0308182577
613	0.5781768368
614	0.5196525058
615	0.1145071883
616	0.3208518589
617	0.4567317632
618	0.676978077
619	0.3694897566
620	0.3774194158
621	0.3088621247
622	0.6715469388
623	0.7868865180000001
624	0.6597103427000001
625	0.0269973159
626	0.6270569086000001
627	0.1795931844
628	0.5908167478
629	0.0351718261
630	0.0357782395
631	0.4798668133
632	0.3167984653
633	0.3757752013
634	0.0803130353
635	0.0313854786
636	0.2909912497
637	0.0804053896
638	0.1734454946
639	0.3891437924
640	0.0963364248
641	0.2337141724
642	0.2057842868
643	0.6229173288000001
644	0.24529447
645	0.1947932279
646	0.5906176292
647	0.3610289043
648	0.1145200358
649	0.6490406608
650	0.1797288237
651	0.6209219182
652	0.4315274822
653	0.3320959587
654	0.1597302282
655	0.1659530018
656	0.3509150087
657	0.4584751827
658	0.4309514411
659	0.4888093724
660	0.0347357841
661	0.730491222
662	0.7764790852
663	0.889319399
664	0.7548948093000001
665	0.2611009659
666	0.0309293852
667	0.7240435368
668	0.105643434
669	0.5410975855
670	0.6204651362
671	0.7390223639
672	0.1546569995
673	0.6536130889
674	0.6983380667
675	0.6245609276
676	0.1971301867
677	0.7249804068
678	0.269500767
679	0.2075584448
680	0.5142565436000001
681	0.0847655782
682	0.354341814
683	0.3720167283
684	0.0647273087
685	0.5194480361
686	0.5205031195
687	0.180207361
688	0.9355072878
689	0.2489463657
690	0.1454810083
691	0.2473477316
692	0.064941042
693	0.6865486472
694	0.1375037261
695	0.7366492035000001
696	0.0841704068
697	0.377140991
698	0.6972045352
699	0.7630938991
700	0.3081665261
701	0.5371821642
702	0.5759134431
703	0.0481547479
704	0.6139900993
705	0.1121759239
706	0.2775112344
707	0.3476593142
708	0.0227462947
709	0.6959534915000001
710	0.8440312978000001
711	0.6790640016
712	0.2660668964
713	0.0560667336
714	0.5454743938000001
715	0.3396637013
716	0.0994521187
717	0.4827046737
718	0.5479642263
719	0.0425019594
720	0.8344932018000001
721	0.03914461
722	0.2675009088
723	0.0893302233
724	0.6910129474000001
725	0.0407732158
726	0.7761531887
727	0.3620084145
728	0.5578824496
729	0.0900369339
730	0.1825738083
731	0.7896376829
732	0.2351504298
733	0.0475260056
734	0.8004693306
735	0.2456155027
736	0.0387260482
737	0.2838331639
738	0.4338639416
739	0.2479773577
740	0.050628996
741	0.0162570809
742	0.155442673
743	0.5080491248
744	0.6027596866
745	0.3814115253
746	0.6751208111
747	0.25223053
748	0.6979874339000001
749	0.6979874339000001
750	0.1605388982
751	0.2693730038
752	0.2649067891
753	0.2960301865
754	0.6218112728
755	0.411183462
756	0.2189275722
757	0.1683666111
758	0.4606926536
759	0.5530023284
760	0.0247912807
761	0.3966699176
762	0.7532753265000001
763	0.7559923476
764	0.4156361156
765	0.4481480663
766	0.4479617729
767	0.5006471146
768	0.0310497966
769	0.2342092323
770	0.6476826295
771	0.6476826295
772	0.3161143237
773	0.5660774021
774	0.5479360827
775	0.1043775088
776	0.6645039636
777	0.215937936
778	0.0681404277
779	0.1184415586
780	0.3692720982
781	0.0349071857
782	0.0574182225
783	0.5475188193
784	0.1612889347
785	0.6131678585
786	0.4234971475
787	0.7312521761
788	0.6763759447000001
789	0.5186023495000001
790	0.8092735808
791	0.3926138761
792	0.2566291016
793	0.5118282789
794	0.1091395827
795	0.4400381927
796	0.0448032484
797	0.5857032704
798	0.06115499
799	0.0258110498
800	0.4157836067
801	0.177448106
802	0.4411027529
803	0.0380554981
804	0.2531742243
805	0.0606780406
806	0.0654765307
807	0.4525272064
808	0.5952681199000001
809	0.5298212436
810	0.2751664765
811	0.6111521481000001
812	0.5938520393
813	0.2029223206
814	0.2004518433
815	0.1507630443
816	0.2302825641
817	0.1014786656
818	0.1639228612
819	0.1734623627
820	0.5086343754
821	0.2007697635
822	0.0892505203
823	0.4422478511
824	0.6286479515
825	0.0869799187
826	0.026071747
827	0.0385696176
828	0.0781163748
829	0.3903490447
830	0.0220541108
831	0.0204436036
832	0.1453949746
833	0.080093564
834	0.4597935335
835	0.276516153
836	0.1818533368
837	0.3609802154
838	0.5288873307
839	0.32510076
840	0.6572113552000001
841	0.3077465996
842	0.3096687932
843	0.9380314928
844	0.2166853894
845	0.287511009
846	0.3181703108
847	0.1284720514
848	0.6347787271
849	0.4183768739
850	0.5473804733000001
851	0.3064165668
852	0.1846571146
853	0.3275201536
854	0.7732705167
855	0.7109696933
856	0.4296200074
857	0.0360168784
858	0.7185200077
859	0.0817192638
860	0.5505061867000001
861	0.3368138667
862	0.1144630378
863	0.2349422501
864	0.1050505118
865	0.8680890407
866	0.5865277734000001
867	0.0706597023
868	0.2288695077
869	0.0244225764
870	0.2914206663
871	0.5442644164
872	0.0910769349
873	0.5303414430000001
874	0.2463744975
875	0.3171078323
876	0.7188410311
877	0.349667362
878	0.4033267086
879	0.4069942303
880	0.194179204
881	0.7265102554
882	0.1483460369
883	0.1364877911
884	0.2240126642
885	0.1738836978
886	0.3409914263
887	0.1770297506
888	0.5310134302
889	0.6474986806
890	0.396956242
891	0.4742729686
892	0.6495104726
893	0.3178279077
894	0.0763609522
895	0.120003214
896	0.0429961545
897	0.0716584114
898	0.0839422438
899	0.5373830089
900	0.5809568069000001
901	0.4868612532
902	0.6101108171
903	0.3509122569
904	0.2957930002
905	0.3974663143
906	0.3436935603
907	0.3321956858
908	0.0504614118
909	0.2164535417
910	0.6467483519
911	0.2842447403
912	0.5645499277
913	0.5497506599
914	0.490065313
915	0.5134399685000001
916	0.0516518347
917	0.1982389154
918	0.7602645669
919	0.0738420588
920	0.3678384035
921	0.7081349215
922	0.3125718008
923	0.0614581435
924	0.498029322
925	0.0799492044
926	0.2353988173
927	0.0415817845
928	0.176288304
929	0.0550441485
930	0.0760134068
931	0.3193804593
932	0.5942773481
933	0.2069629558
934	0.0988273193
935	0.0647268706
936	0.8570632842
937	0.0518348177
938	0.2265782775
939	0.3393257202
940	0.6106365567
941	0.2150749597
942	0.5850497575
943	0.2758090536
944	0.0305444444
945	0.0385601607
946	0.0354845608
947	0.4448119875
948	0.6528770152000001
949	0.2291756518
950	0.4662806725
951	0.0693816146
952	0.5871728292
953	0.1142318926
954	0.0703335292
955	0.109004001
956	0.0831713925
957	0.5586765652
958	0.0581766173
959	0.7014008506
960	0.3924807443
961	0.5731548926
962	0.025404035
963	0.1897058055
964	0.0392598894
965	0.4181293538
966	0.5358677550000001
967	0.0252080714
968	0.4573770794
969	0.8731369901
970	0.6396622695
971	0.0850139359
972	0.8953366627
973	0.1314376313
974	0.2479578055
975	0.7662524
976	0.3245116445
977	0.1159279788
978	0.8022479663000001
979	0.2516489535
980	0.0508216415
981	0.7251629540000001
982	0.0934135544
983	0.0572126765
984	0.1819110639
985	0.6056850728000001
986	0.6423355918
987	0.2963038264
988	0.1105995589
989	0.5977444825
990	0.5921169391000001
991	0.0278628284
992	0.7026390039
993	0.3600958746
994	0.7710857851
995	0.345669423
996	0.5186022242
997	0.4434205343
998	0.3851095517
999	0.584264746
1000	0.2276878372
1001	0.527215305
1002	0.693747342
1003	0.4981282029
1004	0.0592278454
1005	0.5447754249
1006	0.180410948
1007	0.3263777015
1008	0.8588769731
1009	0.1906583383
1010	0.6603879308
1011	0.7516291367
1012	0.8406918806
1013	0.5018175239
1014	0.7734334164000001
1015	0.1081959416
1016	0.3690355971
1017	0.3687582183
1018	0.6384775143
1019	0.0458042803
1020	0.6532665707
1021	0.2389814264
1022	0.8112307780000001
1023	0.5889860106
1024	0.1455682245
1025	0.2459737049
1026	0.1115192634
1027	0.6601982826
1028	0.1121894787
1029	0.4895201849
1030	0.1952217853
1031	0.155767117
1032	0.489871119
1033	0.7599289825000001
1034	0.2229465909
1035	0.4620169021
1036	0.1220803385
1037	0.4226161544
1038	0.2420814002
1039	0.3556171524
1040	0.210651474
1041	0.6132289738000001
1042	0.6236718361
1043	0.5623874332000001
1044	0.5684153279
1045	0.6208707751
1046	0.2044786059
1047	0.4429139203
1048	0.5265331480000001
1049	0.5893750365
1050	0.2859021982
1051	0.1530589145
1052	0.1460020225
1053	0.3286973372
1054	0.2006733289
1055	0.462031289
1056	0.3941688906
1057	0.2790029271
1058	0.5984646706
1059	0.1808147841
1060	0.3985520954
1061	0.1389974363
1062	0.4166951302
1063	0.1224270183
1064	0.1885379492
1065	0.7932796634
1066	0.2746956559
1067	0.2372309279
1068	0.9027648801
1069	0.2540599558
1070	0.6430302829
1071	0.1346984646
1072	0.3673530061
1073	0.1480506878
1074	0.1560362478
1075	0.0565089121
1076	0.7221064087
1077	0.5582220636
1078	0.3041246918
1079	0.1629827455
1080	0.1834400908
1081	0.0969126229
1082	0.2524510197
1083	0.2669119709
1084	0.3938226414
1085	0.2299764959
1086	0.4674712522
1087	0.1118928459
1088	0.7788584012
1089	0.5314899335000001
1090	0.159712416
1091	0.7449392997000001
1092	0.2312945454
1093	0.2565832545
1094	0.6699934973
1095	0.1382059892
1096	0.7849814835000001
1097	0.1868614772
1098	0.0986268782
1099	0.1841737993
1100	0.6633612664
1101	0.7933124419
1102	0.3993316468
1103	0.167497588
1104	0.1042709507
1105	0.0364689946
1106	0.3451185498
1107	0.0589238911
1108	0.7692104714
1109	0.4547062943
1110	0.5990512955
1111	0.1055842755
1112	0.3015806102
1113	0.2915369364
1114	0.1640646207
1115	0.6247363194000001
1116	0.0616605503
1117	0.6333053644000001
1118	0.6132128146
1119	0.2076191196
1120	0.1600434785
1121	0.0892147047
1122	0.3350619216
1123	0.6484179542
1124	0.2808789825
1125	0.2557288916
1126	0.7945646431000001
1127	0.4293448514
1128	0.3676360702
1129	0.6832787016
1130	0.2505978761
1131	0.8695743124
1132	0.1674456498
1133	0.3023792551
1134	0.2171325891
1135	0.5188704787
1136	0.2809006294
1137	0.4142911243
1138	0.5999574618
1139	0.3275568288
1140	0.3209515093
1141	0.6994394889000001
1142	0.3352499966
1143	0.0413760298
1144	0.1211144733
1145	0.8402719571
1146	0.4051886524
1147	0.2227741477
1148	0.3901345772
1149	0.4072291585
1150	0.0585830511
1151	0.7337885137
1152	0.1111558878
1153	0.8948422903000001
1154	0.6294541268
1155	0.1522215802
1156	0.5346666433
1157	0.293988524
1158	0.1034424868
1159	0.2362511593
1160	0.0357973378
1161	0.6492726729
1162	0.1710229556
1163	0.3818253294
1164	0.2191623796
1165	0.2150057022
1166	0.4511900327
1167	0.6851860291
1168	0.3753908917
1169	0.0264343869
1170	0.6483119612
1171	0.8592504712
1172	0.7524062361
1173	0.6519869387
1174	0.2990409232
1175	0.0683804673
1176	0.8115120098
1177	0.0834845474
1178	0.2465065813
1179	0.3045357193
1180	0.4271307466
1181	0.8459482157
1182	0.4113829606
1183	0.6718831501
1184	0.6718831501
1185	0.6718831501
1186	0.0859608765
1187	0.3460387296
1188	0.8559691959
1189	0.6786756586
1190	0.0382436821
1191	0.6418744065
1192	0.0349659696
1193	0.3972651684
1194	0.3754536051
1195	0.238657952
1196	0.1488641108
1197	0.3627812656
1198	0.2132714488
1199	0.5655304909000001
1200	0.4391894584
1201	0.4980194128
1202	0.5034138883
1203	0.9138980073
1204	0.1234960435
1205	0.0431332024
1206	0.0258443262
1207	0.1552464361
1208	0.1611217702
1209	0.4505659963
1210	0.0672660725
1211	0.2240874699
1212	0.599228235
1213	0.0650348917
1214	0.4151504438
1215	0.6578609343
1216	0.3231850242
1217	0.8623752905000001
1218	0.1430447987
1219	0.2730338012
1220	0.1933954646
1221	0.3975523103
1222	0.0349789372
1223	0.8069413491
1224	0.4059879723
1225	0.2488334798
1226	0.1108829132
1227	0.5735727810000001
1228	0.1305834384
1229	0.3467198235
1230	0.1623734874
1231	0.0157483172
1232	0.2337004567
1233	0.5070746291
1234	0.1163868796
1235	0.7421485272
1236	0.0951509995
1237	0.4702485803
1238	0.4816838062
1239	0.0520001331
1240	0.4138852753
1241	0.5356957961000001
1242	0.6287385619
1243	0.054983479
1244	0.0667667585
1245	0.1628201603
1246	0.6812237889
1247	0.6016540968
1248	0.4659926649
1249	0.3337510718
1250	0.6592350943
1251	0.2468598127
1252	0.0242641016
1253	0.1896744648
1254	0.7155215119
1255	0.5940316038
1256	0.3247077323
1257	0.0179395913
1258	0.632439038
1259	0.0512124773
1260	0.1712856236
1261	0.0722460018
1262	0.0399915783
1263	0.6092461117
1264	0.6326659047000001
1265	0.6769070533
1266	0.2308593847
1267	0.640929022
1268	0.6677116361000001
1269	0.7572737483
1270	0.7896185502
1271	0.3649388625
1272	0.7363532778
1273	0.8651663922
1274	0.6260519055
1275	0.455913468
1276	0.6496642258
1277	0.5030550571
1278	0.1642228666
1279	0.5917730109
1280	0.0545510379
1281	0.4400851729
1282	0.2844274396
1283	0.3905152479
1284	0.0934126819
1285	0.1508572095
1286	0.6411918362
1287	0.7018997692000001
1288	0.3790455088
1289	0.3225201421
1290	0.3662837072
1291	0.341851533
1292	0.2872057464
1293	0.1493563338
1294	0.1508111453
1295	0.2071828032
1296	0.2481523855
1297	0.3420548597
1298	0.0440690367
1299	0.9162075211
1300	0.054416418
1301	0.0359831978
1302	0.1309313065
1303	0.0321055042
1304	0.1973315624
1305	0.8418687162
1306	0.0733889727
1307	0.3034956529
1308	0.6055723429000001
1309	0.5706110614000001
1310	0.3849465466
1311	0.7085197582
1312	0.0567135315
1313	0.1453841751
1314	0.1229456091
1315	0.2030568523
1316	0.0602705103
1317	0.8260512022000001
1318	0.3836219224
1319	0.2347233267
1320	0.2393420829
1321	0.3322979817
1322	0.0449951912
1323	0.7489171868000001
1324	0.6311665477
1325	0.0854740383
1326	0.0987344736
1327	0.7481684699000001
1328	0.3087792826
1329	0.8765452019000001
1330	0.0254731468
1331	0.7784185247000001
1332	0.3260530796
1333	0.0261330491
1334	0.3266238996
1335	0.0468470287
1336	0.7189889649
1337	0.0248267303
1338	0.3713886358
1339	0.6646967757000001
1340	0.7249812584
1341	0.3314047148
1342	0.5693882908
1343	0.1005039694
1344	0.1072104431
1345	0.1855718644
1346	0.1233823147
1347	0.063907962
1348	0.3688901802
1349	0.4663918521
1350	0.6102137630000001
1351	0.1407175304
1352	0.5685352367000001
1353	0.0426651765
1354	0.034110712
1355	0.1000962498
1356	0.5926113496000001
1357	0.2167847513
1358	0.1792048248
1359	0.7199880767
1360	0.2192325631
1361	0.2731010159
1362	0.1181551908
1363	0.7477229735
1364	0.1637865616
1365	0.9109638895
1366	0.5964184875
1367	0.0541338346
1368	0.6705555415000001
1369	0.0326149612
1370	0.9072238546
1371	0.7200432017
1372	0.411754258
1373	0.3926754006
1374	0.0484562063
1375	0.8303210087
1376	0.8069451453
1377	0.0346414047
1378	0.4886241096
1379	0.7530444541
1380	0.295216377
1381	0.6754095621
1382	0.8198004707000001
1383	0.6059140736
1384	0.0333134983
1385	0.9010577757
1386	0.1151124521
1387	0.3490380425
1388	0.5355929974
1389	0.6730401791
1390	0.2095896238
1391	0.2458058551
1392	0.334164609
1393	0.3904380084
1394	0.0630834274
1395	0.7616443377000001
1396	0.7280830899
1397	0.8082210356
1398	0.1423048498
1399	0.4706208509
1400	0.033985114
1401	0.4781266541
1402	0.2279398997
1403	0.6267525054
1404	0.9275300248
1405	0.7443924876
1406	0.0329686358
1407	0.5112179609
1408	0.5376979155
1409	0.7034216639
1410	0.1884972975
1411	0.9137828216
1412	0.515806026
1413	0.6224723953
1414	0.7449398028
1415	0.5135818965
1416	0.8186673824
1417	0.1379771704
1418	0.6738373932
1419	0.3912157368
1420	0.8418376221
1421	0.049331057
1422	0.6376263943
1423	0.3515992919
1424	0.198937281
1425	0.6912461990000001
1426	0.0248772476
1427	0.0666076139
1428	0.4620342275
1429	0.6669998829
1430	0.7199797536
1431	0.0715066132
1432	0.5239555413
1433	0.7461976196
1434	0.8282389233
1435	0.6672588763
1436	0.7559459952
1437	0.1142362
1438	0.0463076405
1439	0.6747572298
1440	0.8711118276
1441	0.8205975870000001
1442	0.1978005528
1443	0.5908259475000001
1444	0.2377570871
1445	0.6099657697
1446	0.4834774113
1447	0.7707573718
1448	0.8521063674
1449	0.041391448
1450	0.306386902
1451	0.8269136429
1452	0.3148922574
1453	0.4126654944
1454	0.2978348168
1455	0.4349112712
1456	0.7492019092000001
1457	0.7446194237
1458	0.0535367875
1459	0.8449308921
1460	0.6650788444
1461	0.6481167238000001
1462	0.6726794187
1463	0.1630066437
1464	0.5941364003
1465	0.6616978159
1466	0.6351255463000001
1467	0.1394013942
1468	0.3857160339
1469	0.7549107084000001
1470	0.5786800081
1471	0.7713290997000001
1472	0.2313314357
1473	0.4837575819
1474	0.0886691091
1475	0.0462906322
1476	0.0582081394
1477	0.3515543139
1478	0.4185790028
1479	0.2931571134
1480	0.2053653943
1481	0.0573053942
1482	0.1235374561
1483	0.1600026438
1484	0.136675175
1485	0.0985599642
1486	0.2395660377
1487	0.6050790793
1488	0.1406680854
1489	0.2432416964
1490	0.2228062546
1491	0.3843338268
1492	0.4122427358
1493	0.8032114412
1494	0.2264112244
1495	0.6525555376000001
1496	0.4774271923
1497	0.0616705733
1498	0.8149832085000001
1499	0.0570201973
1500	0.5067230468
1501	0.4708409905
1502	0.6383944942
1503	0.4314343882
1504	0.6979094194000001
1505	0.2946712509
1506	0.4005179926
1507	0.1138836797
1508	0.0906788662
1509	0.2454749787
1510	0.0423114538
1511	0.1747398884
1512	0.5853100337
1513	0.7920042502
1514	0.8060898365
1515	0.8302842199
1516	0.2331607044
1517	0.5788725944
1518	0.4337970354
1519	0.5896165094
1520	0.8676733179
1521	0.2888505915
1522	0.4318648299
1523	0.3788892707
1524	0.7637131277
1525	0.5571295895
1526	0.6081101658
1527	0.0220408792
1528	0.3485940453
1529	0.3916585526
1530	0.2859386598
1531	0.6903729149000001
1532	0.163482224
1533	0.9109968782
1534	0.0496765579
1535	0.8298412805000001
1536	0.5167366552
1537	0.0194256775
1538	0.7359208755000001
1539	0.3181289351
1540	0.8631359742
1541	0.4569398134
1542	0.1109255198
1543	0.1797678882
1544	0.1958444592
1545	0.3319269985
1546	0.6641148836
1547	0.7279234054
1548	0.7689308606
1549	0.7813230745
1550	0.8498059724
1551	0.1481485739
1552	0.5812099861000001
1553	0.8393094368
1554	0.2754509396
1555	0.4384728975
1556	0.111639209
1557	0.0595081755
1558	0.5818044764
1559	0.1064224796
1560	0.0749196448
1561	0.3990974124
1562	0.0940759065
1563	0.5216994999
1564	0.3108754171
1565	0.4885764875
1566	0.726747035
1567	0.0815879466
1568	0.4902317625
1569	0.8573290360000001
1570	0.2976593418
1571	0.0909826634
1572	0.8881431934
1573	0.3175805464
1574	0.78639622
1575	0.2846399283
1576	0.3795532425
1577	0.2677143697
1578	0.4304014178
1579	0.4613911978
1580	0.2827229645
1581	0.4235862121
1582	0.16006906
1583	0.4417388564
1584	0.7434320479000001
1585	0.8724182455
1586	0.6457762339
1587	0.3590899822
1588	0.4901166477
1589	0.265782941
1590	0.4077453473
1591	0.7364953112
1592	0.3458941082
1593	0.187076242
1594	0.8587888346
1595	0.0427272908
1596	0.8345854288000001
1597	0.8639092917000001
1598	0.4566676608
1599	0.6051871863
1600	0.0595537222
1601	0.9400480601
1602	0.7379702171
1603	0.060655942
1604	0.3659459873
1605	0.1016810852
1606	0.5703915376
1607	0.0641412374
1608	0.0407626898
1609	0.9513465173
1610	0.5114324097
1611	0.680998341
1612	0.3267372129
1613	0.1732172136
1614	0.0530953608
1615	0.3884426707
1616	0.116113447
1617	0.1428253776
1618	0.7179877755
1619	0.8712354547000001
1620	0.6965523534
1621	0.3749897114
1622	0.4076307835
1623	0.8056671256
1624	0.0470803517
1625	0.4690833821
1626	0.6965528891
1627	0.0422194121
1628	0.2517970804
1629	0.8260645833
1630	0.3283974689
1631	0.0392914678
1632	0.5481678252000001
1633	0.7285550427
1634	0.2777662184
1635	0.7849206481000001
1636	0.3503854065
1637	0.7580545677
1638	0.1851467765
1639	0.4088155152
1640	0.8980251715
1641	0.6060383868
1642	0.7710898723
1643	0.5935379202000001
1644	0.2485163238
1645	0.5293689155
1646	0.5941661689000001
1647	0.65417624
1648	0.8357771737
1649	0.8644568109
1650	0.7440172509
1651	0.400857015
1652	0.368510327
1653	0.7935120247
1654	0.7927125003000001
1655	0.7825835604
1656	0.7198614554
1657	0.3447832999
1658	0.8034903554
1659	0.5724012378000001
1660	0.3518757577
1661	0.9124969247
1662	0.3891249974
1663	0.6631529798
1664	0.615615259
1665	0.1665305326
1666	0.7584811455
1667	0.5139216569
1668	0.9165168789
1669	0.2728256826
1670	0.7752880056
1671	0.5494757643
1672	0.6499612224
1673	0.8110355936
1674	0.4016711978
1675	0.8570142381
1676	0.5341736257
1677	0.8263911228
1678	0.5457310954
1679	0.4683690623
1680	0.1794580016
1681	0.4780249191
1682	0.7804268799
1683	0.7997944005000001
1684	0.0969469695
1685	0.1792759533
1686	0.2628722709
1687	0.445132995
1688	0.1391960533
1689	0.0332747056
1690	0.3942420249
1691	0.6895053735000001
1692	0.3567829428
1693	0.5363990095
1694	0.1905881471
1695	0.496196669
1696	0.8352308811
1697	0.1615715548
1698	0.6818670515
1699	0.2608212112
1700	0.1530655472
1701	0.4174834576
1702	0.9008898274
1703	0.7033612266
1704	0.6192904337
1705	0.2414898234
1706	0.2521718171
1707	0.5728709790000001
1708	0.6980304119
1709	0.5236573582
1710	0.5165912775
1711	0.8842380121000001
1712	0.7352512817
1713	0.0393663199
1714	0.5982139592
1715	0.1221780099
1716	0.7935515358
1717	0.8038541802
1718	0.2641216935
1719	0.1503524826
1720	0.4608719143
1721	0.0520308628
1722	0.0396217922
1723	0.0305002237
1724	0.6626449485
1725	0.5073041752
1726	0.0905414558
1727	0.153581974
1728	0.5327516233
1729	0.0500652134
1730	0.0875853761
1731	0.5688907152
1732	0.650671467
1733	0.7123509813000001
1734	0.8388283926000001
1735	0.1401080564
1736	0.2657373072
1737	0.7857114764
1738	0.2170281978
1739	0.3776323642
1740	0.1619417975
1741	0.9063794681
1742	0.2708477764
1743	0.9166164621
1744	0.0693099476
1745	0.6964374280000001
1746	0.3432360534
1747	0.5936118452
1748	0.9002162374
1749	0.6042206412000001
1750	0.3208405293
1751	0.0517511801
1752	0.7096496594
1753	0.1342395781
1754	0.7985255367
1755	0.6726214396
1756	0.0522537647
1757	0.0556568828
1758	0.487606649
1759	0.8566839679
1760	0.6538994105
1761	0.5807027406
1762	0.6981818861
1763	0.1980836382
1764	0.676708072
1765	0.1611763336
1766	0.6729171235
1767	0.8395879017000001
1768	0.1028296491
1769	0.5501277731
1770	0.1513509102
1771	0.1806143841
1772	0.4126896379
1773	0.1833935187
1774	0.1838378697
1775	0.5529518676
1776	0.6259344906000001
1777	0.1464825489
1778	0.1354315943
1779	0.7590037713000001
1780	0.5863433073000001
1781	0.101999227
1782	0.4988881743
1783	0.2265114961
1784	0.2053750187
1785	0.0586817574
1786	0.7394650897
1787	0.3257875229
1788	0.4688255613
1789	0.7982989591
1790	0.2834779076
1791	0.6671830487
1792	0.6322366501000001
1793	0.1785664659
1794	0.4740379737
1795	0.8370103009000001
1796	0.1959073654
1797	0.0332813396
1798	0.1496620683
1799	0.3815550899
1800	0.1839272098
1801	0.4380987196
1802	0.7019362269
1803	0.7980526799000001
1804	0.0730910885
1805	0.089533358
1806	0.0502901402
1807	0.6802832937000001
1808	0.1040694763
1809	0.535698239
1810	0.5019607017000001
1811	0.8256745391
1812	0.6481166421
1813	0.0711465431
1814	0.5495538379
1815	0.4102703572
1816	0.3697165172
1817	0.8422556006
1818	0.429191814
1819	0.2571083087
1820	0.1531942406
1821	0.2689142886
1822	0.5280717628
1823	0.5621569967
1824	0.6128529331
1825	0.4303252926
1826	0.537708265
1827	0.2751210274
1828	0.2812712388
1829	0.0328965652
1830	0.5023993959
1831	0.8342739851000001
1832	0.5987529850000001
1833	0.1904752298
1834	0.7682235177000001
1835	0.0848637632
1836	0.6182938076
1837	0.4371738493
1838	0.7043368145000001
1839	0.3163649176
1840	0.4583092006
1841	0.0339873459
1842	0.5826406051
1843	0.2789471272
1844	0.5083312628000001
1845	0.3081295993
1846	0.9443239787
1847	0.0458799112
1848	0.1029974479
1849	0.0751476315
1850	0.8307013505
1851	0.2299407522
1852	0.5721396378
1853	0.2316172912
1854	0.0892303812
1855	0.7764150292
1856	0.28123536
1857	0.6293043122
1858	0.626339235
1859	0.7235844617
1860	0.3109881824
1861	0.8010535408
1862	0.1165286027
1863	0.2989168528
1864	0.717882138
1865	0.2604361866
1866	0.1616889394
1867	0.4116218668
1868	0.464680788
1869	0.2620514352
1870	0.8270327934
1871	0.4690352217
1872	0.2964469615
1873	0.6386598704
1874	0.524101052
1875	0.4042395552
1876	0.7967915072
1877	0.5160418182000001
1878	0.4417542212
1879	0.7542671288
1880	0.1735966244
1881	0.489630735
1882	0.3389593459
1883	0.7259853390000001
1884	0.6575296253
1885	0.8010011352
1886	0.5409044940000001
1887	0.4843517794
1888	0.3478977852
1889	0.4541750174
1890	0.3290112698
1891	0.2616936779
1892	0.2761937968
1893	0.8995288558000001
1894	0.7323254499
1895	0.1052046102
1896	0.5381502788
1897	0.5202890732000001
1898	0.1034376087
1899	0.0776268263
1900	0.1248570321
1901	0.3368813812
1902	0.7297246475
1903	0.5987700379
1904	0.1852751774
1905	0.5174009891
1906	0.2930589895
1907	0.2799011975
1908	0.3262030242
1909	0.2752127639
1910	0.3068858325
1911	0.1994914349
1912	0.3303671191
1913	0.0951783391
1914	0.3388298943
1915	0.0395616673
1916	0.3676396616
1917	0.1187403105
1918	0.6145236732
1919	0.6145512828
1920	0.7392998557
1921	0.7714542789000001
1922	0.6653521389
1923	0.2856578427
1924	0.2229923783
1925	0.7039029844
1926	0.0600803717
1927	0.1752075262
1928	0.0449680775
1929	0.0344869668
1930	0.7669666793000001
1931	0.6004623204
1932	0.8519945964000001
1933	0.2467487383
1934	0.7173473217
1935	0.093148561
1936	0.0562978321
1937	0.388969483
1938	0.7168263354000001
1939	0.6243662829000001
1940	0.1147923491
1941	0.6305417553
1942	0.5066464373
1943	0.4719332936
1944	0.4765040756
1945	0.7623398856
1946	0.1044373313
1947	0.4928637814
1948	0.7296519019000001
1949	0.6257550484000001
1950	0.4224813572
1951	0.3557747683
1952	0.5859247178
1953	0.3576190155
1954	0.8780730076000001
1955	0.1011336858
1956	0.6665717256
1957	0.7024273606
1958	0.515006272
1959	0.7057286937
1960	0.0338914093
1961	0.3201884724
1962	0.1325677071
1963	0.1070602693
1964	0.0316123448
1965	0.3696373554
1966	0.485067976
1967	0.4446588076
1968	0.5387514591
1969	0.4733914299
1970	0.7512132002
1971	0.8403193139
1972	0.5401859882
1973	0.7960374867000001
1974	0.7939780633
1975	0.2883399746
1976	0.2787141627
1977	0.7102869619000001
1978	0.2856877533
1979	0.1808237551
1980	0.2271338486
1981	0.6438128932
1982	0.2983644651
1983	0.0557413231
1984	0.6451799657
1985	0.8334904957
1986	0.7123362437
1987	0.7101301554
1988	0.2526704267
1989	0.782341986
1990	0.0478810176
1991	0.050023297
1992	0.1295743807
1993	0.228232524
1994	0.7839062969
1995	0.2773349199
1996	0.0782606947
1997	0.3313759389
1998	0.3426874619
[truncated: 15,362 more rows]
