# Supplementary material for: PICNIC accurately predicts condensate-forming proteins regardless of their structural disorder across organisms
Source: Nat Commun. 2024 Dec 11;15:10668. doi: 10.1038/s41467-024-55089-x (PMC11634905; doi:10.1038/s41467-024-55089-x)
Supplement: Supplementary file 11 — Source Data files [file 41467_2024_55089_MOESM11_ESM.zip › Source_Data_file/main/Figure_1/Fig1_d_table.csv]

	0	1	2	3	4	5	6	7	8	9
k1_40	0.6595356223422754	1.3312361300632325	0.7108988321335801	0.9811799897634993	1.3778767412502397	0.7648804196150143	0.8087342575556047	1.1178871246204642	1.289640188264195	2.1103369243737804
k1_60	0.4306569170484386	0.8504721692243878	1.1270297992794533	0.1828356747742777	0.861006021720805	0.18545319238735677	0.636503518865224	1.1240727863374071	0.744114561357087	0.8814169386665628
A,0K	1.6920740360991344	2.7915022346173366	0.8098362219108384	1.0623819503199876	0.6764977326368224	1.2243121156271	0.7683698838117553	1.4294658797659165	0.9811717762847529	1.4370513421155566
G-Strand-m	1.9281042747083768	2.0636064496255977	2.3744251890437056	2.3117247046768465	1.570625537512127	0.9562474815128827	1.5407546480005456	1.4861753254347205	2.0139595602594413	1.6538364953480826
K,0K	2.0874985356018603	1.038841431117697	1.041530415842249	0.32310011636324776	0.21537268463050094	0.24348294399414477	0.19206519678162276	0.5159278719206403	0.3735717617298993	0.3262754447484204
L,1L	1.160237833519959	1.8120386130810993	0.49289679447718493	1.7250343434891533	0.8400364565078434	0.9486462721848158	0.4575722525446604	0.9462983330771406	1.0908251941469167	0.5411036997599672
K,20K	1.873450296512503	1.1889502946614872	0.5198037630518563	0.8540683390373208	0.3604121638097869	0.5566147718976333	0.7058536147840618	1.1106723120453754	0.2530601723404592	0.5113465966076114
A,20K	0.954315463646076	0.1510404381460384	1.0274901688161693	0.8406292790936862	1.4980519913751587	1.4010552488174879	0.27183976061378057	0.780684645381788	0.7462745053190093	0.7919595741142256
D,2I	0.7134743254024491	0.537356949833319	0.4632736483433361	0.1621406840027694	0.3760169342327304	0.3081700721216349	1.0307280704385047	1.119422138323153	0.879050984976806	0.7840721981539268
L,2L	0.8518633860645801	2.8061804512871613	0.8900255840749302	2.3490271399682787	0.292103983517724	3.1777566888309114	1.4943897118105682	1.5952344658320068	1.2850051742395463	2.1991461444344744
K,20R	1.1481800303643177	0.6780416568646143	0.2762452220175011	1.3921678029996363	1.1545068079518788	0.4296835724561543	0.615360172572404	1.0499585414936983	0.7603680731106983	0.5497800090512401
A,40D	0.781334966163543	1.2999159798233464	1.8497803971154838	1.5628624848185086	2.1262271901616736	1.2536533622250117	1.3885648429406918	1.3678520542970607	0.9996120392602916	2.113732627427933
L,2W	0.0	0.11652767705398613	0.0	0.23458973162246782	0.4303248850352993	0.0	0.7621956184722121	0.23446174431143751	0.363813706402649	0.0
D,2W	1.217029613739998	0.7762315080699528	1.3160732343867911	1.0058224570073748	1.213323768172098	0.41620143464433235	1.6602019714002345	1.185167061567537	1.355514365076728	1.179692560728454
K,40R	0.8328553813754364	1.2970459216219972	1.1987866628227362	1.0880514247730866	1.2674497840243113	2.0442003250154546	0.900395229784751	0.6470534856133685	1.7016109292099402	1.8329336258508324
K,40V	0.9673361512649663	0.7367058517045256	1.4063035989412007	1.1269500822602185	0.7686965252143051	1.3946888554892896	1.5382800871759372	1.5073101940623574	1.6630363067063154	1.3907708349706793
I-AlphaHelix-l	0.29382667361932174	0.9278088916129595	0.5674640308892678	0.6248712650763941	1.0804118851193967	0.4944407394275299	0.45421239556511306	0.3748093763371262	0.7462222439350984	1.053274718443407
L,3S	0.7065345595975308	1.1180669537146595	0.9101994561879817	0.6473972592056306	1.2923742159277853	0.6637980961606309	0.8504854831161068	0.8075551527149958	1.557912972816871	0.9021414089071682
A,40Q	0.6257770646457245	1.02033357390618	0.9591513258918422	0.4871150502248199	0.9205984865571153	1.1049915491539395	1.1820826459043066	1.3695140665296044	0.9439954390250508	0.6093232568658093
L,3W	1.264703307261215	0.6796851940711524	0.5397983795478924	0.8166955331082242	0.2788409771998966	0.9853253207629559	0.5389541759504315	0.488492863507146	0.6140146630061196	0.8701393707131672
I-Coil-l	0.4970823409501279	0.8678299547662968	0.9425313486494041	0.7936336895471495	0.7691596272763068	0.10187483737254129	0.8958255301822136	0.6339992944697957	0.5063106347031611	0.8202067285688998
K,60R	2.668991809714383	3.9799565907255223	2.1103272833019364	2.5770718862802715	2.3441903149260943	1.553666854129148	1.3322184032129993	2.803998357592989	1.500030908175793	2.760975436231648
L,0L	1.5377689663059038	1.0410456672070836	0.8099087635131003	0.6496019065457942	1.4118702234805869	1.1837779586752613	0.7223032769907193	1.931568116160681	1.0451223342175762	0.8787065799748259
L,0M	0.0	0.0	1.4324682220446845	0.394346789203975	0.5779233946964419	0.0	0.16597991967538253	0.25027234621324185	0.3786224566857875	0.20319943063255427
L,4W	0.4217139944509056	0.7911246454247544	2.649915167978749	1.2241489522677862	1.5509640888778424	0.179535833488581	1.4409111990842358	1.171858905266578	1.3699889331544723	1.1967817436227566
L,5L	0.32391232513442997	0.43408524239538115	0.9822058308122665	1.0784667282794498	1.8604412967308837	1.062763556515198	0.5607977034935334	1.120721096252161	0.4938593964006523	1.217666287086899
A,60K	1.5198053091269481	0.8237962089192387	1.4514159561033309	1.3473414885154276	0.43183052750056744	1.2692844369656233	0.1603186637426334	1.0768663469309159	0.7489798041359508	0.2001655070864163
L,0S	1.2628978961878359	0.7935361532782721	0.9229246304869201	1.4949990065615428	0.4493327404302609	1.3358021045265178	1.8275136315140392	1.0452784168486924	1.1160653859291703	1.4753316404815058
L,0W	2.3637452785715243	2.089770651192536	2.6823446570791925	1.7054416716969827	1.5176434618512893	3.1815654578447683	2.302297088471466	1.6726887274522113	1.2027527144740005	3.2288780891043656
A,60Q	1.5131451708681045	0.8738541331861983	1.013458580758707	1.6195917237096251	0.9113483850309998	1.2573021225483285	1.2660380749785343	0.8653905840386101	1.4114955519639714	0.7951345733681118
L,5W	0.2696792884433347	0.5354448040559924	0.41073664850287844	1.1275982961806668	0.7951725634021216	0.8845093291242915	0.8256535843410892	0.19621264365753036	0.8338620560791237	0.5077870564458394
L,20W	4.416214667137255	1.3458847018741509	0.7048234723002434	0.8032308021173357	0.9930416220796514	1.960517913233046	1.1911319512695298	0.9803226276282474	1.4388948961795591	1.654137176875182
C,0L	2.68762708473894	1.4437116537889	1.9596012596795975	2.1374597569476768	1.9074160823728477	3.646523596086896	1.7978496461207667	2.305176813204827	1.1182195590908528	1.678985302372326
D,5M	1.1913783097764934	0.3503322555242238	1.4472965669438473	2.2945202831870986	1.4139839948411568	0.936764819019662	1.2567352134450176	1.4466297518953464	1.321477155107929	1.0913615279914146
C,0P	0.3257810925930572	0.4681415736560814	0.5497376389615177	0.5520176441546837	0.6757588908844011	1.1889312387631543	0.5407337123402736	0.6921785251174354	0.30823718834217134	0.3615295901391481
C,0S	1.1478263652120033	0.7704556576652601	0.574053665155374	0.6899672565665912	0.7084210982526161	1.325134111337609	0.7006048376515341	1.288424246710217	1.229378070232387	1.9050010631797032
C,0W	1.0930108742513056	1.7093776699452499	0.6074204585290538	1.2974833195760034	1.5398603566926117	1.2311188963083914	1.3876454924252917	1.6598543745051233	0.9791496586435321	1.256648161296223
C,0Y	2.8539682534686563	1.887448556782819	1.7781567494012394	1.5642294808340438	1.9413168335113558	1.7837303645650042	0.7966393869528866	1.5491993551984153	1.252612916489741	2.140358452465916
L-AlphaHelix-l	2.176538778018102	3.499030194087103	3.6401062632590393	2.2622808116242483	0.8729850072679607	2.5111023070288945	1.93368087238892	2.0044755181885505	1.831983885820655	2.2340550439450797
L-AlphaHelix-m	1.590008321410093	1.0298987403296023	0.6847973708830415	0.8729423357483832	3.1455632395833266	1.7075981380454401	1.3301976010835161	0.8170934484748626	1.8392220620522801	0.8410278585450087
L-Coil-d	2.8073447321260536	2.8453232237402237	3.26390914959747	1.9950125148043594	1.7516958717020699	3.085730926901875	2.4491273243584923	1.7310850938804632	3.439939371421952	1.4784534120043316
C,20S	1.1607223978356733	0.5825497740085845	0.9832594631957923	0.7033542515938974	0.6492004251741087	1.6912418762983867	0.87685834610313	1.0749691006867577	1.8015248234229142	1.6066475630839845
M,4S	0.4971002766626229	0.2604859255516605	0.1059532853342693	0.5343876503757403	0.510870179420902	0.19299448468422736	1.555784499311362	1.29306347634907	1.0262584396877057	0.543960502705939
L-Coil-l	1.0615430910975414	1.10174409216118	1.2307750592802005	2.434469395872218	1.2722707660407497	1.7200981246593319	1.378110232117296	1.0970538754158348	0.9634126401152724	2.58695452272869
M,20R	0.6172715296687498	0.783593806701731	1.4410452849316853	0.8208101667934679	0.4752433944763657	2.3082448910642595	2.1097552735797165	1.1640017615480687	0.9436214588684959	0.604683237678452
M-AlphaHelix-h	0.33813474087058615	0.9765419685359762	0.6551063380509441	1.6822329478542544	0.856198095266164	0.25955263101177045	1.2996925395408034	1.111158775846719	1.2955030393739542	0.9521371279453168
C,40W	0.0	0.0	0.6503826178032602	0.29039524134815475	0.6497875870006272	0.0	0.7182816009854931	0.6307868127302027	0.6508963945630145	0.0
M-Coil-d	0.7747173842612872	0.4363601436147789	1.1386796412919378	1.2846644200797754	2.4799045346181794	0.301028635373277	1.3230307397875092	1.288520643097765	0.8724873647200581	0.712676016548108
N-AlphaHelix-h	0.3171226268193086	0.7565508649526617	0.6393318367564657	0.4248243028773258	0.5971035908702658	0.0	0.20747594504298292	0.5383587086014128	1.8744630771236537	1.2581568711028572
D,0K	0.8551868968407265	0.7372502314818855	0.9787657152376706	0.6383083580000298	0.5908889268263354	1.2231177557864024	1.1785950226692228	0.6957810470871975	0.8860255620745151	0.3276932016360192
D,20K	3.3337095551220868	2.4961693214222604	0.952723354814414	0.8270355744766523	2.0679866365633948	3.71897253367956	1.4986954401919155	0.9176879743578021	1.0916867429720003	2.634617259091249
D,40D	0.2431415714850138	0.22329843503957963	0.24771297821710642	0.28750340725836027	0.4178722958670863	0.27133991200923296	0.6345961730848684	0.3746029606860792	0.7357241337007516	0.24080453776118374
D,40R	1.0916995465293897	0.5902998702499209	0.9302034181523932	0.9570931295303551	0.7141251059595835	0.4835955706620723	1.0905174217522686	0.2648762417077798	0.6548438031907127	0.2095290100438949
F,2L	3.090522006365652	2.091638386769959	1.248850312445986	1.5000907495830065	2.350745188764417	1.5304036743263794	2.1951614377937694	1.347555627267141	1.908436527734558	1.3755615195316067
D,60E	0.47159756579787093	1.7469512656895958	0.21448509042066521	0.3337657277097193	1.263056960115881	1.0577154285572459	0.630813576891093	1.0882047170204847	1.6247073158528675	0.7194494198459732
D,60K	0.6681265574660616	0.3573934004291868	1.246993724986013	0.923687620868453	1.3128526717597109	0.4102147033263953	0.8026944672091664	0.6577106853239314	0.6569044174299636	2.398837431583334
E,20K	0.4728528987441929	0.5512494684938204	0.4815179419238588	0.8380629622876464	0.5094308252124898	1.1213918681558621	1.5669865422944225	0.593131525086729	0.5393111869029905	0.7537571328768441
R,20V	0.833890789001504	0.8116470901934811	1.032992160934194	1.4597070407006192	1.1197053354709714	0.4258538420626588	1.1413187198876347	0.9928852733154994	1.2649063593572643	0.1842304539286613
R,40V	0.0	1.5211672562044711	1.6442083523414124	1.1967146351469935	1.8769699626034877	0.7999231059055638	0.4459369975400386	1.8063207216696233	1.0997344667513367	0.878009955507018
S-AlphaHelix-l	2.4108493167965337	2.5936383113139247	1.1468099578928124	1.9473684732055907	1.9896534806818915	0.9058275079789336	1.55264339185874	2.518249942215533	0.9151630562157442	1.073027617137597
S,20W	1.140106330718781	0.7476547226307367	0.6760333886536314	1.0609552331089673	1.0079103415092456	0.8911242588628815	1.287873884493445	0.9157331863114199	1.2765349443351235	0.5017619949678769
G,1Y	0.7670926918662555	0.19665866402823906	0.662640645175724	0.6253523962238736	0.5924968819952329	0.8865468277808376	0.8441800253664752	1.084030962159727	0.6558179063613818	1.1066940434138448
S-Coil-l	2.2776081754447115	0.9760587004139959	1.167440797109001	0.3639333187848419	1.0677445580605005	1.2934415138576252	1.5231214999716207	0.6868747907852618	1.2938525547865916	1.3111716891511656
E,60K	0.9664548565451061	1.8822823046688049	0.6158586378515633	1.5409051966826275	1.4152503657575681	1.0089185205458289	1.6094536366151155	1.7247059757816616	0.8891173116111901	1.2725768714935453
T,20W	0.4301804286805783	0.6997732171299124	0.6931242485955462	0.2783483021836255	0.7762606388917659	0.6269146988275919	1.220609950830361	0.4575007901819323	0.8504510477603139	0.3840461470549778
T-AlphaHelix-l	0.0	1.0806321729105408	0.6621217729045086	0.6195159771044797	0.8316584326843185	0.7053031766075875	0.2956029727662072	0.4315543928732032	1.016462727850085	0.485725889951115
V,0W	0.0	1.6166986781086545	1.0611465519305474	0.46621639043747426	0.8554321486221328	0.5540080672138443	1.0872534446039985	1.5808110494177023	0.9881968030080654	2.264123003604953
T-Coil-l	1.0457336347279778	1.5266193229912215	1.3183763757053517	0.521890284950958	1.3983240873893084	0.0	1.0400828066697871	0.8893887037422369	0.4177434842304355	0.8024378803247442
F,0W	1.043780568000329	1.008458002159976	2.1462164355288706	1.4132706312739702	1.4174652953577533	0.5033739476035368	1.7714605614368288	1.1030550297084432	1.6511207445825649	0.6338353653063863
G,4K	0.9877001015957156	0.40042676032210295	1.2083952059304417	0.5163864145127616	0.3815871951387197	0.9289586025832988	0.40618348370474405	0.7643314361049962	1.371955332739565	0.33838435447352044
T-Strand-h	1.0975417616818324	0.2909052358184312	2.125128952978308	2.4868004215319175	1.0713575266189672	0.7522505647731453	2.100817013675846	1.8078829848153761	1.2971706983564497	1.6269474370346857
V-AlphaHelix-l	0.4650303030712163	0.8444382425687076	0.22486576516834147	0.3502700208253314	0.08780569548095471	0.0	0.7623881501259689	0.34123593765711135	0.8969685513239455	0.5637914727398055
F,40S	0.0	0.5765023826657855	0.3692714202320837	0.7572735507372501	0.3374674646638718	0.2629668280419837	0.7023255902624004	0.19861131109785773	0.531831925361859	0.24927376313649877
iupred_5	2.7963559391249726	3.061827975327871	3.2133150734489258	4.077043998779851	2.030060026945846	4.141299384273594	2.2814118555014673	2.014500384067066	1.81519118391398	3.5783844053549956
iupred_25	0.764588493142537	1.1386802335280855	0.5689423739051787	0.8269655775932213	0.44877013826407036	0.9559271308925228	0.6625404709137127	0.9523430067465657	0.8119002940294578	0.9324581763599031
iupred_75	1.312503352928037	1.4533751014125431	0.8448499984243789	0.9573599078215922	0.733919698582805	2.145368243400322	1.251376324681978	0.9323608398723863	0.9229110470194595	0.6880075959549081
iupred_95	1.648067962114127	0.462169317837078	1.5154938535338023	0.7027023106675016	1.5265751117114739	0.9559038206790204	1.3430448478871975	1.5118352869684593	1.3809532400308102	0.1984026715126078
W-AlphaHelix-m	0.3330260234033678	0.1998412636611953	0.7526308870048466	0.3076853870807019	1.105161027374857	0.7210457381609872	0.8545702241201838	1.2730840460048747	0.5480339241503848	0.6436113168397095
G,20V	0.2608613762915008	0.0	0.7702194222469122	0.6149636398489394	0.5020071298822276	0.4633210254244763	0.6950038796960727	0.1832904194287794	0.7919954425719323	0.9228373234676618
C-AlphaHelix-m	0.5625831619440429	0.6620524504739125	0.3679607792502618	0.9444986399125147	0.5999177401496251	0.7666336981094602	0.9495595933866278	0.940460133234778	0.5309163593072996	0.9245602422750774
I,1K	0.6736270142780865	0.3397893717400844	0.4252733967455463	0.635095342411163	0.9580616985725692	0.5806071234963113	0.5879330156189677	1.7159872296025016	0.8828559589039721	0.4108081589182823
A,5I	0.18855428841829258	0.4361212798181744	1.6985768408211024	1.5014833862704506	1.648631735265955	0.3750978016240421	0.7483442375052138	1.6512268660541116	1.0811984558763954	0.6725622436951322
I,2K	1.2152108132637396	2.181281509869285	2.598839502410463	2.2765867917033065	3.14016398588743	2.6174073266132245	1.983707455125272	2.15329888877305	2.893811780549475	2.223499755152216
I,2R	0.8097190042178763	1.5937738937844221	1.0993774826260485	1.6570817082537808	0.7144289405547947	1.3524984914898333	1.2910766213042697	1.0767526338272428	1.607261315784768	1.648923336982145
C,2C	1.3185819285965583	0.22899895813021046	0.5367316472697795	0.250077869578182	0.7507760625824154	0.19592163548684882	0.311836556965992	0.324853349869429	0.9037784436929925	0.5313255307495488
E-AlphaHelix-h	2.354705844663556	2.2011285210965315	1.655823761806903	1.4224903994087006	2.0889579488892873	2.27006302553122	2.3883189519298043	2.2988447290026324	2.090292933856858	1.0596249511634146
C,3E	0.5373638941855216	1.4634450990460846	0.8651804328459423	1.223909811194545	0.9903939435035496	0.42886147011140846	0.686138752492314	0.5914128415056058	1.1222231603527704	1.55339071322394
K,1K	0.2550069013074797	0.49610975041655153	0.3932312893382829	0.5671245571581327	0.3317814001046085	0.32083323252993157	0.4738529835399219	0.7076169412735069	0.20951649968986755	0.3198680827197413
F-AlphaHelix-l	0.6114086349234996	0.5070784292570034	1.3623461407452353	0.4483399281248113	0.9665438677987557	0.8349310850610485	0.328067851554696	0.8593065947458945	0.36344329921578966	0.9752072716853061
K,1V	0.22111701414134405	0.44140883452843366	0.5231871324394228	1.2240588442646243	0.3735260689533072	1.2575810917561012	0.7555877459520268	0.6561186964865459	0.8568402764830879	0.1503760462376563
C,4P	1.1907537301354931	1.2067885595806398	1.1097220476617058	1.4353273529697168	0.34779660809159607	1.751227225473507	1.567909788871712	0.7098762693933002	0.8723824836084004	0.7033584757433796
G-AlphaHelix-l	1.629317721759544	0.6588547826145269	0.6987287969846397	0.5815786961034143	1.627225878072952	1.0893106328419242	1.2996708029767023	0.5048844096328835	0.6426795018283731	1.596565975875127
