# Supplementary material for: PICNIC accurately predicts condensate-forming proteins regardless of their structural disorder across organisms
Source: Nat Commun. 2024 Dec 11;15:10668. doi: 10.1038/s41467-024-55089-x (PMC11634905; doi:10.1038/s41467-024-55089-x)
Supplement: Supplementary file 11 — Source Data files [file 41467_2024_55089_MOESM11_ESM.zip › Source_Data_file/main/Figure_1/Fig1_c.csv]

A	G	V	M	S	T	Y	C	D	E	R	K	I	L	F	P	N	Q	W	H
7	5	7	6	9	4	2	12	11	5	8	22	7	23	4	2	1	2	14	0
