# Supplementary material for: PICNIC accurately predicts condensate-forming proteins regardless of their structural disorder across organisms
Source: Nat Commun. 2024 Dec 11;15:10668. doi: 10.1038/s41467-024-55089-x (PMC11634905; doi:10.1038/s41467-024-55089-x)
Supplement: Supplementary file 11 — Source Data files [file 41467_2024_55089_MOESM11_ESM.zip › Source_Data_file/main/Figure_6/Fig6_c.csv]

specie	picnic	fraction_disorder
A. thaliana	0.4847777737266197	0.28
C. elegans	0.4793655350606474	0.29
Fungi	0.628891865	0.39
Zebrafish	0.4645825730851883	0.4
Amoeba	0.5020598954206941	0.41
Fruit fly	0.5029735355337497	0.4
E. coli	0.4622965849186339	0.03
Human	0.4188957895251601	0.43
Mouse	0.3906090664688977	0.39
M. tuberculosis	0.4029588766298896	0.13
Rice	0.3576628398214669	0.36
Rat	0.4255749961061211	0.41
Yeast	0.6073853286968041	0.36
Fission yeast	0.5444053208137715	0.3
I. hospitalis	0.67	0.01
S. islandicus	0.67	0.01
Swift	0.43	0.24228645664176682
Salmonella	0.39	0.02299061982711054
Penguin	0.47	0.2632301357328046
Machaon	0.48	0.28967715680954964
Camelus	0.43	0.22535849056603774
Ankara	0.47	0.2236842105263158
Pylori	0.65	0.04285714285714286
Shigella	0.45	0.025427872860635695
Sheep	0.39	0.3813802831617993
Ant	0.53	0.34676552761659146
