# Supplementary material for: PICNIC accurately predicts condensate-forming proteins regardless of their structural disorder across organisms
Source: Nat Commun. 2024 Dec 11;15:10668. doi: 10.1038/s41467-024-55089-x (PMC11634905; doi:10.1038/s41467-024-55089-x)
Supplement: Supplementary file 11 — Source Data files [file 41467_2024_55089_MOESM11_ESM.zip › Source_Data_file/main/Figure_6/Fig6_ab.csv]

specie	picnic_prediction	cdcode_validation
M. tuberculosis	0.4029588766298896	1/1
E. coli	0.4622965849186339	5/6
A. thaliana	0.4847777737266197	1595/1935
O. sativa (Rice)	0.3576628398214669	1/1
S. cerevisiae (Yeast)	0.6073853286968041	508/587
C. albicans (Fungi)	0.628891864747238	5/6
S. pombe (Fission yeast)	0.5444053208137715	53/67
D. rerio (Zebrafish)	0.4645825730851883	7/14
R. norvegicus (Rat)	0.4255749961061211	55/68
M. musculus (Mouse)	0.3906090664688977	1234/1717
H. sapiens (Human)	0.4188957895251601	2966/3948
D. melanogaster (Fruit fly)	0.5029735355337497	121/150
C. elegans	0.4793655350606474	73/85
D. discoideum (Amoeba)	0.5020598954206941	2/2
