# Supplementary material for: PICNIC accurately predicts condensate-forming proteins regardless of their structural disorder across organisms
Source: Nat Commun. 2024 Dec 11;15:10668. doi: 10.1038/s41467-024-55089-x (PMC11634905; doi:10.1038/s41467-024-55089-x)
Supplement: Supplementary file 11 — Source Data files [file 41467_2024_55089_MOESM11_ESM.zip › Source_Data_file/main/Figure_3/Fig3_f.csv]

	cbx2	cbx_dea	cbx_10	cbx2_16	cbx2_13	cbx2_23
yes	0.81	0.81	0	0	0	0
with defects	0	0	0.69	0.60	0	0
no	0	0	0	0	0.66	0.62
