# Supplementary material for: PICNIC accurately predicts condensate-forming proteins regardless of their structural disorder across organisms
Source: Nat Commun. 2024 Dec 11;15:10668. doi: 10.1038/s41467-024-55089-x (PMC11634905; doi:10.1038/s41467-024-55089-x)
Supplement: Supplementary file 11 — Source Data files [file 41467_2024_55089_MOESM11_ESM.zip › Source_Data_file/main/Figure_3/Fig3_d.csv]

	PICNIC	PdPS-8fea	PSAP	FuzDrop	DeePhase	PdPS-10fea
α-syn.	0.8	0.6	0.6	0.6	0.4	0.5
β-syn.	0.5	0.6	0.6	0.5	0.4	0.6
γ-syn.	0.9	0.6	0.6	0.4	0.4	0.7
