# Supplementary material for: PICNIC accurately predicts condensate-forming proteins regardless of their structural disorder across organisms
Source: Nat Commun. 2024 Dec 11;15:10668. doi: 10.1038/s41467-024-55089-x (PMC11634905; doi:10.1038/s41467-024-55089-x)
Supplement: Supplementary file 11 — Source Data files [file 41467_2024_55089_MOESM11_ESM.zip › Source_Data_file/main/Figure_4/Fig4_d.xlsx]

## Sheet: Figure4_d
'PICNIC'	0.25
'PdPS-8fea'	0.42
'PSAP'	0.54
'DeePhase'	0.46
'PdPS-10fea'	0.42
'PICNIC-GO'	0.25
