# Supplementary material for: PICNIC accurately predicts condensate-forming proteins regardless of their structural disorder across organisms
Source: Nat Commun. 2024 Dec 11;15:10668. doi: 10.1038/s41467-024-55089-x (PMC11634905; doi:10.1038/s41467-024-55089-x)
Supplement: Supplementary file 11 — Source Data files [file 41467_2024_55089_MOESM11_ESM.zip › Source_Data_file/main/Figure_4/Fig4_c.csv]

gene	uniprot	iupred_mean_pr	plddt_mean_rev	vsl2	iupred_mean	plddt_mean
TYW5	A2RUC4	15.64	4.32	22.54	0.16	95.68
SPAG7	O75391	51.43	15.10	71.81	0.51	84.90
DRC4	O95995	40.75	15.69	71.13	0.41	84.31
RBMY1D	P0C7P1	67.67	49.39	89.52	0.68	50.61
H1T	P22492	60.55	36.27	16.95	0.61	63.73
LMOD1	P29536	67.72	36.58	79.33	0.68	63.42
AIMP1	Q12904	42.81	19.32	60.58	0.43	80.68
PolD3	Q15054	58.02	36.71	74.89	0.58	63.29
IF2GL	Q2VIR3	21.42	15.26	37.72	0.21	84.74
CWC27	Q6UX04	54.28	26.53	74.15	0.54	73.47
KHDC4	Q7Z7F0	58.68	38.08	69.71	0.59	61.92
SPA24	Q86W54	36.12	11.49	82.44	0.36	88.51
C1ORF52	Q8N6N3	70.70	38.52	88.46	0.71	61.48
RP9	Q8TA86	68.74	21.97	72.4	0.69	78.03
RPS4Y2	Q8TD47	20.98	4.65	12.55	0.21	95.35
ZC3H15	Q8WU90	48.68	29.32	84.27	0.49	70.68
RAD51AP1	Q96B01	62.65	41.56	88.35	0.63	58.44
H2A1H	Q96KK5	38.06	8.28	78.74	0.38	91.72
RAMAC	Q9BTL3	60.70	37.76	100	0.61	62.24
MRPL1	Q9BYD6	27.58	21.83	37.23	0.28	78.17
RS10L	Q9NQ39	49.38	29.89	60.8	0.49	70.11
PHP14	Q9NRX4	23.01	9.87	26.4	0.23	90.13
CWC25	Q9NXE8	67.00	33.97	94.35	0.67	66.03
HBS1L	Q9Y450	34.48	25.99	34.48	0.34	74.01
