# Supplementary material for: PICNIC accurately predicts condensate-forming proteins regardless of their structural disorder across organisms
Source: Nat Commun. 2024 Dec 11;15:10668. doi: 10.1038/s41467-024-55089-x (PMC11634905; doi:10.1038/s41467-024-55089-x)
Supplement: Supplementary file 11 — Source Data files [file 41467_2024_55089_MOESM11_ESM.zip › Source_Data_file/main/Figure_5/Fibrillarin + R51A1_colocalization/Values_iRFP_4.csv]

Distance_(µm)	Gray_Value
0.00000	1914.000
0.13712	2425.188
0.27423	2057.750
0.41135	2283.000
0.54846	2356.750
0.68558	2315.312
0.82270	2579.250
0.95981	3013.312
1.09693	3565.000
1.23404	3622.000
1.37116	4013.125
1.50827	4191.938
1.64539	4316.750
1.78251	4186.500
1.91962	4048.625
2.05674	4049.688
2.19385	3994.000
2.33097	4520.625
2.46809	5087.875
2.60520	5869.125
2.74232	5127.250
2.87943	4353.688
3.01655	4069.375
3.15367	4038.875
3.29078	3844.500
3.42790	3713.812
3.56501	3560.125
3.70213	3790.688
3.83925	3844.250
3.97636	4056.000
4.11348	3813.500
4.25059	3677.562
4.38771	3769.000
4.52482	4246.500
4.66194	4608.625
4.79906	5902.375
4.93617	6326.750
5.07329	5347.375
5.21040	3925.875
5.34752	3195.500
5.48464	2379.500
5.62175	2395.688
5.75887	2594.125
5.89598	2815.562
6.03310	2952.000
6.17022	2517.125
6.30733	2314.500
6.44445	2151.375
6.58156	2176.000
