# Supplementary material for: PICNIC accurately predicts condensate-forming proteins regardless of their structural disorder across organisms
Source: Nat Commun. 2024 Dec 11;15:10668. doi: 10.1038/s41467-024-55089-x (PMC11634905; doi:10.1038/s41467-024-55089-x)
Supplement: Supplementary file 11 — Source Data files [file 41467_2024_55089_MOESM11_ESM.zip › Source_Data_file/main/Figure_5/Fibrillarin + R51A1_colocalization/Values_GFP_2.csv]

Distance_(µm)	Gray_Value
0.00000	1798.000
0.13712	1840.306
0.27423	1893.596
0.41135	1725.379
0.54846	1625.615
0.68558	1748.018
0.82270	1810.793
0.95981	1762.107
1.09693	1887.004
1.23404	2197.905
1.37116	2740.398
1.50827	3196.866
1.64539	3909.823
1.78251	5121.667
1.91962	5642.704
2.05674	5992.018
2.19385	6610.907
2.33097	7289.018
2.46809	7746.219
2.60520	7779.186
2.74232	7582.353
2.87943	7116.757
3.01655	6327.582
3.15367	5760.931
3.29078	5439.917
3.42790	5291.939
3.56501	4909.000
3.70213	4375.663
3.83925	3977.136
3.97636	3444.720
4.11348	2819.757
4.25059	2354.067
4.38771	2056.067
4.52482	1827.337
4.66194	1782.233
4.79906	1818.803
4.93617	1792.574
5.07329	1730.091
5.21040	1606.491
5.34752	1726.000
