# Supplementary material for: PICNIC accurately predicts condensate-forming proteins regardless of their structural disorder across organisms
Source: Nat Commun. 2024 Dec 11;15:10668. doi: 10.1038/s41467-024-55089-x (PMC11634905; doi:10.1038/s41467-024-55089-x)
Supplement: Supplementary file 11 — Source Data files [file 41467_2024_55089_MOESM11_ESM.zip › Source_Data_file/main/Figure_5/Fibrillarin + R51A1_colocalization/Values_GFP_3.csv]

Distance_(µm)	Gray_Value
0.00000	4799.000
0.13712	4588.880
0.27423	4686.823
0.41135	4922.914
0.54846	5204.500
0.68558	5142.373
0.82270	5397.281
0.95981	5646.877
1.09693	6031.167
1.23404	6444.586
1.37116	6555.625
1.50827	6770.044
1.64539	6707.625
1.78251	7064.919
1.91962	7793.510
2.05674	8790.641
2.19385	10147.333
2.33097	11033.023
2.46809	11574.469
2.60520	11867.604
2.74232	12176.000
2.87943	12356.602
3.01655	12506.989
3.15367	12561.003
3.29078	12586.500
3.42790	12364.141
3.56501	12226.688
3.70213	11577.234
3.83925	11207.458
3.97636	10790.422
4.11348	10346.125
4.25059	10057.844
4.38771	9644.333
4.52482	8780.523
4.66194	7638.188
4.79906	7159.516
4.93617	6844.875
5.07329	6988.206
5.21040	6988.583
5.34752	6868.688
5.48464	6328.333
5.62175	6288.206
5.75887	6262.312
5.89598	6294.992
6.03310	6197.458
6.17022	6087.992
6.30733	6255.854
6.44445	6380.490
6.58156	6349.000
