# Supplementary material for: PICNIC accurately predicts condensate-forming proteins regardless of their structural disorder across organisms
Source: Nat Commun. 2024 Dec 11;15:10668. doi: 10.1038/s41467-024-55089-x (PMC11634905; doi:10.1038/s41467-024-55089-x)
Supplement: Supplementary file 11 — Source Data files [file 41467_2024_55089_MOESM11_ESM.zip › Source_Data_file/main/Figure_5/Fibrillarin + R51A1_colocalization/Values_GFP_1.csv]

Distance_(µm)	Gray_Value
0.00000	2322.000
0.13712	2420.762
0.27423	2469.857
0.41135	2453.653
0.54846	2543.204
0.68558	2675.537
0.82270	2891.694
0.95981	3233.333
1.09693	3733.884
1.23404	4073.755
1.37116	4960.503
1.50827	5393.749
1.64539	5886.796
1.78251	6170.272
1.91962	6377.667
2.05674	7189.082
2.19385	7536.837
2.33097	7394.014
2.46809	6908.306
2.60520	6121.251
2.74232	5355.327
2.87943	4594.000
3.01655	3958.326
3.15367	3766.320
3.29078	3251.653
3.42790	2813.136
3.56501	2931.082
3.70213	2703.163
3.83925	2664.333
3.97636	2747.422
4.11348	2715.694
4.25059	2622.517
4.38771	2561.129
4.52482	2512.163
4.66194	2566.551
4.79906	2743.333
4.93617	2571.388
5.07329	2601.259
5.21040	2669.578
5.34752	2687.674
5.48464	2814.946
5.62175	2875.021
5.75887	2728.000
