# Supplementary material for: PICNIC accurately predicts condensate-forming proteins regardless of their structural disorder across organisms
Source: Nat Commun. 2024 Dec 11;15:10668. doi: 10.1038/s41467-024-55089-x (PMC11634905; doi:10.1038/s41467-024-55089-x)
Supplement: Supplementary file 11 — Source Data files [file 41467_2024_55089_MOESM11_ESM.zip › Source_Data_file/main/Figure_5/Fibrillarin + R51A1_colocalization/Values_iRFP_2.csv]

Distance_(µm)	Gray_Value
0.00000	2351.000
0.13712	2223.225
0.27423	2245.653
0.41135	2075.698
0.54846	2360.024
0.68558	2471.229
0.82270	2385.030
0.95981	2280.978
1.09693	2379.550
1.23404	2539.290
1.37116	2611.115
1.50827	2600.641
1.64539	2661.207
1.78251	2689.000
1.91962	2681.320
2.05674	2792.970
2.19385	2956.225
2.33097	2946.836
2.46809	2818.331
2.60520	2745.746
2.74232	2778.241
2.87943	2843.106
3.01655	2711.854
3.15367	2617.487
3.29078	2575.858
3.42790	2514.771
3.56501	2590.000
3.70213	2778.195
3.83925	2532.028
3.97636	2357.004
4.11348	2318.272
4.25059	2394.300
4.38771	2253.199
4.52482	2404.935
4.66194	2198.521
4.79906	2338.087
4.93617	2484.740
5.07329	2380.864
5.21040	2174.422
5.34752	2328.000
