# Supplementary material for: PICNIC accurately predicts condensate-forming proteins regardless of their structural disorder across organisms
Source: Nat Commun. 2024 Dec 11;15:10668. doi: 10.1038/s41467-024-55089-x (PMC11634905; doi:10.1038/s41467-024-55089-x)
Supplement: Supplementary file 11 — Source Data files [file 41467_2024_55089_MOESM11_ESM.zip › Source_Data_file/main/Figure_5/Fibrillarin + R51A1_colocalization/Values_GFP_4.csv]

Distance_(µm)	Gray_Value
0.00000	6276.000
0.13712	6025.750
0.27423	6005.250
0.41135	6217.000
0.54846	6320.500
0.68558	6852.688
0.82270	7075.875
0.95981	8129.125
1.09693	9704.000
1.23404	10971.688
1.37116	12221.375
1.50827	12891.562
1.64539	13355.750
1.78251	14057.938
1.91962	14548.875
2.05674	14460.250
2.19385	14953.000
2.33097	14869.625
2.46809	15197.625
2.60520	15286.000
2.74232	15479.500
2.87943	15389.688
3.01655	15010.875
3.15367	14653.812
3.29078	14464.000
3.42790	14495.438
3.56501	14478.125
3.70213	14468.438
3.83925	14541.750
3.97636	14585.500
4.11348	14456.125
4.25059	14347.000
4.38771	14315.000
4.52482	14180.562
4.66194	14140.000
4.79906	13727.625
4.93617	13200.250
5.07329	12748.250
5.21040	11203.750
5.34752	10271.312
5.48464	9353.500
5.62175	8172.750
5.75887	8496.125
5.89598	9007.188
6.03310	9126.750
6.17022	9120.500
6.30733	8423.875
6.44445	7616.000
6.58156	7337.000
