# Supplementary material for: PICNIC accurately predicts condensate-forming proteins regardless of their structural disorder across organisms
Source: Nat Commun. 2024 Dec 11;15:10668. doi: 10.1038/s41467-024-55089-x (PMC11634905; doi:10.1038/s41467-024-55089-x)
Supplement: Supplementary file 11 — Source Data files [file 41467_2024_55089_MOESM11_ESM.zip › Source_Data_file/main/Figure_5/Fibrillarin + R51A1_colocalization/Values_iRFP_3.csv]

Distance_(µm)	Gray_Value
0.00000	3336.000
0.13712	3485.602
0.27423	3602.583
0.41135	3660.883
0.54846	3682.833
0.68558	3616.544
0.82270	3869.094
0.95981	4349.052
1.09693	4789.167
1.23404	6553.555
1.37116	9347.844
1.50827	12166.870
1.64539	13970.875
1.78251	15054.177
1.91962	14755.875
2.05674	13850.367
2.19385	12765.333
2.33097	11164.677
2.46809	9679.781
2.60520	8207.039
2.74232	7032.208
2.87943	6410.844
3.01655	6273.500
3.15367	6196.104
3.29078	5924.000
3.42790	6018.461
3.56501	6501.792
3.70213	7931.562
3.83925	9536.208
3.97636	10741.854
4.11348	11382.219
4.25059	12180.271
4.38771	13835.000
4.52482	14784.000
4.66194	14807.781
4.79906	13325.560
4.93617	10255.250
5.07329	7334.987
5.21040	5742.969
5.34752	5072.547
5.48464	4976.167
5.62175	4923.794
5.75887	5079.531
5.89598	5056.831
6.03310	5117.708
6.17022	4975.875
6.30733	5265.510
6.44445	5394.646
6.58156	5843.000
