# Supplementary material for: PICNIC accurately predicts condensate-forming proteins regardless of their structural disorder across organisms
Source: Nat Commun. 2024 Dec 11;15:10668. doi: 10.1038/s41467-024-55089-x (PMC11634905; doi:10.1038/s41467-024-55089-x)
Supplement: Supplementary file 11 — Source Data files [file 41467_2024_55089_MOESM11_ESM.zip › Source_Data_file/main/Figure_5/Fibrillarin + R51A1_colocalization/Values_iRFP_1.csv]

Distance_(µm)	Gray_Value
0.00000	3335.000
0.13712	3505.599
0.27423	3451.354
0.41135	3479.286
0.54846	3657.190
0.68558	3876.694
0.82270	4291.163
0.95981	4555.000
1.09693	4631.749
1.23404	4490.592
1.37116	4465.544
1.50827	4328.993
1.64539	3935.082
1.78251	3590.428
1.91962	3169.667
2.05674	3039.979
2.19385	3068.762
2.33097	2909.769
2.46809	2908.877
2.60520	3084.326
2.74232	3519.361
2.87943	3949.000
3.01655	3910.626
3.15367	4036.939
3.29078	4128.959
3.42790	4216.551
3.56501	4491.007
3.70213	4312.612
3.83925	4434.667
3.97636	4130.558
4.11348	3729.796
4.25059	3503.150
4.38771	3562.476
4.52482	3479.306
4.66194	3524.728
4.79906	3657.333
4.93617	3650.469
5.07329	3600.340
5.21040	3695.755
5.34752	3591.306
5.48464	3590.463
5.62175	3660.088
5.75887	3825.000
