# Supplementary material for: PICNIC accurately predicts condensate-forming proteins regardless of their structural disorder across organisms
Source: Nat Commun. 2024 Dec 11;15:10668. doi: 10.1038/s41467-024-55089-x (PMC11634905; doi:10.1038/s41467-024-55089-x)
Supplement: Supplementary file 11 — Source Data files [file 41467_2024_55089_MOESM11_ESM.zip › Source_Data_file/main/Figure_5/DCP1a + PHP14_colocalization/Values_iRFP.csv]

Distance_(µm)	Gray_Value
0.00000	7946.000
0.13712	8425.965
0.27423	7790.158
0.41135	8558.105
0.54846	8670.720
0.68558	8934.807
0.82270	8468.737
0.95981	8387.597
1.09693	8196.667
1.23404	7571.526
1.37116	7511.263
1.50827	7539.369
1.64539	6819.000
1.78251	6395.210
1.91962	5956.614
2.05674	5390.947
2.19385	5502.281
2.33097	5175.298
2.46809	4908.737
2.60520	4908.333
2.74232	5565.579
2.87943	6355.053
3.01655	7397.930
3.15367	8721.702
3.29078	9794.685
3.42790	9811.912
3.56501	10254.315
3.70213	10539.842
3.83925	10646.807
3.97636	10639.456
4.11348	10938.685
4.25059	10847.070
4.38771	10791.579
4.52482	10639.526
4.66194	10259.438
4.79906	10065.474
4.93617	9781.211
5.07329	9066.807
5.21040	8393.667
5.34752	7395.790
5.48464	6384.737
5.62175	6118.737
5.75887	5862.369
5.89598	5642.667
6.03310	5756.684
6.17022	5530.790
6.30733	5688.316
6.44445	5681.579
6.58156	5588.474
6.71868	5388.947
6.85580	5621.754
6.99291	5331.210
7.13003	5311.298
7.26714	4868.246
7.40426	4812.000
7.54137	4915.754
7.67849	5100.579
7.81561	4753.000
