# Supplementary material for: PICNIC accurately predicts condensate-forming proteins regardless of their structural disorder across organisms
Source: Nat Commun. 2024 Dec 11;15:10668. doi: 10.1038/s41467-024-55089-x (PMC11634905; doi:10.1038/s41467-024-55089-x)
Supplement: Supplementary file 11 — Source Data files [file 41467_2024_55089_MOESM11_ESM.zip › Source_Data_file/main/Figure_5/DCP1a + PHP14_colocalization/Values_GFP.csv]

Distance_(µm)	Gray_Value
0.00000	307.000
0.13712	330.789
0.27423	400.544
0.41135	348.053
0.54846	281.912
0.68558	331.351
0.82270	321.474
0.95981	265.596
1.09693	278.684
1.23404	354.000
1.37116	260.246
1.50827	350.825
1.64539	316.000
1.78251	297.351
1.91962	249.544
2.05674	269.526
2.19385	273.070
2.33097	299.000
2.46809	422.053
2.60520	530.000
2.74232	882.386
2.87943	1330.895
3.01655	2449.158
3.15367	4876.158
3.29078	7133.158
3.42790	8719.176
3.56501	9862.579
3.70213	10589.105
3.83925	11177.737
3.97636	11711.018
4.11348	12111.211
4.25059	12160.298
4.38771	12260.105
4.52482	12169.526
4.66194	11872.070
4.79906	11480.544
4.93617	10821.053
5.07329	10222.947
5.21040	9566.667
5.34752	8027.947
5.48464	5280.597
5.62175	3037.018
5.75887	2142.684
5.89598	1480.316
6.03310	965.860
6.17022	764.842
6.30733	435.614
6.44445	344.807
6.58156	229.526
6.71868	199.649
6.85580	203.684
6.99291	213.895
7.13003	186.614
7.26714	228.000
7.40426	225.842
7.54137	198.649
7.67849	189.018
7.81561	179.000
