# Supplementary material for: PICNIC accurately predicts condensate-forming proteins regardless of their structural disorder across organisms
Source: Nat Commun. 2024 Dec 11;15:10668. doi: 10.1038/s41467-024-55089-x (PMC11634905; doi:10.1038/s41467-024-55089-x)
Supplement: Supplementary file 11 — Source Data files [file 41467_2024_55089_MOESM11_ESM.zip › Source_Data_file/main/Figure_5/Fibrillarin + H2A1H_colocalization/Plot Values_GFP.csv]

Distance_(µm)	Gray_Value
0.00000	4755.000
0.13700	4484.273
0.27400	4602.909
0.41100	4683.727
0.54800	4841.273
0.68500	4290.909
0.82200	4409.909
0.95900	4261.182
1.09600	4467.727
1.23300	4855.182
1.37000	5680.545
1.50700	7180.000
1.64400	8643.091
1.78100	9857.091
1.91800	11616.272
2.05500	12645.272
2.19200	13920.728
2.32900	14820.182
2.46600	15420.182
2.60300	15616.546
2.74000	16017.546
2.87700	16050.000
3.01400	15952.000
3.15100	15788.818
3.28800	15327.363
3.42500	14678.363
3.56200	14673.182
3.69900	14730.272
3.83600	15186.454
3.97300	14909.546
4.11000	14728.637
4.24700	14266.272
4.38400	14024.000
4.52100	13652.000
4.65800	12944.091
4.79500	12350.000
4.93200	9880.909
5.06900	8218.182
5.20600	6399.000
5.34300	5359.636
5.48000	4911.000
5.61700	4424.364
5.75400	4587.364
5.89100	4763.364
6.02800	4530.000
6.16500	4206.636
6.30200	4142.818
6.43900	4292.364
6.57600	3857.000
6.71300	3986.182
6.85000	4267.909
6.98700	4236.455
7.12400	4340.727
7.26100	4335.909
7.39800	4341.909
7.53500	4374.000
