# Supplementary material for: PICNIC accurately predicts condensate-forming proteins regardless of their structural disorder across organisms
Source: Nat Commun. 2024 Dec 11;15:10668. doi: 10.1038/s41467-024-55089-x (PMC11634905; doi:10.1038/s41467-024-55089-x)
Supplement: Supplementary file 11 — Source Data files [file 41467_2024_55089_MOESM11_ESM.zip › Source_Data_file/main/Figure_5/Fibrillarin + H2A1H_colocalization/Plot Values_iRFP.csv]

Distance_(µm)	Gray_Value
0.00000	2784.000
0.13700	2758.818
0.27400	2715.273
0.41100	2706.545
0.54800	2927.909
0.68500	2915.818
0.82200	3019.455
0.95900	3019.818
1.09600	3075.000
1.23300	3101.909
1.37000	3295.364
1.50700	3216.000
1.64400	3403.273
1.78100	3143.636
1.91800	2482.000
2.05500	2458.091
2.19200	2219.636
2.32900	1829.818
2.46600	1797.545
2.60300	1783.909
2.74000	1616.909
2.87700	1763.818
3.01400	1751.000
3.15100	2332.636
3.28800	2133.091
3.42500	2294.727
3.56200	2126.455
3.69900	2396.455
3.83600	2524.727
3.97300	2801.545
4.11000	2882.909
4.24700	2755.091
4.38400	2554.091
4.52100	2488.000
4.65800	2862.364
4.79500	2863.727
4.93200	3218.091
5.06900	3093.636
5.20600	3119.273
5.34300	3431.636
5.48000	2704.455
5.61700	2786.545
5.75400	2943.000
5.89100	2836.273
6.02800	2930.000
6.16500	2843.000
6.30200	2707.182
6.43900	2400.091
6.57600	2684.364
6.71300	2823.545
6.85000	2830.545
6.98700	2987.091
7.12400	2732.909
7.26100	3013.000
7.39800	3032.545
7.53500	3238.000
