# Supplementary material for: PICNIC accurately predicts condensate-forming proteins regardless of their structural disorder across organisms
Source: Nat Commun. 2024 Dec 11;15:10668. doi: 10.1038/s41467-024-55089-x (PMC11634905; doi:10.1038/s41467-024-55089-x)
Supplement: Supplementary file 11 — Source Data files [file 41467_2024_55089_MOESM11_ESM.zip › Source_Data_file/main/Figure_5/DCP1a + HBS1L_colozalization/Values_iRFP.csv]

Distance_(µm)	Gray_Value
0.0000	1276.000
0.1371	1187.970
0.2742	1221.889
0.4113	1423.939
0.5485	1484.545
0.6856	1365.525
0.8227	1450.515
0.9598	1425.949
1.0969	1346.414
1.2340	1268.364
1.3712	1262.646
1.5083	1609.222
1.6454	1607.727
1.7825	1936.788
1.9196	1935.909
2.0567	1835.091
2.1939	1891.020
2.3310	1861.545
2.4681	1990.182
2.6052	1867.768
2.7423	2018.505
2.8794	2247.545
3.0165	2015.444
3.1537	2138.252
3.2908	2248.727
3.4279	2091.434
3.5650	2037.576
3.7021	2057.000
3.8392	1907.333
3.9764	1973.737
4.1135	1753.182
4.2506	1751.525
4.3877	1579.535
4.5248	1484.000
4.6619	1651.333
4.7991	1659.101
4.9362	1828.182
5.0733	1951.879
5.2104	2042.717
5.3475	2204.303
5.4846	1975.040
5.6218	2022.960
5.7589	2178.818
5.8960	2193.848
6.0331	2152.556
6.1702	2087.818
6.3073	2177.909
6.4444	2113.000
6.5816	2115.576
6.7187	2222.182
6.8558	2248.465
6.9929	2270.606
7.1300	2118.222
7.2671	2176.263
7.4043	2308.545
7.5414	2282.222
7.6785	2287.939
7.8156	2031.758
7.9527	2229.788
8.0898	2209.313
8.2270	2144.333
8.3641	2069.010
8.5012	2051.626
8.6383	2274.273
8.7754	2094.515
8.9125	1937.081
9.0496	2124.333
9.1868	2001.232
9.3239	2029.455
9.4610	1686.061
9.5981	1745.222
9.7352	1540.283
9.8723	1562.000
10.0095	1507.626
10.1466	1381.515
10.2837	1566.697
10.4208	1487.182
10.5579	1469.667
10.6950	1523.151
10.8322	1443.444
10.9693	1539.949
11.1064	1398.273
11.2435	1421.444
11.3806	1413.596
11.5177	1678.758
11.6549	1443.151
11.7920	1585.768
11.9291	1350.667
12.0662	1404.222
12.2033	1420.889
12.3404	1441.273
12.4775	1490.616
12.6147	1402.151
12.7518	1398.758
12.8889	1439.717
13.0260	1382.808
13.1631	1576.636
13.3002	1566.737
13.4374	1470.455
13.5745	1545.000
