# Supplementary material for: PICNIC accurately predicts condensate-forming proteins regardless of their structural disorder across organisms
Source: Nat Commun. 2024 Dec 11;15:10668. doi: 10.1038/s41467-024-55089-x (PMC11634905; doi:10.1038/s41467-024-55089-x)
Supplement: Supplementary file 11 — Source Data files [file 41467_2024_55089_MOESM11_ESM.zip › Source_Data_file/main/Figure_5/DCP1a + HBS1L_colozalization/ValuesGFP.csv]

Distance_(µm)	Gray_Value
0.0000	388.000
0.1371	373.091
0.2742	399.556
0.4113	405.485
0.5485	401.727
0.6856	362.646
0.8227	347.242
0.9598	399.677
1.0969	357.859
1.2340	355.545
1.3712	377.141
1.5083	521.778
1.6454	604.061
1.7825	849.030
1.9196	1401.202
2.0567	2729.424
2.1939	5363.798
2.3310	7869.869
2.4681	9645.000
2.6052	10710.061
2.7423	11176.535
2.8794	11665.121
3.0165	12032.556
3.1537	12209.404
3.2908	12444.728
3.4279	12372.889
3.5650	12757.333
3.7021	12713.363
3.8392	12553.930
3.9764	12274.798
4.1135	11847.939
4.2506	11435.232
4.3877	11023.586
4.5248	10592.667
4.6619	9104.161
4.7991	6843.758
4.9362	4685.000
5.0733	5045.758
5.2104	7289.263
5.3475	9450.576
5.4846	11108.596
5.6218	11458.040
5.7589	12120.788
5.8960	12646.283
6.0331	12755.000
6.1702	12819.182
6.3073	12977.990
6.4444	13548.849
6.5816	13528.909
6.7187	13571.525
6.8558	13530.354
6.9929	13529.970
7.1300	13644.010
7.2671	13745.869
7.4043	13645.818
7.5414	13832.889
7.6785	13691.142
7.8156	13757.303
7.9527	13916.667
8.0898	13686.616
8.2270	13670.363
8.3641	13530.354
8.5012	13384.879
8.6383	13240.909
8.7754	13072.030
8.9125	13002.737
9.0496	12917.000
9.1868	12906.808
9.3239	12651.293
9.4610	12164.484
9.5981	11616.839
9.7352	10693.030
9.8723	9208.000
10.0095	6320.758
10.1466	3135.212
10.2837	2333.545
10.4208	1455.889
10.5579	1323.000
10.6950	934.879
10.8322	642.646
10.9693	542.556
11.1064	473.364
11.2435	552.182
11.3806	562.798
11.5177	458.394
11.6549	520.414
11.7920	499.000
11.9291	469.788
12.0662	427.222
12.2033	475.283
12.3404	516.273
12.4775	440.879
12.6147	439.212
12.7518	469.364
12.8889	477.556
13.0260	480.707
13.1631	508.394
13.3002	474.626
13.4374	595.869
13.5745	515.000
