# Supplementary material for: PICNIC accurately predicts condensate-forming proteins regardless of their structural disorder across organisms
Source: Nat Commun. 2024 Dec 11;15:10668. doi: 10.1038/s41467-024-55089-x (PMC11634905; doi:10.1038/s41467-024-55089-x)
Supplement: Supplementary file 11 — Source Data files [file 41467_2024_55089_MOESM11_ESM.zip › Source_Data_file/supplementary/Figure_S3/roc/opencell/OpenCell nuclear punctae_PdPS-8fea_roc_fpr.csv]

0.000000000000000000e+00
5.005005005005004962e-04
1.001001001001000992e-03
1.001001001001000992e-03
4.004004004004003969e-03
4.004004004004003969e-03
1.101101101101101092e-02
1.101101101101101092e-02
1.251251251251251327e-02
1.251251251251251327e-02
1.701701701701701860e-02
1.701701701701701860e-02
2.052052052052051948e-02
2.052052052052051948e-02
2.952952952952953014e-02
2.952952952952953014e-02
3.003003003003002977e-02
3.003003003003002977e-02
3.153153153153152866e-02
3.153153153153152866e-02
3.653653653653653882e-02
3.653653653653653882e-02
4.004004004004003969e-02
4.004004004004003969e-02
4.854854854854855073e-02
4.854854854854855073e-02
5.705705705705705483e-02
5.755755755755755793e-02
5.855855855855855718e-02
5.855855855855855718e-02
5.955955955955955644e-02
5.955955955955955644e-02
6.206206206206206499e-02
6.206206206206206499e-02
6.606606606606606202e-02
6.606606606606606202e-02
7.607607607607608236e-02
7.657657657657657158e-02
9.359359359359359365e-02
9.359359359359359365e-02
9.659659659659659836e-02
9.659659659659659836e-02
1.121121121121121111e-01
1.121121121121121111e-01
1.271271271271271208e-01
1.271271271271271208e-01
1.471471471471471337e-01
1.471471471471471337e-01
1.481481481481481399e-01
1.481481481481481399e-01
1.596596596596596696e-01
1.601601601601601588e-01
1.886886886886886827e-01
1.886886886886886827e-01
1.931931931931931967e-01
1.931931931931931967e-01
2.117117117117117142e-01
2.117117117117117142e-01
2.157157157157157112e-01
2.157157157157157112e-01
2.207207207207207145e-01
2.207207207207207145e-01
2.267267267267267239e-01
2.272272272272272409e-01
2.362362362362362411e-01
2.362362362362362411e-01
2.412412412412412444e-01
2.412412412412412444e-01
2.617617617617617465e-01
2.617617617617617465e-01
2.677677677677677837e-01
2.677677677677677837e-01
2.817817817817817594e-01
2.817817817817817594e-01
2.877877877877877966e-01
2.877877877877877966e-01
3.043043043043043294e-01
3.043043043043043294e-01
3.143143143143143359e-01
3.143143143143143359e-01
3.233233233233233084e-01
3.238238238238237976e-01
3.243243243243243423e-01
3.243243243243243423e-01
3.253253253253253208e-01
3.253253253253253208e-01
3.378378378378378288e-01
3.378378378378378288e-01
3.438438438438438660e-01
3.438438438438438660e-01
3.633633633633633897e-01
3.633633633633633897e-01
3.653653653653653466e-01
3.653653653653653466e-01
3.688688688688688821e-01
3.688688688688688821e-01
3.853853853853853595e-01
3.853853853853853595e-01
3.858858858858859042e-01
3.858858858858859042e-01
4.349349349349349581e-01
4.349349349349349581e-01
4.654654654654654666e-01
4.654654654654654666e-01
4.669669669669669898e-01
4.669669669669669898e-01
4.779779779779779747e-01
4.779779779779779747e-01
4.919919919919920059e-01
4.924924924924924952e-01
4.964964964964965199e-01
4.964964964964965199e-01
5.055055055055055480e-01
5.055055055055055480e-01
5.165165165165165329e-01
5.165165165165165329e-01
5.665665665665665651e-01
5.665665665665665651e-01
5.695695695695696115e-01
5.700700700700700452e-01
5.950950950950950613e-01
5.950950950950950613e-01
6.471471471471471615e-01
6.471471471471471615e-01
6.596596596596596696e-01
6.596596596596596696e-01
6.726726726726727223e-01
6.726726726726727223e-01
6.926926926926927353e-01
6.926926926926927353e-01
7.347347347347347180e-01
7.367367367367367859e-01
7.562562562562562540e-01
7.562562562562562540e-01
7.577577577577577772e-01
7.577577577577577772e-01
7.812812812812812702e-01
7.812812812812812702e-01
7.962962962962962798e-01
7.962962962962962798e-01
8.073073073073072647e-01
8.083083083083083542e-01
8.083083083083083542e-01
8.563563563563563186e-01
8.563563563563563186e-01
8.723723723723724177e-01
8.728728728728728514e-01
8.768768768768768762e-01
8.768768768768768762e-01
9.094094094094093972e-01
9.094094094094093972e-01
9.584584584584584510e-01
9.594594594594594295e-01
9.614614614614614974e-01
9.624624624624624758e-01
9.784784784784784639e-01
9.794794794794794424e-01
1.000000000000000000e+00
