# Supplementary material for: PICNIC accurately predicts condensate-forming proteins regardless of their structural disorder across organisms
Source: Nat Commun. 2024 Dec 11;15:10668. doi: 10.1038/s41467-024-55089-x (PMC11634905; doi:10.1038/s41467-024-55089-x)
Supplement: Supplementary file 11 — Source Data files [file 41467_2024_55089_MOESM11_ESM.zip › Source_Data_file/supplementary/Figure_S3/roc/opencell/OpenCell nuclear punctae_PdPS-10fea_roc_fpr.csv]

0.000000000000000000e+00
5.005005005005004962e-04
2.502502502502502481e-03
2.502502502502502481e-03
4.504504504504504465e-03
4.504504504504504465e-03
8.508508508508509302e-03
8.508508508508509302e-03
1.001001001001000992e-02
1.001001001001000992e-02
1.451451451451451526e-02
1.451451451451451526e-02
1.651651651651651551e-02
1.651651651651651551e-02
1.801801801801801786e-02
1.801801801801801786e-02
1.951951951951952022e-02
1.951951951951952022e-02
2.052052052052051948e-02
2.052052052052051948e-02
2.552552552552552617e-02
2.552552552552552617e-02
2.852852852852852741e-02
2.852852852852852741e-02
3.003003003003002977e-02
3.003003003003002977e-02
3.453453453453453337e-02
3.453453453453453337e-02
3.803803803803804118e-02
3.803803803803804118e-02
3.903903903903904044e-02
3.903903903903904044e-02
4.854854854854855073e-02
4.854854854854855073e-02
5.355355355355355396e-02
5.355355355355355396e-02
5.705705705705705483e-02
5.705705705705705483e-02
7.107107107107106525e-02
7.107107107107106525e-02
7.657657657657657158e-02
7.657657657657657158e-02
9.259259259259258745e-02
9.259259259259258745e-02
9.709709709709710146e-02
9.759759759759759068e-02
1.031031031031030970e-01
1.036036036036036001e-01
1.051051051051051094e-01
1.051051051051051094e-01
1.056056056056056125e-01
1.056056056056056125e-01
1.216216216216216284e-01
1.216216216216216284e-01
1.236236236236236269e-01
1.236236236236236269e-01
1.301301301301301394e-01
1.301301301301301394e-01
1.341341341341341364e-01
1.341341341341341364e-01
1.371371371371371273e-01
1.371371371371371273e-01
1.406406406406406351e-01
1.406406406406406351e-01
1.491491491491491461e-01
1.491491491491491461e-01
1.541541541541541493e-01
1.541541541541541493e-01
1.616616616616616542e-01
1.616616616616616542e-01
1.636636636636636666e-01
1.636636636636636666e-01
1.766766766766766639e-01
1.771771771771771808e-01
1.841841841841841965e-01
1.841841841841841965e-01
1.876876876876876765e-01
1.876876876876876765e-01
2.017017017017017078e-01
2.022022022022021970e-01
2.027027027027027140e-01
2.027027027027027140e-01
2.072072072072072002e-01
2.072072072072072002e-01
2.297297297297297425e-01
2.297297297297297425e-01
2.392392392392392320e-01
2.392392392392392320e-01
2.482482482482482600e-01
2.482482482482482600e-01
2.712712712712712637e-01
2.712712712712712637e-01
2.997997997997998154e-01
2.997997997997998154e-01
3.028028028028028062e-01
3.028028028028028062e-01
3.118118118118118343e-01
3.118118118118118343e-01
3.123123123123123235e-01
3.123123123123123235e-01
3.133133133133133019e-01
3.138138138138137911e-01
3.138138138138137911e-01
3.343343343343343488e-01
3.343343343343343488e-01
3.503503503503503369e-01
3.503503503503503369e-01
3.953953953953954215e-01
3.958958958958959107e-01
4.254254254254254408e-01
4.254254254254254408e-01
4.889889889889890151e-01
4.894894894894895043e-01
5.200200200200200129e-01
5.200200200200200129e-01
5.230230230230230593e-01
5.230230230230230593e-01
5.365365365365365458e-01
5.365365365365365458e-01
5.690690690690690667e-01
5.690690690690690667e-01
5.970970970970971292e-01
5.970970970970971292e-01
6.346346346346346534e-01
6.346346346346346534e-01
6.416416416416416135e-01
6.416416416416416135e-01
6.596596596596596696e-01
6.611611611611611927e-01
6.856856856856856641e-01
6.856856856856856641e-01
7.027027027027027417e-01
7.032032032032031754e-01
7.097097097097097018e-01
7.097097097097097018e-01
7.217217217217217762e-01
7.217217217217217762e-01
7.522522522522522292e-01
7.522522522522522292e-01
7.612612612612612573e-01
7.612612612612612573e-01
7.742742742742743101e-01
7.742742742742743101e-01
8.143143143143143359e-01
8.143143143143143359e-01
8.183183183183183607e-01
8.183183183183183607e-01
8.988988988988988460e-01
8.988988988988988460e-01
9.259259259259259300e-01
9.259259259259259300e-01
1.000000000000000000e+00
