# Supplementary material for: PICNIC accurately predicts condensate-forming proteins regardless of their structural disorder across organisms
Source: Nat Commun. 2024 Dec 11;15:10668. doi: 10.1038/s41467-024-55089-x (PMC11634905; doi:10.1038/s41467-024-55089-x)
Supplement: Supplementary file 11 — Source Data files [file 41467_2024_55089_MOESM11_ESM.zip › Source_Data_file/supplementary/Figure_S3/roc/opencell/OpenCell nuclear punctae_PSAP_roc_fpr.csv]

0.000000000000000000e+00
0.000000000000000000e+00
0.000000000000000000e+00
1.501501501501501488e-03
1.501501501501501488e-03
3.503503503503503473e-03
3.503503503503503473e-03
5.005005005005004962e-03
5.005005005005004962e-03
5.505505505505505458e-03
5.505505505505505458e-03
7.007007007007006946e-03
7.007007007007006946e-03
8.508508508508509302e-03
8.508508508508509302e-03
1.501501501501501488e-02
1.501501501501501488e-02
1.701701701701701860e-02
1.701701701701701860e-02
2.002002002002001985e-02
2.002002002002001985e-02
3.653653653653653882e-02
3.653653653653653882e-02
6.556556556556555893e-02
6.556556556556555893e-02
7.057057057057057603e-02
7.057057057057057603e-02
8.408408408408409029e-02
8.408408408408409029e-02
9.259259259259258745e-02
9.309309309309309055e-02
9.959959959959960307e-02
9.959959959959960307e-02
1.071071071071071079e-01
1.071071071071071079e-01
1.091091091091091064e-01
1.091091091091091064e-01
1.121121121121121111e-01
1.131131131131131173e-01
1.306306306306306286e-01
1.311311311311311179e-01
1.326326326326326410e-01
1.326326326326326410e-01
1.421421421421421305e-01
1.421421421421421305e-01
1.426426426426426475e-01
1.426426426426426475e-01
1.546546546546546663e-01
1.546546546546546663e-01
1.611611611611611650e-01
1.616616616616616542e-01
1.681681681681681806e-01
1.681681681681681806e-01
1.816816816816816949e-01
1.816816816816816949e-01
1.986986986986986892e-01
1.986986986986986892e-01
2.312312312312312379e-01
2.322322322322322441e-01
2.422422422422422505e-01
2.432432432432432567e-01
2.567567567567567433e-01
2.567567567567567433e-01
2.622622622622622357e-01
2.627627627627627804e-01
2.672672672672672944e-01
2.672672672672672944e-01
2.857857857857857842e-01
2.857857857857857842e-01
2.927927927927927998e-01
2.927927927927927998e-01
3.083083083083082987e-01
3.083083083083082987e-01
3.803803803803803563e-01
3.803803803803803563e-01
3.863863863863863934e-01
3.863863863863863934e-01
3.893893893893893843e-01
3.893893893893893843e-01
3.918918918918918859e-01
3.918918918918918859e-01
3.928928928928929198e-01
3.928928928928929198e-01
4.014014014014014031e-01
4.014014014014014031e-01
4.104104104104104311e-01
4.104104104104104311e-01
4.424424424424424629e-01
4.424424424424424629e-01
4.449449449449449645e-01
4.454454454454454537e-01
4.629629629629629650e-01
4.639639639639639435e-01
4.784784784784784639e-01
4.784784784784784639e-01
4.804804804804804763e-01
4.804804804804804763e-01
4.829829829829829779e-01
4.829829829829829779e-01
4.869869869869870027e-01
4.869869869869870027e-01
4.959959959959959752e-01
4.959959959959959752e-01
5.375375375375375242e-01
5.385385385385385026e-01
5.405405405405405705e-01
5.405405405405405705e-01
5.430430430430430722e-01
5.440440440440440506e-01
5.470470470470470969e-01
5.470470470470470969e-01
5.625625625625625403e-01
5.625625625625625403e-01
5.640640640640640635e-01
5.640640640640640635e-01
5.700700700700700452e-01
5.700700700700700452e-01
6.141141141141140958e-01
6.151151151151150742e-01
6.266266266266266038e-01
6.266266266266266038e-01
6.291291291291291055e-01
6.291291291291291055e-01
6.476476476476475952e-01
6.476476476476475952e-01
6.501501501501500968e-01
6.506506506506506415e-01
6.536536536536536879e-01
6.536536536536536879e-01
6.541541541541541216e-01
6.551551551551551000e-01
6.611611611611611927e-01
6.611611611611611927e-01
6.681681681681681528e-01
6.681681681681681528e-01
6.706706706706706544e-01
6.706706706706706544e-01
6.731731731731731561e-01
6.736736736736737008e-01
6.871871871871871873e-01
6.871871871871871873e-01
6.956956956956956706e-01
6.966966966966966490e-01
7.032032032032031754e-01
7.032032032032031754e-01
7.037037037037037202e-01
7.042042042042041539e-01
7.042042042042041539e-01
7.087087087087087234e-01
7.087087087087087234e-01
7.217217217217217762e-01
7.217217217217217762e-01
7.807807807807807254e-01
7.807807807807807254e-01
8.263263263263262992e-01
8.263263263263262992e-01
8.338338338338338041e-01
8.338338338338338041e-01
8.443443443443443552e-01
8.448448448448449000e-01
8.483483483483483800e-01
8.483483483483483800e-01
8.548548548548549064e-01
8.548548548548549064e-01
8.703703703703703498e-01
8.703703703703703498e-01
8.823823823823824242e-01
8.823823823823824242e-01
9.294294294294294101e-01
9.304304304304303885e-01
1.000000000000000000e+00
