# Supplementary material for: PICNIC accurately predicts condensate-forming proteins regardless of their structural disorder across organisms
Source: Nat Commun. 2024 Dec 11;15:10668. doi: 10.1038/s41467-024-55089-x (PMC11634905; doi:10.1038/s41467-024-55089-x)
Supplement: Supplementary file 11 — Source Data files [file 41467_2024_55089_MOESM11_ESM.zip › Source_Data_file/supplementary/Figure_S3/roc/opencell/OpenCell nuclear punctae_FuzDrop_roc_fpr.csv]

0.000000000000000000e+00
9.709709709709710146e-02
1.581581581581581464e-01
1.776776776776776701e-01
1.916916916916917013e-01
2.037037037037036924e-01
2.122122122122122034e-01
2.217217217217217207e-01
2.282282282282282193e-01
2.377377377377377365e-01
2.447447447447447522e-01
2.527527527527527740e-01
2.592592592592592449e-01
2.642642642642642481e-01
2.677677677677677837e-01
2.742742742742742545e-01
2.787787787787787686e-01
2.842842842842842610e-01
2.922922922922923106e-01
2.957957957957957906e-01
2.982982982982982922e-01
3.043043043043043294e-01
3.068068068068068310e-01
3.108108108108108003e-01
3.158158158158158035e-01
3.198198198198198283e-01
3.233233233233233084e-01
3.268268268268268439e-01
3.308308308308308132e-01
3.358358358358358164e-01
3.423423423423423428e-01
3.463463463463463676e-01
3.488488488488488692e-01
3.538538538538538725e-01
3.583583583583583310e-01
3.623623623623623557e-01
3.678678678678678482e-01
3.743743743743743746e-01
3.798798798798798670e-01
3.838838838838838918e-01
3.903903903903903627e-01
3.963963963963963999e-01
3.998998998998998800e-01
4.059059059059059171e-01
4.109109109109109204e-01
4.149149149149148896e-01
4.164164164164164128e-01
4.214214214214214160e-01
4.274274274274274532e-01
4.324324324324324564e-01
4.379379379379379489e-01
4.414414414414414289e-01
4.479479479479479553e-01
4.559559559559559494e-01
4.604604604604604634e-01
4.649649649649649774e-01
4.724724724724724823e-01
4.834834834834834671e-01
4.894894894894895043e-01
4.984984984984984768e-01
5.055055055055055480e-01
5.100100100100100065e-01
5.195195195195194682e-01
5.235235235235234930e-01
5.310310310310309978e-01
5.435435435435435059e-01
5.515515515515515554e-01
5.600600600600600387e-01
5.690690690690690667e-01
5.800800800800800516e-01
5.910910910910910365e-01
6.041041041041040893e-01
6.106106106106106157e-01
6.201201201201200774e-01
6.396396396396396566e-01
6.581581581581581464e-01
6.741741741741741345e-01
6.906906906906906674e-01
7.127127127127127482e-01
7.337337337337337395e-01
7.517517517517517955e-01
7.757757757757757222e-01
7.937937937937937782e-01
8.233233233233233639e-01
8.558558558558558849e-01
8.903903903903903627e-01
9.214214214214214715e-01
9.534534534534534478e-01
9.839839839839840119e-01
9.944944944944944520e-01
9.994994994994994553e-01
1.000000000000000000e+00
