# Supplementary material for: PICNIC accurately predicts condensate-forming proteins regardless of their structural disorder across organisms
Source: Nat Commun. 2024 Dec 11;15:10668. doi: 10.1038/s41467-024-55089-x (PMC11634905; doi:10.1038/s41467-024-55089-x)
Supplement: Supplementary file 11 — Source Data files [file 41467_2024_55089_MOESM11_ESM.zip › Source_Data_file/supplementary/Figure_S3/roc/opencell/OpenCell nuclear punctae_PICNIC_roc_fpr.csv]

0.000000000000000000e+00
5.005005005005004962e-04
5.005005005005004962e-04
1.501501501501501488e-03
1.501501501501501488e-03
2.002002002002001985e-03
2.002002002002001985e-03
5.505505505505505458e-03
5.505505505505505458e-03
7.007007007007006946e-03
7.007007007007006946e-03
7.507507507507507442e-03
7.507507507507507442e-03
9.009009009009008931e-03
9.009009009009008931e-03
1.101101101101101092e-02
1.101101101101101092e-02
1.151151151151151228e-02
1.151151151151151228e-02
1.451451451451451526e-02
1.451451451451451526e-02
1.651651651651651551e-02
1.701701701701701860e-02
2.452452452452452344e-02
2.452452452452452344e-02
2.502502502502502654e-02
2.502502502502502654e-02
3.903903903903904044e-02
3.903903903903904044e-02
3.953953953953953659e-02
3.953953953953953659e-02
4.404404404404404366e-02
4.404404404404404366e-02
4.654654654654654528e-02
4.654654654654654528e-02
4.704704704704704837e-02
4.704704704704704837e-02
5.155155155155154850e-02
5.155155155155154850e-02
5.655655655655655867e-02
5.655655655655655867e-02
6.306306306306305731e-02
6.306306306306305731e-02
7.207207207207207145e-02
7.207207207207207145e-02
7.857857857857858397e-02
7.857857857857858397e-02
9.009009009009008584e-02
9.009009009009008584e-02
9.859859859859859688e-02
9.859859859859859688e-02
1.091091091091091064e-01
1.091091091091091064e-01
1.211211211211211253e-01
1.211211211211211253e-01
1.241241241241241300e-01
1.246246246246246192e-01
1.276276276276276378e-01
1.276276276276276378e-01
1.721721721721721776e-01
1.721721721721721776e-01
1.781781781781781870e-01
1.781781781781781870e-01
1.791791791791791655e-01
1.791791791791791655e-01
1.841841841841841965e-01
1.841841841841841965e-01
1.971971971971971938e-01
1.976976976976977107e-01
2.097097097097097018e-01
2.097097097097097018e-01
2.207207207207207145e-01
2.207207207207207145e-01
2.227227227227227269e-01
2.227227227227227269e-01
2.247247247247247115e-01
2.247247247247247115e-01
2.262262262262262347e-01
2.262262262262262347e-01
2.392392392392392320e-01
2.392392392392392320e-01
2.502502502502502724e-01
2.502502502502502724e-01
2.627627627627627804e-01
2.627627627627627804e-01
2.817817817817817594e-01
2.817817817817817594e-01
2.832832832832832826e-01
2.832832832832832826e-01
3.253253253253253208e-01
3.253253253253253208e-01
3.503503503503503369e-01
3.508508508508508261e-01
3.683683683683683929e-01
3.683683683683683929e-01
3.688688688688688821e-01
3.688688688688688821e-01
3.828828828828828579e-01
3.833833833833834026e-01
3.868868868868868827e-01
3.868868868868868827e-01
4.024024024024023816e-01
4.024024024024023816e-01
4.034034034034034155e-01
4.034034034034034155e-01
4.169169169169169020e-01
4.169169169169169020e-01
4.294294294294294101e-01
4.294294294294294101e-01
4.719719719719719930e-01
4.719719719719719930e-01
4.829829829829829779e-01
4.834834834834834671e-01
4.884884884884884704e-01
4.884884884884884704e-01
5.000000000000000000e-01
5.000000000000000000e-01
5.020020020020019569e-01
5.020020020020019569e-01
5.030030030030030463e-01
5.035035035035034801e-01
5.125125125125125081e-01
5.125125125125125081e-01
5.320320320320320873e-01
5.320320320320320873e-01
5.440440440440440506e-01
5.440440440440440506e-01
5.710710710710710236e-01
5.710710710710710236e-01
5.780780780780780947e-01
5.785785785785785285e-01
6.376376376376375887e-01
6.376376376376375887e-01
6.646646646646646728e-01
6.646646646646646728e-01
6.886886886886887105e-01
6.886886886886887105e-01
7.022022022022021970e-01
7.022022022022021970e-01
7.862862862862862734e-01
7.862862862862862734e-01
7.907907907907908429e-01
7.907907907907908429e-01
1.000000000000000000e+00
