# Supplementary material for: PICNIC accurately predicts condensate-forming proteins regardless of their structural disorder across organisms
Source: Nat Commun. 2024 Dec 11;15:10668. doi: 10.1038/s41467-024-55089-x (PMC11634905; doi:10.1038/s41467-024-55089-x)
Supplement: Supplementary file 11 — Source Data files [file 41467_2024_55089_MOESM11_ESM.zip › Source_Data_file/supplementary/Figure_S3/roc/opencell/OpenCell nuclear punctae_PdPS-8fea_roc_tpr.csv]

0.000000000000000000e+00
0.000000000000000000e+00
0.000000000000000000e+00
2.564102564102564014e-02
2.564102564102564014e-02
3.846153846153846367e-02
3.846153846153846367e-02
5.128205128205128027e-02
5.128205128205128027e-02
6.410256410256409687e-02
6.410256410256409687e-02
7.692307692307692735e-02
7.692307692307692735e-02
8.974358974358974395e-02
8.974358974358974395e-02
1.153846153846153910e-01
1.153846153846153910e-01
1.282051282051281937e-01
1.282051282051281937e-01
1.410256410256410242e-01
1.410256410256410242e-01
1.538461538461538547e-01
1.538461538461538547e-01
1.666666666666666574e-01
1.666666666666666574e-01
1.794871794871794879e-01
1.794871794871794879e-01
1.923076923076923184e-01
1.923076923076923184e-01
2.051282051282051211e-01
2.051282051282051211e-01
2.179487179487179516e-01
2.179487179487179516e-01
2.307692307692307820e-01
2.307692307692307820e-01
2.435897435897435848e-01
2.435897435897435848e-01
2.564102564102563875e-01
2.564102564102563875e-01
2.692307692307692180e-01
2.692307692307692180e-01
2.820512820512820484e-01
2.820512820512820484e-01
2.948717948717948789e-01
2.948717948717948789e-01
3.076923076923077094e-01
3.076923076923077094e-01
3.205128205128205399e-01
3.205128205128205399e-01
3.461538461538461453e-01
3.461538461538461453e-01
3.589743589743589758e-01
3.589743589743589758e-01
3.717948717948718063e-01
3.717948717948718063e-01
3.846153846153846367e-01
3.846153846153846367e-01
3.974358974358974117e-01
3.974358974358974117e-01
4.102564102564102422e-01
4.102564102564102422e-01
4.230769230769230727e-01
4.230769230769230727e-01
4.358974358974359031e-01
4.358974358974359031e-01
4.487179487179487336e-01
4.487179487179487336e-01
4.615384615384615641e-01
4.615384615384615641e-01
4.743589743589743390e-01
4.743589743589743390e-01
4.871794871794871695e-01
4.871794871794871695e-01
5.000000000000000000e-01
5.000000000000000000e-01
5.128205128205127750e-01
5.128205128205127750e-01
5.256410256410256610e-01
5.256410256410256610e-01
5.384615384615384359e-01
5.384615384615384359e-01
5.512820512820513219e-01
5.512820512820513219e-01
5.641025641025640969e-01
5.641025641025640969e-01
5.897435897435897578e-01
5.897435897435897578e-01
6.025641025641025328e-01
6.025641025641025328e-01
6.153846153846154188e-01
6.153846153846154188e-01
6.282051282051281937e-01
6.282051282051281937e-01
6.410256410256410797e-01
6.410256410256410797e-01
6.538461538461538547e-01
6.538461538461538547e-01
6.666666666666666297e-01
6.666666666666666297e-01
6.794871794871795156e-01
6.794871794871795156e-01
6.923076923076922906e-01
6.923076923076922906e-01
7.051282051282051766e-01
7.051282051282051766e-01
7.179487179487179516e-01
7.179487179487179516e-01
7.307692307692307265e-01
7.307692307692307265e-01
7.435897435897436125e-01
7.435897435897436125e-01
7.564102564102563875e-01
7.564102564102563875e-01
7.692307692307692735e-01
7.692307692307692735e-01
7.820512820512820484e-01
7.820512820512820484e-01
7.948717948717948234e-01
7.948717948717948234e-01
8.076923076923077094e-01
8.076923076923077094e-01
8.205128205128204844e-01
8.205128205128204844e-01
8.333333333333333703e-01
8.333333333333333703e-01
8.461538461538461453e-01
8.461538461538461453e-01
8.589743589743589203e-01
8.589743589743589203e-01
8.717948717948718063e-01
8.717948717948718063e-01
8.717948717948718063e-01
8.717948717948718063e-01
8.846153846153845812e-01
8.846153846153845812e-01
8.974358974358974672e-01
8.974358974358974672e-01
9.102564102564102422e-01
9.102564102564102422e-01
9.230769230769231282e-01
9.230769230769231282e-01
9.230769230769231282e-01
9.358974358974359031e-01
9.358974358974359031e-01
9.615384615384615641e-01
9.615384615384615641e-01
9.743589743589743390e-01
9.743589743589743390e-01
9.871794871794872250e-01
9.871794871794872250e-01
1.000000000000000000e+00
1.000000000000000000e+00
1.000000000000000000e+00
1.000000000000000000e+00
1.000000000000000000e+00
1.000000000000000000e+00
1.000000000000000000e+00
1.000000000000000000e+00
