# Supplementary material for: PICNIC accurately predicts condensate-forming proteins regardless of their structural disorder across organisms
Source: Nat Commun. 2024 Dec 11;15:10668. doi: 10.1038/s41467-024-55089-x (PMC11634905; doi:10.1038/s41467-024-55089-x)
Supplement: Supplementary file 11 — Source Data files [file 41467_2024_55089_MOESM11_ESM.zip › Source_Data_file/supplementary/Figure_S3/roc/opencell/OpenCell nuclear punctae_catGRANULE_roc_fpr.csv]

0.000000000000000000e+00
5.005005005005004962e-04
1.501501501501501488e-03
1.501501501501501488e-03
2.502502502502502481e-03
2.502502502502502481e-03
1.251251251251251327e-02
1.251251251251251327e-02
1.851851851851851749e-02
1.851851851851851749e-02
3.203203203203203175e-02
3.203203203203203175e-02
3.253253253253253485e-02
3.253253253253253485e-02
4.304304304304304440e-02
4.304304304304304440e-02
4.804804804804804763e-02
4.804804804804804763e-02
5.005005005005005309e-02
5.005005005005005309e-02
5.505505505505505631e-02
5.505505505505505631e-02
7.657657657657657158e-02
7.657657657657657158e-02
8.558558558558558571e-02
8.558558558558558571e-02
9.059059059059058894e-02
9.059059059059058894e-02
1.076076076076076110e-01
1.081081081081081141e-01
1.091091091091091064e-01
1.091091091091091064e-01
1.176176176176176175e-01
1.176176176176176175e-01
1.346346346346346257e-01
1.346346346346346257e-01
1.556556556556556448e-01
1.556556556556556448e-01
1.706706706706706822e-01
1.706706706706706822e-01
1.741741741741741623e-01
1.741741741741741623e-01
1.751751751751751685e-01
1.751751751751751685e-01
1.776776776776776701e-01
1.776776776776776701e-01
2.217217217217217207e-01
2.217217217217217207e-01
2.322322322322322441e-01
2.332332332332332225e-01
2.332332332332332225e-01
2.862862862862862734e-01
2.862862862862862734e-01
2.957957957957957906e-01
2.957957957957957906e-01
2.997997997997998154e-01
2.997997997997998154e-01
3.013013013013012831e-01
3.013013013013012831e-01
3.173173173173173267e-01
3.173173173173173267e-01
3.258258258258258100e-01
3.263263263263262992e-01
3.318318318318318472e-01
3.323323323323323364e-01
3.448448448448448445e-01
3.448448448448448445e-01
3.618618618618618665e-01
3.618618618618618665e-01
3.758758758758758978e-01
3.758758758758758978e-01
3.768768768768768762e-01
3.768768768768768762e-01
4.059059059059059171e-01
4.059059059059059171e-01
4.124124124124123880e-01
4.134134134134134220e-01
4.209209209209209268e-01
4.209209209209209268e-01
4.339339339339339241e-01
4.349349349349349581e-01
4.369369369369369149e-01
4.379379379379379489e-01
4.404404404404404505e-01
4.414414414414414289e-01
4.559559559559559494e-01
4.559559559559559494e-01
4.654654654654654666e-01
4.654654654654654666e-01
4.794794794794794979e-01
4.794794794794794979e-01
4.894894894894895043e-01
4.894894894894895043e-01
4.924924924924924952e-01
4.934934934934934736e-01
5.015015015015015232e-01
5.015015015015015232e-01
5.050050050050050032e-01
5.050050050050050032e-01
5.260260260260259946e-01
5.270270270270269730e-01
5.705705705705705899e-01
5.705705705705705899e-01
5.775775775775775500e-01
5.785785785785785285e-01
6.271271271271271486e-01
6.271271271271271486e-01
6.446446446446446599e-01
6.456456456456456383e-01
6.571571571571571679e-01
6.576576576576577127e-01
6.651651651651652175e-01
6.651651651651652175e-01
6.666666666666666297e-01
6.666666666666666297e-01
6.706706706706706544e-01
6.716716716716716329e-01
6.801801801801802272e-01
6.801801801801802272e-01
6.926926926926927353e-01
6.926926926926927353e-01
6.931931931931931690e-01
6.931931931931931690e-01
7.132132132132131819e-01
7.132132132132131819e-01
7.152152152152152498e-01
7.152152152152152498e-01
7.197197197197197083e-01
7.197197197197197083e-01
7.207207207207206867e-01
7.207207207207206867e-01
7.212212212212212314e-01
7.212212212212212314e-01
7.297297297297297147e-01
7.302302302302302595e-01
7.322322322322322163e-01
7.322322322322322163e-01
7.772772772772772454e-01
7.782782782782782238e-01
7.807807807807807254e-01
7.807807807807807254e-01
7.817817817817818149e-01
7.817817817817818149e-01
7.947947947947947567e-01
7.947947947947947567e-01
8.133133133133133574e-01
8.133133133133133574e-01
8.253253253253253208e-01
8.258258258258258655e-01
8.298298298298297793e-01
8.308308308308308687e-01
8.438438438438438105e-01
8.438438438438438105e-01
8.723723723723724177e-01
8.728728728728728514e-01
8.763763763763763315e-01
8.763763763763763315e-01
8.833833833833834026e-01
8.833833833833834026e-01
8.968968968968968891e-01
8.968968968968968891e-01
8.978978978978978676e-01
8.978978978978978676e-01
9.034034034034034155e-01
9.034034034034034155e-01
9.069069069069068956e-01
9.069069069069068956e-01
9.169169169169169020e-01
9.169169169169169020e-01
9.379379379379378934e-01
9.379379379379378934e-01
9.509509509509509462e-01
9.509509509509509462e-01
9.524524524524524693e-01
9.529529529529529031e-01
1.000000000000000000e+00
