# Supplementary material for: PICNIC accurately predicts condensate-forming proteins regardless of their structural disorder across organisms
Source: Nat Commun. 2024 Dec 11;15:10668. doi: 10.1038/s41467-024-55089-x (PMC11634905; doi:10.1038/s41467-024-55089-x)
Supplement: Supplementary file 11 — Source Data files [file 41467_2024_55089_MOESM11_ESM.zip › Source_Data_file/supplementary/Figure_S3/roc/opencell/OpenCell nuclear punctae_DeePhase_roc_fpr.csv]

0.000000000000000000e+00
0.000000000000000000e+00
9.009009009009008931e-03
9.009009009009008931e-03
1.901901901901902059e-02
1.901901901901902059e-02
2.952952952952953014e-02
2.952952952952953014e-02
3.003003003003002977e-02
3.003003003003002977e-02
7.607607607607608236e-02
7.607607607607608236e-02
7.907907907907907319e-02
7.907907907907907319e-02
9.709709709709710146e-02
9.709709709709710146e-02
1.006006006006005954e-01
1.006006006006005954e-01
1.046046046046046063e-01
1.046046046046046063e-01
1.146146146146146128e-01
1.146146146146146128e-01
1.486486486486486569e-01
1.486486486486486569e-01
1.896896896896896889e-01
1.896896896896896889e-01
1.971971971971971938e-01
1.971971971971971938e-01
2.152152152152152220e-01
2.152152152152152220e-01
2.192192192192192191e-01
2.192192192192192191e-01
2.197197197197197083e-01
2.197197197197197083e-01
2.272272272272272409e-01
2.277277277277277301e-01
2.417417417417417336e-01
2.417417417417417336e-01
2.577577577577577772e-01
2.577577577577577772e-01
2.662662662662662605e-01
2.662662662662662605e-01
2.712712712712712637e-01
2.712712712712712637e-01
2.822822822822823041e-01
2.822822822822823041e-01
2.872872872872873073e-01
2.872872872872873073e-01
2.882882882882882858e-01
2.882882882882882858e-01
2.987987987987987815e-01
2.987987987987987815e-01
2.997997997997998154e-01
2.997997997997998154e-01
3.033033033033032955e-01
3.038038038038037847e-01
3.058058058058057971e-01
3.063063063063062863e-01
3.118118118118118343e-01
3.123123123123123235e-01
3.288288288288288563e-01
3.293293293293293456e-01
3.328328328328328256e-01
3.328328328328328256e-01
3.448448448448448445e-01
3.448448448448448445e-01
3.633633633633633897e-01
3.633633633633633897e-01
3.673673673673673590e-01
3.673673673673673590e-01
3.713713713713713838e-01
3.713713713713713838e-01
3.893893893893893843e-01
3.893893893893893843e-01
4.249249249249249516e-01
4.249249249249249516e-01
4.369369369369369149e-01
4.369369369369369149e-01
4.529529529529529586e-01
4.529529529529529586e-01
4.914914914914915167e-01
4.914914914914915167e-01
5.040040040040040248e-01
5.040040040040040248e-01
5.480480480480480754e-01
5.480480480480480754e-01
5.535535535535535123e-01
5.535535535535535123e-01
5.565565565565565587e-01
5.565565565565565587e-01
5.885885885885885349e-01
5.885885885885885349e-01
5.915915915915915813e-01
5.915915915915915813e-01
6.106106106106106157e-01
6.106106106106106157e-01
6.131131131131131173e-01
6.131131131131131173e-01
6.441441441441441151e-01
6.441441441441441151e-01
6.526526526526525984e-01
6.526526526526525984e-01
6.711711711711711992e-01
6.711711711711711992e-01
7.087087087087087234e-01
7.087087087087087234e-01
7.207207207207206867e-01
7.207207207207206867e-01
7.272272272272272131e-01
7.272272272272272131e-01
7.682682682682682174e-01
7.682682682682682174e-01
7.707707707707707190e-01
7.712712712712712637e-01
7.942942942942943230e-01
7.942942942942943230e-01
7.972972972972972583e-01
7.972972972972972583e-01
8.128128128128128127e-01
8.128128128128128127e-01
8.573573573573574080e-01
8.573573573573574080e-01
8.658658658658658913e-01
8.658658658658658913e-01
8.818818818818818794e-01
8.818818818818818794e-01
9.094094094094093972e-01
9.094094094094093972e-01
9.099099099099099419e-01
9.104104104104103756e-01
9.144144144144144004e-01
9.144144144144144004e-01
9.294294294294294101e-01
9.294294294294294101e-01
9.379379379379378934e-01
9.379379379379378934e-01
9.509509509509509462e-01
9.509509509509509462e-01
9.559559559559559494e-01
9.564564564564564941e-01
9.729729729729730270e-01
9.729729729729730270e-01
9.859859859859859688e-01
9.859859859859859688e-01
9.889889889889890151e-01
9.889889889889890151e-01
9.924924924924924952e-01
9.924924924924924952e-01
9.989989989989990216e-01
9.989989989989990216e-01
1.000000000000000000e+00
