# Supplementary material for: PICNIC accurately predicts condensate-forming proteins regardless of their structural disorder across organisms
Source: Nat Commun. 2024 Dec 11;15:10668. doi: 10.1038/s41467-024-55089-x (PMC11634905; doi:10.1038/s41467-024-55089-x)
Supplement: Supplementary file 11 — Source Data files [file 41467_2024_55089_MOESM11_ESM.zip › Source_Data_file/supplementary/Figure_S3/roc/phasepdb/PhaSepDB high-throughput_PdPS-10fea_roc_fpr.csv]

0.000000000000000000e+00
0.000000000000000000e+00
0.000000000000000000e+00
5.005005005005004962e-04
5.005005005005004962e-04
3.003003003003002977e-03
3.003003003003002977e-03
4.004004004004003969e-03
4.004004004004003969e-03
4.504504504504504465e-03
4.504504504504504465e-03
5.505505505505505458e-03
5.505505505505505458e-03
7.507507507507507442e-03
7.507507507507507442e-03
8.508508508508509302e-03
8.508508508508509302e-03
9.009009009009008931e-03
9.009009009009008931e-03
1.001001001001000992e-02
1.001001001001000992e-02
1.051051051051051129e-02
1.051051051051051129e-02
1.201201201201201191e-02
1.201201201201201191e-02
1.351351351351351426e-02
1.351351351351351426e-02
1.401401401401401389e-02
1.401401401401401389e-02
1.501501501501501488e-02
1.501501501501501488e-02
1.651651651651651551e-02
1.651651651651651551e-02
1.701701701701701860e-02
1.701701701701701860e-02
1.751751751751751823e-02
1.751751751751751823e-02
1.801801801801801786e-02
1.801801801801801786e-02
1.851851851851851749e-02
1.851851851851851749e-02
1.901901901901902059e-02
1.901901901901902059e-02
2.052052052052051948e-02
2.052052052052051948e-02
2.152152152152152220e-02
2.152152152152152220e-02
2.252252252252252146e-02
2.252252252252252146e-02
2.302302302302302456e-02
2.302302302302302456e-02
2.502502502502502654e-02
2.502502502502502654e-02
2.552552552552552617e-02
2.552552552552552617e-02
2.602602602602602580e-02
2.602602602602602580e-02
2.652652652652652543e-02
2.652652652652652543e-02
2.752752752752752816e-02
2.752752752752752816e-02
3.003003003003002977e-02
3.003003003003002977e-02
3.053053053053052940e-02
3.053053053053052940e-02
3.103103103103103250e-02
3.103103103103103250e-02
3.203203203203203175e-02
3.203203203203203175e-02
3.353353353353353411e-02
3.353353353353353411e-02
3.453453453453453337e-02
3.453453453453453337e-02
3.503503503503503647e-02
3.503503503503503647e-02
3.553553553553553263e-02
3.553553553553553263e-02
3.603603603603603572e-02
3.603603603603603572e-02
3.753753753753753808e-02
3.753753753753753808e-02
3.803803803803804118e-02
3.803803803803804118e-02
3.853853853853853734e-02
3.853853853853853734e-02
3.903903903903904044e-02
3.903903903903904044e-02
4.004004004004003969e-02
4.004004004004003969e-02
4.154154154154154205e-02
4.154154154154154205e-02
4.254254254254254131e-02
4.254254254254254131e-02
4.304304304304304440e-02
4.304304304304304440e-02
4.454454454454454676e-02
4.454454454454454676e-02
4.504504504504504292e-02
4.504504504504504292e-02
4.654654654654654528e-02
4.654654654654654528e-02
4.904904904904904689e-02
4.904904904904904689e-02
4.954954954954954999e-02
4.954954954954954999e-02
5.155155155155154850e-02
5.155155155155154850e-02
5.255255255255255470e-02
5.255255255255255470e-02
5.455455455455455321e-02
5.455455455455455321e-02
5.605605605605605557e-02
5.605605605605605557e-02
5.705705705705705483e-02
5.705705705705705483e-02
5.805805805805806102e-02
5.805805805805806102e-02
5.855855855855855718e-02
5.855855855855855718e-02
5.955955955955955644e-02
5.955955955955955644e-02
6.006006006006005954e-02
6.006006006006005954e-02
6.156156156156156189e-02
6.156156156156156189e-02
6.256256256256256809e-02
6.256256256256256809e-02
6.356356356356356041e-02
6.356356356356356041e-02
6.456456456456456661e-02
6.456456456456456661e-02
6.556556556556555893e-02
6.556556556556555893e-02
6.756756756756757132e-02
6.756756756756757132e-02
6.856856856856856364e-02
6.856856856856856364e-02
7.007007007007007293e-02
7.007007007007007293e-02
7.057057057057057603e-02
7.057057057057057603e-02
7.157157157157156835e-02
7.157157157157156835e-02
7.257257257257257455e-02
7.257257257257257455e-02
7.357357357357356686e-02
7.357357357357356686e-02
7.457457457457457306e-02
7.457457457457457306e-02
7.507507507507507616e-02
7.507507507507507616e-02
7.557557557557557926e-02
7.557557557557557926e-02
7.657657657657657158e-02
7.657657657657657158e-02
7.707707707707707467e-02
7.707707707707707467e-02
8.158158158158157480e-02
8.158158158158157480e-02
8.208208208208207790e-02
8.208208208208207790e-02
8.258258258258258100e-02
8.258258258258258100e-02
8.308308308308308410e-02
8.308308308308308410e-02
8.558558558558558571e-02
8.558558558558558571e-02
8.808808808808808732e-02
8.808808808808808732e-02
8.908908908908909352e-02
8.908908908908909352e-02
9.059059059059058894e-02
9.059059059059058894e-02
9.109109109109109204e-02
9.109109109109109204e-02
9.209209209209209823e-02
9.209209209209209823e-02
9.259259259259258745e-02
9.259259259259258745e-02
9.409409409409409675e-02
9.409409409409409675e-02
9.459459459459459985e-02
9.459459459459459985e-02
9.709709709709710146e-02
9.709709709709710146e-02
9.759759759759759068e-02
9.759759759759759068e-02
9.959959959959960307e-02
9.959959959959960307e-02
1.006006006006005954e-01
1.006006006006005954e-01
1.031031031031030970e-01
1.031031031031030970e-01
1.051051051051051094e-01
1.051051051051051094e-01
1.056056056056056125e-01
1.056056056056056125e-01
1.081081081081081141e-01
1.081081081081081141e-01
1.096096096096096095e-01
1.096096096096096095e-01
1.111111111111111049e-01
1.111111111111111049e-01
1.146146146146146128e-01
1.146146146146146128e-01
1.171171171171171144e-01
1.171171171171171144e-01
1.196196196196196160e-01
1.196196196196196160e-01
1.201201201201201191e-01
1.201201201201201191e-01
1.216216216216216284e-01
1.216216216216216284e-01
1.226226226226226207e-01
1.226226226226226207e-01
1.236236236236236269e-01
1.236236236236236269e-01
1.261261261261261146e-01
1.261261261261261146e-01
1.266266266266266316e-01
1.266266266266266316e-01
1.271271271271271208e-01
1.271271271271271208e-01
1.276276276276276378e-01
1.276276276276276378e-01
1.281281281281281270e-01
1.281281281281281270e-01
1.296296296296296224e-01
1.296296296296296224e-01
1.326326326326326410e-01
1.326326326326326410e-01
1.331331331331331302e-01
1.331331331331331302e-01
1.341341341341341364e-01
1.341341341341341364e-01
1.391391391391391397e-01
1.391391391391391397e-01
1.401401401401401459e-01
1.401401401401401459e-01
1.406406406406406351e-01
1.406406406406406351e-01
1.421421421421421305e-01
1.421421421421421305e-01
1.426426426426426475e-01
1.426426426426426475e-01
1.436436436436436537e-01
1.436436436436436537e-01
1.466466466466466445e-01
1.466466466466466445e-01
1.471471471471471337e-01
1.471471471471471337e-01
1.481481481481481399e-01
1.481481481481481399e-01
1.486486486486486569e-01
1.486486486486486569e-01
1.491491491491491461e-01
1.491491491491491461e-01
1.511511511511511585e-01
1.511511511511511585e-01
1.521521521521521647e-01
1.521521521521521647e-01
1.536536536536536601e-01
1.536536536536536601e-01
1.546546546546546663e-01
1.546546546546546663e-01
1.556556556556556448e-01
1.556556556556556448e-01
1.571571571571571679e-01
1.571571571571571679e-01
1.576576576576576572e-01
1.576576576576576572e-01
1.591591591591591526e-01
1.591591591591591526e-01
1.606606606606606480e-01
1.606606606606606480e-01
1.611611611611611650e-01
1.611611611611611650e-01
1.616616616616616542e-01
1.616616616616616542e-01
1.651651651651651620e-01
1.651651651651651620e-01
1.656656656656656790e-01
1.656656656656656790e-01
1.691691691691691590e-01
1.691691691691691590e-01
1.711711711711711714e-01
1.711711711711711714e-01
1.726726726726726668e-01
1.726726726726726668e-01
1.736736736736736730e-01
1.736736736736736730e-01
1.791791791791791655e-01
1.791791791791791655e-01
1.811811811811811779e-01
1.811811811811811779e-01
1.821821821821821841e-01
1.821821821821821841e-01
1.841841841841841965e-01
1.841841841841841965e-01
1.846846846846846857e-01
1.846846846846846857e-01
1.871871871871871873e-01
1.871871871871871873e-01
1.876876876876876765e-01
1.876876876876876765e-01
1.911911911911911843e-01
1.911911911911911843e-01
1.936936936936936859e-01
1.936936936936936859e-01
1.941941941941942029e-01
1.941941941941942029e-01
1.961961961961961876e-01
1.961961961961961876e-01
1.971971971971971938e-01
1.971971971971971938e-01
2.027027027027027140e-01
2.027027027027027140e-01
2.032032032032032032e-01
2.032032032032032032e-01
2.067067067067067110e-01
2.067067067067067110e-01
2.072072072072072002e-01
2.072072072072072002e-01
2.077077077077077172e-01
2.077077077077077172e-01
2.092092092092092126e-01
2.092092092092092126e-01
2.097097097097097018e-01
2.097097097097097018e-01
2.107107107107107080e-01
2.107107107107107080e-01
2.112112112112112250e-01
2.112112112112112250e-01
2.117117117117117142e-01
2.117117117117117142e-01
2.177177177177177236e-01
2.177177177177177236e-01
2.202202202202202252e-01
2.202202202202202252e-01
2.212212212212212314e-01
2.212212212212212314e-01
2.232232232232232161e-01
2.232232232232232161e-01
2.252252252252252285e-01
2.252252252252252285e-01
2.347347347347347457e-01
2.347347347347347457e-01
2.352352352352352349e-01
2.352352352352352349e-01
2.387387387387387427e-01
2.387387387387387427e-01
2.402402402402402382e-01
2.402402402402402382e-01
2.427427427427427398e-01
2.427427427427427398e-01
2.437437437437437460e-01
2.437437437437437460e-01
2.457457457457457584e-01
2.457457457457457584e-01
2.467467467467467368e-01
2.467467467467467368e-01
2.487487487487487492e-01
2.487487487487487492e-01
2.532532532532532632e-01
2.532532532532532632e-01
2.562562562562562540e-01
2.562562562562562540e-01
2.617617617617617465e-01
2.617617617617617465e-01
2.632632632632632697e-01
2.632632632632632697e-01
2.662662662662662605e-01
2.662662662662662605e-01
2.682682682682682729e-01
2.682682682682682729e-01
2.712712712712712637e-01
2.712712712712712637e-01
2.752752752752752885e-01
2.752752752752752885e-01
2.767767767767767562e-01
2.767767767767767562e-01
2.807807807807807809e-01
2.807807807807807809e-01
2.877877877877877966e-01
2.877877877877877966e-01
2.892892892892892642e-01
2.892892892892892642e-01
2.922922922922923106e-01
2.922922922922923106e-01
2.982982982982982922e-01
2.982982982982982922e-01
2.997997997997998154e-01
2.997997997997998154e-01
3.028028028028028062e-01
3.028028028028028062e-01
3.048048048048048186e-01
3.048048048048048186e-01
3.088088088088087879e-01
3.088088088088087879e-01
3.093093093093093326e-01
3.093093093093093326e-01
3.103103103103103111e-01
3.103103103103103111e-01
3.113113113113112895e-01
3.113113113113112895e-01
3.138138138138137911e-01
3.138138138138137911e-01
3.143143143143143359e-01
3.143143143143143359e-01
3.173173173173173267e-01
3.173173173173173267e-01
3.183183183183183051e-01
3.183183183183183051e-01
3.188188188188187944e-01
3.188188188188187944e-01
3.208208208208208068e-01
3.208208208208208068e-01
3.218218218218218407e-01
3.218218218218218407e-01
3.248248248248248315e-01
3.248248248248248315e-01
3.278278278278278224e-01
3.278278278278278224e-01
3.318318318318318472e-01
3.318318318318318472e-01
3.388388388388388628e-01
3.388388388388388628e-01
3.413413413413413644e-01
3.413413413413413644e-01
3.438438438438438660e-01
3.438438438438438660e-01
3.443443443443443552e-01
3.443443443443443552e-01
3.483483483483483245e-01
3.483483483483483245e-01
3.503503503503503369e-01
3.503503503503503369e-01
3.568568568568568633e-01
3.568568568568568633e-01
3.583583583583583310e-01
3.583583583583583310e-01
3.588588588588588757e-01
3.588588588588588757e-01
3.593593593593593649e-01
3.593593593593593649e-01
3.618618618618618665e-01
3.618618618618618665e-01
3.638638638638638789e-01
3.638638638638638789e-01
3.643643643643643681e-01
3.643643643643643681e-01
3.688688688688688821e-01
3.688688688688688821e-01
3.693693693693693714e-01
3.693693693693693714e-01
3.763763763763763870e-01
3.763763763763763870e-01
3.853853853853853595e-01
3.853853853853853595e-01
3.858858858858859042e-01
3.858858858858859042e-01
3.873873873873873719e-01
3.873873873873873719e-01
3.988988988988989015e-01
3.988988988988989015e-01
4.034034034034034155e-01
4.034034034034034155e-01
4.074074074074073848e-01
4.074074074074073848e-01
4.144144144144144004e-01
4.144144144144144004e-01
4.194194194194194036e-01
4.194194194194194036e-01
4.244244244244244069e-01
4.244244244244244069e-01
4.304304304304304440e-01
4.304304304304304440e-01
4.324324324324324564e-01
4.324324324324324564e-01
4.344344344344344133e-01
4.344344344344344133e-01
4.424424424424424629e-01
4.424424424424424629e-01
4.429429429429429521e-01
4.429429429429429521e-01
4.484484484484484446e-01
4.484484484484484446e-01
4.534534534534534478e-01
4.534534534534534478e-01
4.554554554554554602e-01
4.554554554554554602e-01
4.629629629629629650e-01
4.629629629629629650e-01
4.699699699699699806e-01
4.699699699699699806e-01
4.759759759759759623e-01
4.759759759759759623e-01
4.814814814814814548e-01
4.814814814814814548e-01
4.879879879879879812e-01
4.879879879879879812e-01
4.909909909909909720e-01
4.909909909909909720e-01
4.924924924924924952e-01
4.924924924924924952e-01
4.959959959959959752e-01
4.959959959959959752e-01
5.040040040040040248e-01
5.040040040040040248e-01
5.055055055055055480e-01
5.055055055055055480e-01
5.125125125125125081e-01
5.125125125125125081e-01
5.140140140140140312e-01
5.140140140140140312e-01
5.205205205205205576e-01
5.205205205205205576e-01
5.215215215215215361e-01
5.215215215215215361e-01
5.230230230230230593e-01
5.230230230230230593e-01
5.240240240240240377e-01
5.240240240240240377e-01
5.265265265265265393e-01
5.265265265265265393e-01
5.270270270270269730e-01
5.270270270270269730e-01
5.405405405405405705e-01
5.405405405405405705e-01
5.415415415415415490e-01
5.415415415415415490e-01
5.450450450450450290e-01
5.450450450450450290e-01
5.535535535535535123e-01
5.535535535535535123e-01
5.555555555555555802e-01
5.555555555555555802e-01
5.610610610610610172e-01
5.610610610610610172e-01
5.620620620620621066e-01
5.620620620620621066e-01
5.690690690690690667e-01
5.690690690690690667e-01
5.765765765765765716e-01
5.765765765765765716e-01
5.780780780780780947e-01
5.780780780780780947e-01
5.785785785785785285e-01
5.785785785785785285e-01
5.830830830830830980e-01
5.830830830830830980e-01
5.855855855855855996e-01
5.855855855855855996e-01
5.895895895895896244e-01
5.895895895895896244e-01
5.900900900900900581e-01
5.900900900900900581e-01
5.945945945945946276e-01
5.945945945945946276e-01
6.006006006006006093e-01
6.006006006006006093e-01
6.296296296296296502e-01
6.296296296296296502e-01
6.341341341341341087e-01
6.341341341341341087e-01
6.351351351351350871e-01
6.351351351351350871e-01
6.356356356356356319e-01
6.356356356356356319e-01
6.386386386386386782e-01
6.386386386386386782e-01
6.526526526526525984e-01
6.526526526526525984e-01
6.596596596596596696e-01
6.611611611611611927e-01
6.801801801801802272e-01
6.801801801801802272e-01
7.102102102102102466e-01
7.102102102102102466e-01
7.397397397397397212e-01
7.397397397397397212e-01
7.417417417417417891e-01
7.417417417417417891e-01
7.492492492492492939e-01
7.492492492492492939e-01
7.502502502502502724e-01
7.502502502502502724e-01
7.732732732732732206e-01
7.732732732732732206e-01
7.787787787787787686e-01
7.787787787787787686e-01
7.832832832832833381e-01
7.832832832832833381e-01
7.912912912912912766e-01
7.912912912912912766e-01
7.927927927927927998e-01
7.927927927927927998e-01
7.932932932932933445e-01
7.932932932932933445e-01
7.997997997997997599e-01
7.997997997997997599e-01
8.028028028028028062e-01
8.028028028028028062e-01
8.253253253253253208e-01
8.253253253253253208e-01
8.423423423423422873e-01
8.423423423423422873e-01
8.708708708708708945e-01
8.708708708708708945e-01
8.733733733733733962e-01
8.733733733733733962e-01
8.988988988988988460e-01
8.988988988988988460e-01
9.019019019019018923e-01
9.019019019019018923e-01
9.109109109109109204e-01
9.109109109109109204e-01
9.179179179179178805e-01
9.179179179179178805e-01
9.194194194194194036e-01
9.194194194194194036e-01
9.219219219219219053e-01
9.219219219219219053e-01
9.259259259259259300e-01
9.259259259259259300e-01
1.000000000000000000e+00
