# Supplementary material for: PICNIC accurately predicts condensate-forming proteins regardless of their structural disorder across organisms
Source: Nat Commun. 2024 Dec 11;15:10668. doi: 10.1038/s41467-024-55089-x (PMC11634905; doi:10.1038/s41467-024-55089-x)
Supplement: Supplementary file 11 — Source Data files [file 41467_2024_55089_MOESM11_ESM.zip › Source_Data_file/supplementary/Figure_S3/roc/phasepdb/PhaSepDB high-throughput_PICNIC_roc_fpr.csv]

0.000000000000000000e+00
5.005005005005004962e-04
5.005005005005004962e-04
1.001001001001000992e-03
1.001001001001000992e-03
1.501501501501501488e-03
1.501501501501501488e-03
2.002002002002001985e-03
2.002002002002001985e-03
2.502502502502502481e-03
2.502502502502502481e-03
5.505505505505505458e-03
5.505505505505505458e-03
7.007007007007006946e-03
7.007007007007006946e-03
7.507507507507507442e-03
7.507507507507507442e-03
8.008008008008007939e-03
8.008008008008007939e-03
8.508508508508509302e-03
8.508508508508509302e-03
9.009009009009008931e-03
9.009009009009008931e-03
1.001001001001000992e-02
1.001001001001000992e-02
1.051051051051051129e-02
1.051051051051051129e-02
1.101101101101101092e-02
1.101101101101101092e-02
1.151151151151151228e-02
1.151151151151151228e-02
1.251251251251251327e-02
1.251251251251251327e-02
1.301301301301301290e-02
1.301301301301301290e-02
1.351351351351351426e-02
1.351351351351351426e-02
1.451451451451451526e-02
1.451451451451451526e-02
1.551551551551551625e-02
1.551551551551551625e-02
1.751751751751751823e-02
1.751751751751751823e-02
1.801801801801801786e-02
1.801801801801801786e-02
1.851851851851851749e-02
1.851851851851851749e-02
2.002002002002001985e-02
2.002002002002001985e-02
2.102102102102102257e-02
2.102102102102102257e-02
2.152152152152152220e-02
2.152152152152152220e-02
2.252252252252252146e-02
2.252252252252252146e-02
2.402402402402402382e-02
2.402402402402402382e-02
2.452452452452452344e-02
2.452452452452452344e-02
2.502502502502502654e-02
2.502502502502502654e-02
2.802802802802802778e-02
2.802802802802802778e-02
2.852852852852852741e-02
2.852852852852852741e-02
3.003003003003002977e-02
3.003003003003002977e-02
3.103103103103103250e-02
3.103103103103103250e-02
3.153153153153152866e-02
3.153153153153152866e-02
3.203203203203203175e-02
3.203203203203203175e-02
3.303303303303303101e-02
3.303303303303303101e-02
3.353353353353353411e-02
3.353353353353353411e-02
3.553553553553553263e-02
3.553553553553553263e-02
3.653653653653653882e-02
3.653653653653653882e-02
3.753753753753753808e-02
3.753753753753753808e-02
3.853853853853853734e-02
3.853853853853853734e-02
3.903903903903904044e-02
3.903903903903904044e-02
3.953953953953953659e-02
3.953953953953953659e-02
4.004004004004003969e-02
4.004004004004003969e-02
4.154154154154154205e-02
4.154154154154154205e-02
4.504504504504504292e-02
4.504504504504504292e-02
4.604604604604604912e-02
4.604604604604604912e-02
4.654654654654654528e-02
4.654654654654654528e-02
4.704704704704704837e-02
4.704704704704704837e-02
4.804804804804804763e-02
4.804804804804804763e-02
4.854854854854855073e-02
4.854854854854855073e-02
4.954954954954954999e-02
4.954954954954954999e-02
5.055055055055054924e-02
5.055055055055054924e-02
5.105105105105105234e-02
5.105105105105105234e-02
5.155155155155154850e-02
5.155155155155154850e-02
5.305305305305305086e-02
5.305305305305305086e-02
5.605605605605605557e-02
5.605605605605605557e-02
5.755755755755755793e-02
5.755755755755755793e-02
5.855855855855855718e-02
5.855855855855855718e-02
6.006006006006005954e-02
6.006006006006005954e-02
6.256256256256256809e-02
6.256256256256256809e-02
6.306306306306305731e-02
6.306306306306305731e-02
6.356356356356356041e-02
6.356356356356356041e-02
6.406406406406406351e-02
6.406406406406406351e-02
6.556556556556555893e-02
6.556556556556555893e-02
6.606606606606606202e-02
6.606606606606606202e-02
6.856856856856856364e-02
6.856856856856856364e-02
6.906906906906906674e-02
6.906906906906906674e-02
7.157157157157156835e-02
7.157157157157156835e-02
7.257257257257257455e-02
7.257257257257257455e-02
7.457457457457457306e-02
7.457457457457457306e-02
7.557557557557557926e-02
7.557557557557557926e-02
7.657657657657657158e-02
7.657657657657657158e-02
7.757757757757757777e-02
7.757757757757757777e-02
7.807807807807808087e-02
7.807807807807808087e-02
8.208208208208207790e-02
8.208208208208207790e-02
8.258258258258258100e-02
8.258258258258258100e-02
8.408408408408409029e-02
8.408408408408409029e-02
8.458458458458457951e-02
8.458458458458457951e-02
8.758758758758758423e-02
8.758758758758758423e-02
8.808808808808808732e-02
8.808808808808808732e-02
8.908908908908909352e-02
8.908908908908909352e-02
9.359359359359359365e-02
9.359359359359359365e-02
9.609609609609609526e-02
9.609609609609609526e-02
9.859859859859859688e-02
9.859859859859859688e-02
1.011011011011010985e-01
1.011011011011010985e-01
1.016016016016016016e-01
1.016016016016016016e-01
1.026026026026026078e-01
1.026026026026026078e-01
1.051051051051051094e-01
1.051051051051051094e-01
1.056056056056056125e-01
1.056056056056056125e-01
1.086086086086086033e-01
1.086086086086086033e-01
1.091091091091091064e-01
1.091091091091091064e-01
1.101101101101101126e-01
1.101101101101101126e-01
1.106106106106106157e-01
1.106106106106106157e-01
1.111111111111111049e-01
1.111111111111111049e-01
1.121121121121121111e-01
1.121121121121121111e-01
1.126126126126126142e-01
1.126126126126126142e-01
1.136136136136136204e-01
1.136136136136136204e-01
1.181181181181181206e-01
1.181181181181181206e-01
1.186186186186186237e-01
1.186186186186186237e-01
1.196196196196196160e-01
1.196196196196196160e-01
1.206206206206206222e-01
1.206206206206206222e-01
1.211211211211211253e-01
1.211211211211211253e-01
1.246246246246246192e-01
1.246246246246246192e-01
1.261261261261261146e-01
1.261261261261261146e-01
1.266266266266266316e-01
1.266266266266266316e-01
1.306306306306306286e-01
1.306306306306306286e-01
1.321321321321321240e-01
1.321321321321321240e-01
1.326326326326326410e-01
1.326326326326326410e-01
1.331331331331331302e-01
1.331331331331331302e-01
1.336336336336336472e-01
1.336336336336336472e-01
1.356356356356356319e-01
1.356356356356356319e-01
1.371371371371371273e-01
1.371371371371371273e-01
1.401401401401401459e-01
1.401401401401401459e-01
1.411411411411411521e-01
1.411411411411411521e-01
1.421421421421421305e-01
1.421421421421421305e-01
1.426426426426426475e-01
1.426426426426426475e-01
1.436436436436436537e-01
1.436436436436436537e-01
1.491491491491491461e-01
1.491491491491491461e-01
1.521521521521521647e-01
1.521521521521521647e-01
1.541541541541541493e-01
1.541541541541541493e-01
1.581581581581581464e-01
1.581581581581581464e-01
1.606606606606606480e-01
1.606606606606606480e-01
1.621621621621621712e-01
1.621621621621621712e-01
1.631631631631631496e-01
1.631631631631631496e-01
1.636636636636636666e-01
1.636636636636636666e-01
1.666666666666666574e-01
1.666666666666666574e-01
1.721721721721721776e-01
1.721721721721721776e-01
1.726726726726726668e-01
1.726726726726726668e-01
1.741741741741741623e-01
1.741741741741741623e-01
1.746746746746746792e-01
1.746746746746746792e-01
1.776776776776776701e-01
1.776776776776776701e-01
1.781781781781781870e-01
1.781781781781781870e-01
1.791791791791791655e-01
1.791791791791791655e-01
1.801801801801801717e-01
1.801801801801801717e-01
1.811811811811811779e-01
1.811811811811811779e-01
1.831831831831831903e-01
1.831831831831831903e-01
1.846846846846846857e-01
1.846846846846846857e-01
1.861861861861861811e-01
1.861861861861861811e-01
1.896896896896896889e-01
1.896896896896896889e-01
1.976976976976977107e-01
1.976976976976977107e-01
1.981981981981981999e-01
1.981981981981981999e-01
2.032032032032032032e-01
2.032032032032032032e-01
2.037037037037036924e-01
2.037037037037036924e-01
2.042042042042042094e-01
2.042042042042042094e-01
2.052052052052052156e-01
2.052052052052052156e-01
2.087087087087086956e-01
2.087087087087086956e-01
2.117117117117117142e-01
2.117117117117117142e-01
2.137137137137137266e-01
2.137137137137137266e-01
2.177177177177177236e-01
2.177177177177177236e-01
2.277277277277277301e-01
2.277277277277277301e-01
2.362362362362362411e-01
2.362362362362362411e-01
2.372372372372372473e-01
2.372372372372372473e-01
2.392392392392392320e-01
2.392392392392392320e-01
2.397397397397397489e-01
2.397397397397397489e-01
2.437437437437437460e-01
2.437437437437437460e-01
2.452452452452452414e-01
2.452452452452452414e-01
2.502502502502502724e-01
2.502502502502502724e-01
2.517517517517517400e-01
2.517517517517517400e-01
2.522522522522522292e-01
2.522522522522522292e-01
2.527527527527527740e-01
2.527527527527527740e-01
2.537537537537537524e-01
2.537537537537537524e-01
2.622622622622622357e-01
2.622622622622622357e-01
2.627627627627627804e-01
2.627627627627627804e-01
2.632632632632632697e-01
2.632632632632632697e-01
2.687687687687687621e-01
2.687687687687687621e-01
2.692692692692692513e-01
2.692692692692692513e-01
2.697697697697697961e-01
2.697697697697697961e-01
2.707707707707707745e-01
2.707707707707707745e-01
2.722722722722722977e-01
2.722722722722722977e-01
2.742742742742742545e-01
2.742742742742742545e-01
2.752752752752752885e-01
2.752752752752752885e-01
2.772772772772773009e-01
2.772772772772773009e-01
2.817817817817817594e-01
2.817817817817817594e-01
2.837837837837837718e-01
2.837837837837837718e-01
2.867867867867867626e-01
2.867867867867867626e-01
2.907907907907907874e-01
2.907907907907907874e-01
2.922922922922923106e-01
2.922922922922923106e-01
2.932932932932932890e-01
2.932932932932932890e-01
2.937937937937937782e-01
2.937937937937937782e-01
3.018018018018018278e-01
3.018018018018018278e-01
3.108108108108108003e-01
3.108108108108108003e-01
3.138138138138137911e-01
3.138138138138137911e-01
3.183183183183183051e-01
3.183183183183183051e-01
3.228228228228228192e-01
3.228228228228228192e-01
3.308308308308308132e-01
3.308308308308308132e-01
3.333333333333333148e-01
3.333333333333333148e-01
3.358358358358358164e-01
3.358358358358358164e-01
3.368368368368368504e-01
3.368368368368368504e-01
3.383383383383383181e-01
3.383383383383383181e-01
3.398398398398398412e-01
3.398398398398398412e-01
3.423423423423423428e-01
3.423423423423423428e-01
3.468468468468468568e-01
3.468468468468468568e-01
3.473473473473473461e-01
3.473473473473473461e-01
3.518518518518518601e-01
3.518518518518518601e-01
3.528528528528528385e-01
3.528528528528528385e-01
3.568568568568568633e-01
3.568568568568568633e-01
3.578578578578578417e-01
3.578578578578578417e-01
3.598598598598598541e-01
3.598598598598598541e-01
3.673673673673673590e-01
3.673673673673673590e-01
3.678678678678678482e-01
3.678678678678678482e-01
3.688688688688688821e-01
3.688688688688688821e-01
3.698698698698698606e-01
3.698698698698698606e-01
3.703703703703703498e-01
3.703703703703703498e-01
3.723723723723723622e-01
3.723723723723723622e-01
3.768768768768768762e-01
3.768768768768768762e-01
3.798798798798798670e-01
3.798798798798798670e-01
3.803803803803803563e-01
3.803803803803803563e-01
3.808808808808809010e-01
3.808808808808809010e-01
3.868868868868868827e-01
3.868868868868868827e-01
3.898898898898898735e-01
3.898898898898898735e-01
3.913913913913913967e-01
3.913913913913913967e-01
3.943943943943943875e-01
3.943943943943943875e-01
3.998998998998998800e-01
3.998998998998998800e-01
4.029029029029029263e-01
4.029029029029029263e-01
4.109109109109109204e-01
4.109109109109109204e-01
4.124124124124123880e-01
4.124124124124123880e-01
4.159159159159159236e-01
4.159159159159159236e-01
4.169169169169169020e-01
4.169169169169169020e-01
4.194194194194194036e-01
4.194194194194194036e-01
4.349349349349349581e-01
4.349349349349349581e-01
4.399399399399399613e-01
4.399399399399399613e-01
4.474474474474474661e-01
4.474474474474474661e-01
4.504504504504504570e-01
4.504504504504504570e-01
4.509509509509509462e-01
4.509509509509509462e-01
4.534534534534534478e-01
4.534534534534534478e-01
4.554554554554554602e-01
4.554554554554554602e-01
4.579579579579579618e-01
4.579579579579579618e-01
4.669669669669669898e-01
4.669669669669669898e-01
4.724724724724724823e-01
4.724724724724724823e-01
4.744744744744744946e-01
4.744744744744744946e-01
4.909909909909909720e-01
4.909909909909909720e-01
4.919919919919920059e-01
4.919919919919920059e-01
5.020020020020019569e-01
5.020020020020019569e-01
5.075075075075075048e-01
5.075075075075075048e-01
5.110110110110109849e-01
5.110110110110109849e-01
5.130130130130130528e-01
5.130130130130130528e-01
5.185185185185184897e-01
5.185185185185184897e-01
5.300300300300300194e-01
5.300300300300300194e-01
5.335335335335334994e-01
5.335335335335334994e-01
5.415415415415415490e-01
5.415415415415415490e-01
5.505505505505505770e-01
5.505505505505505770e-01
5.555555555555555802e-01
5.555555555555555802e-01
5.605605605605605835e-01
5.605605605605605835e-01
5.655655655655655867e-01
5.655655655655655867e-01
5.700700700700700452e-01
5.700700700700700452e-01
5.710710710710710236e-01
5.710710710710710236e-01
5.785785785785785285e-01
5.785785785785785285e-01
5.790790790790790732e-01
5.790790790790790732e-01
5.815815815815815748e-01
5.815815815815815748e-01
5.840840840840840764e-01
5.840840840840840764e-01
5.860860860860860333e-01
5.860860860860860333e-01
5.880880880880881012e-01
5.880880880880881012e-01
5.940940940940940829e-01
5.940940940940940829e-01
6.011011011011011540e-01
6.011011011011011540e-01
6.021021021021021324e-01
6.021021021021021324e-01
6.066066066066065909e-01
6.066066066066065909e-01
6.096096096096096373e-01
6.096096096096096373e-01
6.146146146146146405e-01
6.146146146146146405e-01
6.236236236236236685e-01
6.236236236236236685e-01
6.281281281281281270e-01
6.281281281281281270e-01
6.451451451451450936e-01
6.451451451451450936e-01
6.531531531531531432e-01
6.531531531531531432e-01
6.551551551551551000e-01
6.551551551551551000e-01
6.591591591591591248e-01
6.591591591591591248e-01
6.601601601601602143e-01
6.601601601601602143e-01
6.611611611611611927e-01
6.611611611611611927e-01
6.621621621621621712e-01
6.621621621621621712e-01
6.711711711711711992e-01
6.711711711711711992e-01
6.851851851851852304e-01
6.851851851851852304e-01
6.896896896896896889e-01
6.896896896896896889e-01
6.936936936936937137e-01
6.936936936936937137e-01
7.022022022022021970e-01
7.022022022022021970e-01
7.067067067067066555e-01
7.067067067067066555e-01
7.102102102102102466e-01
7.102102102102102466e-01
7.162162162162162282e-01
7.162162162162162282e-01
7.202202202202202530e-01
7.202202202202202530e-01
7.302302302302302595e-01
7.302302302302302595e-01
7.337337337337337395e-01
7.337337337337337395e-01
7.387387387387387427e-01
7.387387387387387427e-01
7.397397397397397212e-01
7.397397397397397212e-01
7.417417417417417891e-01
7.417417417417417891e-01
7.617617617617618020e-01
7.617617617617618020e-01
7.802802802802802917e-01
7.802802802802802917e-01
7.927927927927927998e-01
7.927927927927927998e-01
7.977977977977978030e-01
7.977977977977978030e-01
8.033033033033033510e-01
8.033033033033033510e-01
8.463463463463463121e-01
8.463463463463463121e-01
1.000000000000000000e+00
