# Supplementary material for: PICNIC accurately predicts condensate-forming proteins regardless of their structural disorder across organisms
Source: Nat Commun. 2024 Dec 11;15:10668. doi: 10.1038/s41467-024-55089-x (PMC11634905; doi:10.1038/s41467-024-55089-x)
Supplement: Supplementary file 11 — Source Data files [file 41467_2024_55089_MOESM11_ESM.zip › Source_Data_file/supplementary/Figure_S3/roc/phasepdb/PhaSepDB high-throughput_PSAP_roc_tpr.csv]

0.000000000000000000e+00
2.267573696145124777e-03
1.587301587301587213e-02
1.587301587301587213e-02
2.721088435374149558e-02
2.721088435374149558e-02
3.401360544217687382e-02
3.401360544217687382e-02
3.628117913832199642e-02
3.628117913832199642e-02
4.081632653061224164e-02
4.081632653061224164e-02
4.308390022675737119e-02
4.308390022675737119e-02
4.988662131519274595e-02
4.988662131519274595e-02
5.215419501133786856e-02
5.215419501133786856e-02
5.668934240362812071e-02
5.668934240362812071e-02
6.122448979591836593e-02
6.122448979591836593e-02
6.349206349206348854e-02
6.349206349206348854e-02
6.802721088435374763e-02
6.802721088435374763e-02
7.029478458049887024e-02
7.029478458049887024e-02
7.709750566893423807e-02
7.709750566893423807e-02
8.163265306122448328e-02
8.163265306122448328e-02
8.390022675736961977e-02
8.390022675736961977e-02
8.616780045351474238e-02
8.616780045351474238e-02
8.843537414965986498e-02
8.843537414965986498e-02
9.070294784580498759e-02
9.070294784580498759e-02
9.297052154195011020e-02
9.297052154195011020e-02
9.750566893424036929e-02
9.750566893424036929e-02
9.977324263038549190e-02
9.977324263038549190e-02
1.020408163265306145e-01
1.020408163265306145e-01
1.043083900226757371e-01
1.043083900226757371e-01
1.065759637188208597e-01
1.065759637188208597e-01
1.088435374149659823e-01
1.088435374149659823e-01
1.133786848072562414e-01
1.133786848072562414e-01
1.156462585034013640e-01
1.156462585034013640e-01
1.201814058956916093e-01
1.201814058956916093e-01
1.224489795918367319e-01
1.224489795918367319e-01
1.247165532879818545e-01
1.247165532879818545e-01
1.292517006802721136e-01
1.292517006802721136e-01
1.315192743764172223e-01
1.315192743764172223e-01
1.337868480725623588e-01
1.337868480725623588e-01
1.383219954648526040e-01
1.383219954648526040e-01
1.405895691609977405e-01
1.405895691609977405e-01
1.428571428571428492e-01
1.428571428571428492e-01
1.496598639455782309e-01
1.496598639455782309e-01
1.519274376417233674e-01
1.519274376417233674e-01
1.541950113378684761e-01
1.541950113378684761e-01
1.587301587301587213e-01
1.587301587301587213e-01
1.609977324263038578e-01
1.609977324263038578e-01
1.632653061224489666e-01
1.632653061224489666e-01
1.655328798185941030e-01
1.655328798185941030e-01
1.678004535147392395e-01
1.678004535147392395e-01
1.700680272108843483e-01
1.700680272108843483e-01
1.723356009070294848e-01
1.723356009070294848e-01
1.768707482993197300e-01
1.768707482993197300e-01
1.791383219954648665e-01
1.791383219954648665e-01
1.814058956916099752e-01
1.814058956916099752e-01
1.836734693877551117e-01
1.836734693877551117e-01
1.859410430839002204e-01
1.859410430839002204e-01
1.904761904761904656e-01
1.904761904761904656e-01
1.927437641723356021e-01
1.927437641723356021e-01
1.950113378684807386e-01
1.950113378684807386e-01
2.018140589569160925e-01
2.018140589569160925e-01
2.040816326530612290e-01
2.040816326530612290e-01
2.063492063492063378e-01
2.063492063492063378e-01
2.063492063492063378e-01
2.086167800453514742e-01
2.086167800453514742e-01
2.108843537414966107e-01
2.108843537414966107e-01
2.131519274376417195e-01
2.131519274376417195e-01
2.154195011337868559e-01
2.154195011337868559e-01
2.176870748299319647e-01
2.176870748299319647e-01
2.199546485260771012e-01
2.199546485260771012e-01
2.222222222222222099e-01
2.222222222222222099e-01
2.244897959183673464e-01
2.244897959183673464e-01
2.267573696145124829e-01
2.267573696145124829e-01
2.312925170068027281e-01
2.312925170068027281e-01
2.335600907029478368e-01
2.335600907029478368e-01
2.358276643990929733e-01
2.358276643990929733e-01
2.380952380952380820e-01
2.380952380952380820e-01
2.403628117913832185e-01
2.403628117913832185e-01
2.426303854875283550e-01
2.426303854875283550e-01
2.448979591836734637e-01
2.448979591836734637e-01
2.471655328798186002e-01
2.471655328798186002e-01
2.494331065759637089e-01
2.494331065759637089e-01
2.517006802721088454e-01
2.517006802721088454e-01
2.539682539682539542e-01
2.539682539682539542e-01
2.562358276643991184e-01
2.562358276643991184e-01
2.607709750566893359e-01
2.607709750566893359e-01
2.630385487528344446e-01
2.630385487528344446e-01
2.653061224489796088e-01
2.653061224489796088e-01
2.675736961451247176e-01
2.675736961451247176e-01
2.698412698412698263e-01
2.698412698412698263e-01
2.721088435374149905e-01
2.721088435374149905e-01
2.743764172335600993e-01
2.743764172335600993e-01
2.766439909297052080e-01
2.766439909297052080e-01
2.789115646258503167e-01
2.789115646258503167e-01
2.857142857142856984e-01
2.857142857142856984e-01
2.879818594104308627e-01
2.879818594104308627e-01
2.902494331065759714e-01
2.902494331065759714e-01
2.925170068027210801e-01
2.925170068027210801e-01
2.947845804988661889e-01
2.947845804988661889e-01
2.970521541950113531e-01
2.970521541950113531e-01
2.993197278911564618e-01
2.993197278911564618e-01
3.015873015873015706e-01
3.015873015873015706e-01
3.061224489795918435e-01
3.061224489795918435e-01
3.083900226757369523e-01
3.083900226757369523e-01
3.106575963718820610e-01
3.106575963718820610e-01
3.151927437641723340e-01
3.151927437641723340e-01
3.197278911564626069e-01
3.197278911564626069e-01
3.219954648526077157e-01
3.219954648526077157e-01
3.242630385487528244e-01
3.242630385487528244e-01
3.265306122448979331e-01
3.265306122448979331e-01
3.310657596371882061e-01
3.310657596371882061e-01
3.333333333333333148e-01
3.333333333333333148e-01
3.356009070294784791e-01
3.356009070294784791e-01
3.401360544217686965e-01
3.401360544217686965e-01
3.424036281179138053e-01
3.424036281179138053e-01
3.446712018140589695e-01
3.446712018140589695e-01
3.469387755102040782e-01
3.469387755102040782e-01
3.492063492063491870e-01
3.492063492063491870e-01
3.514739229024943512e-01
3.514739229024943512e-01
3.514739229024943512e-01
3.514739229024943512e-01
3.537414965986394599e-01
3.537414965986394599e-01
3.560090702947845687e-01
3.560090702947845687e-01
3.582766439909297329e-01
3.582766439909297329e-01
3.628117913832199504e-01
3.628117913832199504e-01
3.628117913832199504e-01
3.628117913832199504e-01
3.650793650793650591e-01
3.650793650793650591e-01
3.673469387755102233e-01
3.673469387755102233e-01
3.696145124716553321e-01
3.696145124716553321e-01
3.718820861678004408e-01
3.718820861678004408e-01
3.741496598639456050e-01
3.741496598639456050e-01
3.764172335600907138e-01
3.764172335600907138e-01
3.786848072562358225e-01
3.786848072562358225e-01
3.809523809523809312e-01
3.809523809523809312e-01
3.832199546485260955e-01
3.832199546485260955e-01
3.877551020408163129e-01
3.877551020408163129e-01
3.900226757369614772e-01
3.900226757369614772e-01
3.922902494331065859e-01
3.922902494331065859e-01
3.990929705215419676e-01
3.990929705215419676e-01
4.013605442176870763e-01
4.013605442176870763e-01
4.036281179138321851e-01
4.036281179138321851e-01
4.058956916099773493e-01
4.058956916099773493e-01
4.081632653061224580e-01
4.081632653061224580e-01
4.104308390022675668e-01
4.104308390022675668e-01
4.126984126984126755e-01
4.126984126984126755e-01
4.149659863945578397e-01
4.149659863945578397e-01
4.172335600907029485e-01
4.172335600907029485e-01
4.195011337868480572e-01
4.195011337868480572e-01
4.217687074829932214e-01
4.217687074829932214e-01
4.263038548752834389e-01
4.263038548752834389e-01
4.285714285714285476e-01
4.285714285714285476e-01
4.308390022675737119e-01
4.308390022675737119e-01
4.353741496598639293e-01
4.353741496598639293e-01
4.376417233560090936e-01
4.376417233560090936e-01
4.399092970521542023e-01
4.399092970521542023e-01
4.444444444444444198e-01
4.444444444444444198e-01
4.467120181405895840e-01
4.467120181405895840e-01
4.489795918367346927e-01
4.489795918367346927e-01
4.512471655328798015e-01
4.512471655328798015e-01
4.535147392290249657e-01
4.535147392290249657e-01
4.557823129251700744e-01
4.557823129251700744e-01
4.580498866213151832e-01
4.580498866213151832e-01
4.625850340136054561e-01
4.625850340136054561e-01
4.648526077097505649e-01
4.648526077097505649e-01
4.671201814058956736e-01
4.671201814058956736e-01
4.693877551020408379e-01
4.693877551020408379e-01
4.739229024943310553e-01
4.739229024943310553e-01
4.761904761904761640e-01
4.761904761904761640e-01
4.784580498866213283e-01
4.784580498866213283e-01
4.807256235827664370e-01
4.807256235827664370e-01
4.829931972789115457e-01
4.829931972789115457e-01
4.852607709750567100e-01
4.852607709750567100e-01
4.875283446712018187e-01
4.875283446712018187e-01
4.897959183673469274e-01
4.897959183673469274e-01
4.965986394557823091e-01
4.965986394557823091e-01
5.011337868480725266e-01
5.011337868480725266e-01
5.034013605442176909e-01
5.034013605442176909e-01
5.056689342403628551e-01
5.056689342403628551e-01
5.079365079365079083e-01
5.079365079365079083e-01
5.102040816326530726e-01
5.102040816326530726e-01
5.124716553287982368e-01
5.124716553287982368e-01
5.170068027210884543e-01
5.170068027210884543e-01
5.192743764172335075e-01
5.192743764172335075e-01
5.238095238095238360e-01
5.238095238095238360e-01
5.260770975056688892e-01
5.260770975056688892e-01
5.283446712018140534e-01
5.283446712018140534e-01
5.306122448979592177e-01
5.306122448979592177e-01
5.351473922902494351e-01
5.351473922902494351e-01
5.374149659863945994e-01
5.374149659863945994e-01
5.396825396825396526e-01
5.396825396825396526e-01
5.419501133786848168e-01
5.419501133786848168e-01
5.442176870748299811e-01
5.442176870748299811e-01
5.487528344671201985e-01
5.487528344671201985e-01
5.510204081632652517e-01
5.510204081632652517e-01
5.532879818594104160e-01
5.532879818594104160e-01
5.555555555555555802e-01
5.555555555555555802e-01
5.578231292517006334e-01
5.578231292517006334e-01
5.600907029478457977e-01
5.600907029478457977e-01
5.623582766439909619e-01
5.623582766439909619e-01
5.646258503401360151e-01
5.646258503401360151e-01
5.668934240362811794e-01
5.668934240362811794e-01
5.691609977324263436e-01
5.691609977324263436e-01
5.736961451247165611e-01
5.736961451247165611e-01
5.759637188208617253e-01
5.759637188208617253e-01
5.782312925170067786e-01
5.782312925170067786e-01
5.804988662131519428e-01
5.804988662131519428e-01
5.827664399092971070e-01
5.827664399092971070e-01
5.895691609977323777e-01
5.895691609977323777e-01
5.941043083900227062e-01
5.941043083900227062e-01
5.963718820861677594e-01
5.963718820861677594e-01
5.986394557823129237e-01
5.986394557823129237e-01
6.031746031746031411e-01
6.031746031746031411e-01
6.054421768707483054e-01
6.054421768707483054e-01
6.077097505668934696e-01
6.077097505668934696e-01
6.099773242630385228e-01
6.099773242630385228e-01
6.122448979591836871e-01
6.122448979591836871e-01
6.145124716553288513e-01
6.145124716553288513e-01
6.167800453514739045e-01
6.167800453514739045e-01
6.235827664399092862e-01
6.235827664399092862e-01
6.258503401360544505e-01
6.258503401360544505e-01
6.281179138321995037e-01
6.281179138321995037e-01
6.303854875283446679e-01
6.303854875283446679e-01
6.326530612244898322e-01
6.326530612244898322e-01
6.349206349206348854e-01
6.349206349206348854e-01
6.371882086167800496e-01
6.371882086167800496e-01
6.417233560090702671e-01
6.417233560090702671e-01
6.462585034013605956e-01
6.462585034013605956e-01
6.485260770975056488e-01
6.485260770975056488e-01
6.507936507936508130e-01
6.507936507936508130e-01
6.530612244897958663e-01
6.530612244897958663e-01
6.553287981859410305e-01
6.553287981859410305e-01
6.598639455782312480e-01
6.598639455782312480e-01
6.643990929705215764e-01
6.643990929705215764e-01
6.666666666666666297e-01
6.666666666666666297e-01
6.757369614512471756e-01
6.757369614512471756e-01
6.780045351473923398e-01
6.780045351473923398e-01
6.802721088435373931e-01
6.802721088435373931e-01
6.825396825396825573e-01
6.825396825396825573e-01
6.848072562358276105e-01
6.848072562358276105e-01
6.870748299319727748e-01
6.870748299319727748e-01
6.893424036281179390e-01
6.893424036281179390e-01
6.916099773242629922e-01
6.916099773242629922e-01
6.938775510204081565e-01
6.938775510204081565e-01
6.961451247165533207e-01
6.961451247165533207e-01
7.006802721088435382e-01
7.006802721088435382e-01
7.029478458049887024e-01
7.029478458049887024e-01
7.052154195011337556e-01
7.052154195011337556e-01
7.052154195011337556e-01
7.074829931972789199e-01
7.074829931972789199e-01
7.097505668934240841e-01
7.097505668934240841e-01
7.097505668934240841e-01
7.097505668934240841e-01
7.142857142857143016e-01
7.142857142857143016e-01
7.165532879818594658e-01
7.165532879818594658e-01
7.210884353741496833e-01
7.210884353741496833e-01
7.233560090702947365e-01
7.233560090702947365e-01
7.256235827664399007e-01
7.256235827664399007e-01
7.278911564625850650e-01
7.278911564625850650e-01
7.301587301587301182e-01
7.301587301587301182e-01
7.324263038548752824e-01
7.324263038548752824e-01
7.346938775510204467e-01
7.346938775510204467e-01
7.392290249433106641e-01
7.392290249433106641e-01
7.414965986394558284e-01
7.414965986394558284e-01
7.505668934240362633e-01
7.505668934240362633e-01
7.573696145124716450e-01
7.573696145124716450e-01
7.596371882086168092e-01
7.596371882086168092e-01
7.619047619047618625e-01
7.619047619047618625e-01
7.641723356009070267e-01
7.641723356009070267e-01
7.664399092970521910e-01
7.664399092970521910e-01
7.687074829931972442e-01
7.687074829931972442e-01
7.709750566893424084e-01
7.709750566893424084e-01
7.732426303854875727e-01
7.732426303854875727e-01
7.755102040816326259e-01
7.755102040816326259e-01
7.777777777777777901e-01
7.777777777777777901e-01
7.800453514739229544e-01
7.800453514739229544e-01
7.800453514739229544e-01
7.800453514739229544e-01
7.823129251700680076e-01
7.823129251700680076e-01
7.845804988662131718e-01
7.845804988662131718e-01
7.891156462585033893e-01
7.891156462585033893e-01
7.913832199546485535e-01
7.913832199546485535e-01
7.936507936507936067e-01
7.936507936507936067e-01
7.959183673469387710e-01
7.959183673469387710e-01
7.981859410430839352e-01
7.981859410430839352e-01
8.027210884353741527e-01
8.027210884353741527e-01
8.049886621315193169e-01
8.049886621315193169e-01
8.095238095238095344e-01
8.095238095238095344e-01
8.117913832199546986e-01
8.117913832199546986e-01
8.140589569160997518e-01
8.140589569160997518e-01
8.163265306122449161e-01
8.163265306122449161e-01
8.185941043083899693e-01
8.185941043083899693e-01
8.208616780045351335e-01
8.208616780045351335e-01
8.231292517006802978e-01
8.231292517006802978e-01
8.253968253968253510e-01
8.253968253968253510e-01
8.299319727891156795e-01
8.299319727891156795e-01
8.299319727891156795e-01
8.299319727891156795e-01
8.321995464852607327e-01
8.321995464852607327e-01
8.344671201814058970e-01
8.344671201814058970e-01
8.390022675736961144e-01
8.390022675736961144e-01
8.412698412698412787e-01
8.412698412698412787e-01
8.458049886621314961e-01
8.458049886621314961e-01
8.503401360544217136e-01
8.503401360544217136e-01
8.526077097505668778e-01
8.526077097505668778e-01
8.548752834467120421e-01
8.548752834467120421e-01
8.571428571428570953e-01
8.571428571428570953e-01
8.616780045351474238e-01
8.616780045351474238e-01
8.639455782312924770e-01
8.639455782312924770e-01
8.684807256235828055e-01
8.684807256235828055e-01
8.707482993197278587e-01
8.707482993197278587e-01
8.730158730158730229e-01
8.730158730158730229e-01
8.752834467120181872e-01
8.752834467120181872e-01
8.775510204081632404e-01
8.775510204081632404e-01
8.798185941043084046e-01
8.798185941043084046e-01
8.820861678004535689e-01
8.820861678004535689e-01
8.843537414965986221e-01
8.843537414965986221e-01
8.843537414965986221e-01
8.866213151927437863e-01
8.866213151927437863e-01
8.888888888888888395e-01
8.888888888888888395e-01
8.911564625850340038e-01
8.911564625850340038e-01
8.934240362811791680e-01
8.934240362811791680e-01
8.956916099773242212e-01
8.956916099773242212e-01
8.979591836734693855e-01
8.979591836734693855e-01
9.002267573696145497e-01
9.002267573696145497e-01
9.047619047619047672e-01
9.047619047619047672e-01
9.070294784580499314e-01
9.070294784580499314e-01
9.092970521541949847e-01
9.092970521541949847e-01
9.115646258503401489e-01
9.115646258503401489e-01
9.138321995464853131e-01
9.138321995464853131e-01
9.160997732426303664e-01
9.160997732426303664e-01
9.183673469387755306e-01
9.183673469387755306e-01
9.206349206349205838e-01
9.206349206349205838e-01
9.229024943310657481e-01
9.229024943310657481e-01
9.251700680272109123e-01
9.251700680272109123e-01
9.274376417233559655e-01
9.274376417233559655e-01
9.297052154195011298e-01
9.297052154195011298e-01
9.319727891156462940e-01
9.319727891156462940e-01
9.342403628117913472e-01
9.342403628117913472e-01
9.365079365079365115e-01
9.365079365079365115e-01
9.387755102040816757e-01
9.387755102040816757e-01
9.433106575963718932e-01
9.433106575963718932e-01
9.455782312925170574e-01
9.455782312925170574e-01
9.478458049886621106e-01
9.478458049886621106e-01
9.501133786848072749e-01
9.501133786848072749e-01
9.523809523809523281e-01
9.523809523809523281e-01
9.546485260770974923e-01
9.546485260770974923e-01
9.569160997732426566e-01
9.569160997732426566e-01
9.591836734693877098e-01
9.591836734693877098e-01
9.614512471655328740e-01
9.614512471655328740e-01
9.637188208616780383e-01
9.637188208616780383e-01
9.659863945578230915e-01
9.659863945578230915e-01
9.682539682539682557e-01
9.682539682539682557e-01
9.705215419501134200e-01
9.705215419501134200e-01
9.727891156462584732e-01
9.727891156462584732e-01
9.750566893424036374e-01
9.750566893424036374e-01
9.773242630385488017e-01
9.773242630385488017e-01
9.795918367346938549e-01
9.795918367346938549e-01
9.818594104308390191e-01
9.818594104308390191e-01
9.841269841269840724e-01
9.841269841269840724e-01
9.863945578231292366e-01
9.863945578231292366e-01
9.863945578231292366e-01
9.863945578231292366e-01
9.886621315192744008e-01
9.886621315192744008e-01
9.909297052154194541e-01
9.909297052154194541e-01
9.931972789115646183e-01
9.931972789115646183e-01
9.954648526077097825e-01
9.954648526077097825e-01
9.977324263038548358e-01
9.977324263038548358e-01
1.000000000000000000e+00
1.000000000000000000e+00
