# Supplementary material for: PICNIC accurately predicts condensate-forming proteins regardless of their structural disorder across organisms
Source: Nat Commun. 2024 Dec 11;15:10668. doi: 10.1038/s41467-024-55089-x (PMC11634905; doi:10.1038/s41467-024-55089-x)
Supplement: Supplementary file 11 — Source Data files [file 41467_2024_55089_MOESM11_ESM.zip › Source_Data_file/supplementary/Figure_S3/roc/phasepdb/PhaSepDB high-throughput_PdPS-8fea_roc_fpr.csv]

0.000000000000000000e+00
5.005005005005004962e-04
1.001001001001000992e-03
1.001001001001000992e-03
1.501501501501501488e-03
1.501501501501501488e-03
2.502502502502502481e-03
2.502502502502502481e-03
3.503503503503503473e-03
3.503503503503503473e-03
4.004004004004003969e-03
4.004004004004003969e-03
4.504504504504504465e-03
4.504504504504504465e-03
5.005005005005004962e-03
5.005005005005004962e-03
6.006006006006005954e-03
6.006006006006005954e-03
6.506506506506506450e-03
6.506506506506506450e-03
7.007007007007006946e-03
7.007007007007006946e-03
8.008008008008007939e-03
8.008008008008007939e-03
8.508508508508509302e-03
8.508508508508509302e-03
1.201201201201201191e-02
1.201201201201201191e-02
1.251251251251251327e-02
1.251251251251251327e-02
1.351351351351351426e-02
1.351351351351351426e-02
1.501501501501501488e-02
1.501501501501501488e-02
1.551551551551551625e-02
1.551551551551551625e-02
1.601601601601601588e-02
1.601601601601601588e-02
1.701701701701701860e-02
1.701701701701701860e-02
1.851851851851851749e-02
1.851851851851851749e-02
2.052052052052051948e-02
2.052052052052051948e-02
2.102102102102102257e-02
2.102102102102102257e-02
2.252252252252252146e-02
2.252252252252252146e-02
2.302302302302302456e-02
2.302302302302302456e-02
2.352352352352352419e-02
2.352352352352352419e-02
2.402402402402402382e-02
2.402402402402402382e-02
2.752752752752752816e-02
2.752752752752752816e-02
2.852852852852852741e-02
2.852852852852852741e-02
2.952952952952953014e-02
2.952952952952953014e-02
3.103103103103103250e-02
3.103103103103103250e-02
3.203203203203203175e-02
3.203203203203203175e-02
3.403403403403403721e-02
3.403403403403403721e-02
3.553553553553553263e-02
3.553553553553553263e-02
3.653653653653653882e-02
3.653653653653653882e-02
4.054054054054054279e-02
4.054054054054054279e-02
4.204204204204204515e-02
4.204204204204204515e-02
4.454454454454454676e-02
4.454454454454454676e-02
4.504504504504504292e-02
4.504504504504504292e-02
4.854854854854855073e-02
4.854854854854855073e-02
4.904904904904904689e-02
4.904904904904904689e-02
4.954954954954954999e-02
4.954954954954954999e-02
5.055055055055054924e-02
5.055055055055054924e-02
5.105105105105105234e-02
5.105105105105105234e-02
5.205205205205205160e-02
5.205205205205205160e-02
5.855855855855855718e-02
5.855855855855855718e-02
5.905905905905906028e-02
5.905905905905906028e-02
6.156156156156156189e-02
6.156156156156156189e-02
6.206206206206206499e-02
6.206206206206206499e-02
6.356356356356356041e-02
6.356356356356356041e-02
6.406406406406406351e-02
6.406406406406406351e-02
6.656656656656656512e-02
6.656656656656656512e-02
6.806806806806807442e-02
6.806806806806807442e-02
6.956956956956956983e-02
6.956956956956956983e-02
7.057057057057057603e-02
7.057057057057057603e-02
7.157157157157156835e-02
7.157157157157156835e-02
7.407407407407406996e-02
7.407407407407406996e-02
7.507507507507507616e-02
7.507507507507507616e-02
7.657657657657657158e-02
7.657657657657657158e-02
7.957957957957957629e-02
7.957957957957957629e-02
8.058058058058058248e-02
8.058058058058058248e-02
8.158158158158157480e-02
8.158158158158157480e-02
8.258258258258258100e-02
8.258258258258258100e-02
8.358358358358358720e-02
8.358358358358358720e-02
8.408408408408409029e-02
8.408408408408409029e-02
8.558558558558558571e-02
8.558558558558558571e-02
8.708708708708708113e-02
8.708708708708708113e-02
8.808808808808808732e-02
8.808808808808808732e-02
8.908908908908909352e-02
8.908908908908909352e-02
9.009009009009008584e-02
9.009009009009008584e-02
9.059059059059058894e-02
9.059059059059058894e-02
9.159159159159159513e-02
9.159159159159159513e-02
9.309309309309309055e-02
9.309309309309309055e-02
9.409409409409409675e-02
9.409409409409409675e-02
9.609609609609609526e-02
9.609609609609609526e-02
9.659659659659659836e-02
9.659659659659659836e-02
1.006006006006005954e-01
1.006006006006005954e-01
1.031031031031030970e-01
1.031031031031030970e-01
1.106106106106106157e-01
1.106106106106106157e-01
1.166166166166166113e-01
1.166166166166166113e-01
1.186186186186186237e-01
1.186186186186186237e-01
1.196196196196196160e-01
1.196196196196196160e-01
1.246246246246246192e-01
1.246246246246246192e-01
1.266266266266266316e-01
1.266266266266266316e-01
1.286286286286286162e-01
1.286286286286286162e-01
1.291291291291291332e-01
1.291291291291291332e-01
1.316316316316316348e-01
1.316316316316316348e-01
1.381381381381381335e-01
1.381381381381381335e-01
1.391391391391391397e-01
1.391391391391391397e-01
1.421421421421421305e-01
1.421421421421421305e-01
1.426426426426426475e-01
1.426426426426426475e-01
1.436436436436436537e-01
1.436436436436436537e-01
1.471471471471471337e-01
1.471471471471471337e-01
1.481481481481481399e-01
1.481481481481481399e-01
1.486486486486486569e-01
1.486486486486486569e-01
1.491491491491491461e-01
1.491491491491491461e-01
1.506506506506506415e-01
1.506506506506506415e-01
1.511511511511511585e-01
1.511511511511511585e-01
1.516516516516516477e-01
1.516516516516516477e-01
1.541541541541541493e-01
1.541541541541541493e-01
1.581581581581581464e-01
1.581581581581581464e-01
1.591591591591591526e-01
1.591591591591591526e-01
1.611611611611611650e-01
1.611611611611611650e-01
1.631631631631631496e-01
1.631631631631631496e-01
1.636636636636636666e-01
1.636636636636636666e-01
1.651651651651651620e-01
1.651651651651651620e-01
1.656656656656656790e-01
1.656656656656656790e-01
1.716716716716716606e-01
1.716716716716716606e-01
1.821821821821821841e-01
1.821821821821821841e-01
1.856856856856856919e-01
1.856856856856856919e-01
1.861861861861861811e-01
1.861861861861861811e-01
1.876876876876876765e-01
1.876876876876876765e-01
1.881881881881881935e-01
1.881881881881881935e-01
1.886886886886886827e-01
1.886886886886886827e-01
1.896896896896896889e-01
1.896896896896896889e-01
1.906906906906906951e-01
1.906906906906906951e-01
1.911911911911911843e-01
1.911911911911911843e-01
1.961961961961961876e-01
1.961961961961961876e-01
1.971971971971971938e-01
1.971971971971971938e-01
1.976976976976977107e-01
1.976976976976977107e-01
2.002002002002002123e-01
2.002002002002002123e-01
2.052052052052052156e-01
2.052052052052052156e-01
2.062062062062061940e-01
2.062062062062061940e-01
2.077077077077077172e-01
2.077077077077077172e-01
2.112112112112112250e-01
2.112112112112112250e-01
2.127127127127127204e-01
2.127127127127127204e-01
2.132132132132132096e-01
2.132132132132132096e-01
2.177177177177177236e-01
2.177177177177177236e-01
2.182182182182182129e-01
2.182182182182182129e-01
2.207207207207207145e-01
2.207207207207207145e-01
2.212212212212212314e-01
2.212212212212212314e-01
2.322322322322322441e-01
2.322322322322322441e-01
2.327327327327327333e-01
2.327327327327327333e-01
2.347347347347347457e-01
2.347347347347347457e-01
2.352352352352352349e-01
2.352352352352352349e-01
2.362362362362362411e-01
2.362362362362362411e-01
2.397397397397397489e-01
2.397397397397397489e-01
2.402402402402402382e-01
2.402402402402402382e-01
2.427427427427427398e-01
2.427427427427427398e-01
2.477477477477477430e-01
2.477477477477477430e-01
2.502502502502502724e-01
2.502502502502502724e-01
2.532532532532532632e-01
2.532532532532532632e-01
2.582582582582582664e-01
2.582582582582582664e-01
2.592592592592592449e-01
2.592592592592592449e-01
2.602602602602602788e-01
2.602602602602602788e-01
2.622622622622622357e-01
2.622622622622622357e-01
2.627627627627627804e-01
2.627627627627627804e-01
2.647647647647647373e-01
2.647647647647647373e-01
2.662662662662662605e-01
2.662662662662662605e-01
2.672672672672672944e-01
2.672672672672672944e-01
2.687687687687687621e-01
2.687687687687687621e-01
2.702702702702702853e-01
2.702702702702702853e-01
2.737737737737737653e-01
2.737737737737737653e-01
2.742742742742742545e-01
2.742742742742742545e-01
2.782782782782782793e-01
2.782782782782782793e-01
2.817817817817817594e-01
2.817817817817817594e-01
2.837837837837837718e-01
2.837837837837837718e-01
2.847847847847848057e-01
2.847847847847848057e-01
2.902902902902902982e-01
2.902902902902902982e-01
2.907907907907907874e-01
2.907907907907907874e-01
2.912912912912912766e-01
2.912912912912912766e-01
2.972972972972973138e-01
2.972972972972973138e-01
2.982982982982982922e-01
2.982982982982982922e-01
3.003003003003003046e-01
3.003003003003003046e-01
3.013013013013012831e-01
3.013013013013012831e-01
3.018018018018018278e-01
3.018018018018018278e-01
3.088088088088087879e-01
3.088088088088087879e-01
3.098098098098098219e-01
3.098098098098098219e-01
3.103103103103103111e-01
3.103103103103103111e-01
3.133133133133133019e-01
3.133133133133133019e-01
3.163163163163162928e-01
3.163163163163162928e-01
3.168168168168168375e-01
3.168168168168168375e-01
3.178178178178178159e-01
3.178178178178178159e-01
3.213213213213212960e-01
3.213213213213212960e-01
3.223223223223223299e-01
3.223223223223223299e-01
3.278278278278278224e-01
3.278278278278278224e-01
3.288288288288288563e-01
3.288288288288288563e-01
3.308308308308308132e-01
3.308308308308308132e-01
3.328328328328328256e-01
3.328328328328328256e-01
3.333333333333333148e-01
3.333333333333333148e-01
3.368368368368368504e-01
3.368368368368368504e-01
3.373373373373373396e-01
3.373373373373373396e-01
3.378378378378378288e-01
3.378378378378378288e-01
3.398398398398398412e-01
3.398398398398398412e-01
3.403403403403403304e-01
3.403403403403403304e-01
3.408408408408408197e-01
3.408408408408408197e-01
3.413413413413413644e-01
3.413413413413413644e-01
3.418418418418418536e-01
3.418418418418418536e-01
3.443443443443443552e-01
3.443443443443443552e-01
3.468468468468468568e-01
3.468468468468468568e-01
3.508508508508508261e-01
3.508508508508508261e-01
3.513513513513513709e-01
3.513513513513513709e-01
3.528528528528528385e-01
3.528528528528528385e-01
3.558558558558558294e-01
3.558558558558558294e-01
3.568568568568568633e-01
3.568568568568568633e-01
3.588588588588588757e-01
3.588588588588588757e-01
3.653653653653653466e-01
3.653653653653653466e-01
3.688688688688688821e-01
3.688688688688688821e-01
3.698698698698698606e-01
3.698698698698698606e-01
3.728728728728728514e-01
3.728728728728728514e-01
3.758758758758758978e-01
3.758758758758758978e-01
3.763763763763763870e-01
3.763763763763763870e-01
3.808808808808809010e-01
3.808808808808809010e-01
3.818818818818818794e-01
3.818818818818818794e-01
3.843843843843843811e-01
3.843843843843843811e-01
3.853853853853853595e-01
3.853853853853853595e-01
3.858858858858859042e-01
3.858858858858859042e-01
3.873873873873873719e-01
3.873873873873873719e-01
3.908908908908909074e-01
3.908908908908909074e-01
3.968968968968968891e-01
3.968968968968968891e-01
3.993993993993993907e-01
3.993993993993993907e-01
4.009009009009009139e-01
4.009009009009009139e-01
4.024024024024023816e-01
4.024024024024023816e-01
4.054054054054054279e-01
4.054054054054054279e-01
4.084084084084084187e-01
4.084084084084084187e-01
4.094094094094093972e-01
4.094094094094093972e-01
4.109109109109109204e-01
4.109109109109109204e-01
4.129129129129129328e-01
4.129129129129129328e-01
4.169169169169169020e-01
4.169169169169169020e-01
4.174174174174173912e-01
4.174174174174173912e-01
4.209209209209209268e-01
4.209209209209209268e-01
4.239239239239239176e-01
4.239239239239239176e-01
4.269269269269269085e-01
4.269269269269269085e-01
4.314314314314314225e-01
4.314314314314314225e-01
4.389389389389389273e-01
4.389389389389389273e-01
4.494494494494494230e-01
4.494494494494494230e-01
4.539539539539539370e-01
4.539539539539539370e-01
4.544544544544544817e-01
4.544544544544544817e-01
4.584584584584584510e-01
4.584584584584584510e-01
4.654654654654654666e-01
4.654654654654654666e-01
4.679679679679679682e-01
4.679679679679679682e-01
4.694694694694694914e-01
4.694694694694694914e-01
4.729729729729729715e-01
4.729729729729729715e-01
4.754754754754754731e-01
4.754754754754754731e-01
4.759759759759759623e-01
4.759759759759759623e-01
4.779779779779779747e-01
4.779779779779779747e-01
4.804804804804804763e-01
4.804804804804804763e-01
4.864864864864865135e-01
4.864864864864865135e-01
4.884884884884884704e-01
4.884884884884884704e-01
4.904904904904904828e-01
4.904904904904904828e-01
5.120120120120119633e-01
5.120120120120119633e-01
5.150150150150150097e-01
5.150150150150150097e-01
5.160160160160159881e-01
5.160160160160159881e-01
5.190190190190190345e-01
5.190190190190190345e-01
5.200200200200200129e-01
5.200200200200200129e-01
5.205205205205205576e-01
5.205205205205205576e-01
5.230230230230230593e-01
5.230230230230230593e-01
5.260260260260259946e-01
5.260260260260259946e-01
5.300300300300300194e-01
5.300300300300300194e-01
5.335335335335334994e-01
5.335335335335334994e-01
5.345345345345345889e-01
5.345345345345345889e-01
5.405405405405405705e-01
5.405405405405405705e-01
5.465465465465465522e-01
5.465465465465465522e-01
5.470470470470470969e-01
5.470470470470470969e-01
5.485485485485485091e-01
5.485485485485485091e-01
5.490490490490490538e-01
5.490490490490490538e-01
5.525525525525525339e-01
5.525525525525525339e-01
5.570570570570571034e-01
5.570570570570571034e-01
5.650650650650650419e-01
5.650650650650650419e-01
5.665665665665665651e-01
5.665665665665665651e-01
5.715715715715715683e-01
5.715715715715715683e-01
5.720720720720721131e-01
5.720720720720721131e-01
5.745745745745746147e-01
5.745745745745746147e-01
5.770770770770771163e-01
5.770770770770771163e-01
5.910910910910910365e-01
5.910910910910910365e-01
5.920920920920921260e-01
5.920920920920921260e-01
5.960960960960961508e-01
5.960960960960961508e-01
5.980980980980981077e-01
5.980980980980981077e-01
6.036036036036036556e-01
6.036036036036036556e-01
6.061061061061061572e-01
6.061061061061061572e-01
6.231231231231231238e-01
6.231231231231231238e-01
6.256256256256256254e-01
6.256256256256256254e-01
6.321321321321321518e-01
6.321321321321321518e-01
6.346346346346346534e-01
6.346346346346346534e-01
6.376376376376375887e-01
6.376376376376375887e-01
6.391391391391391119e-01
6.391391391391391119e-01
6.416416416416416135e-01
6.416416416416416135e-01
6.456456456456456383e-01
6.456456456456456383e-01
6.476476476476475952e-01
6.476476476476475952e-01
6.561561561561561895e-01
6.561561561561561895e-01
6.576576576576577127e-01
6.576576576576577127e-01
6.616616616616616264e-01
6.616616616616616264e-01
6.661661661661661959e-01
6.661661661661661959e-01
6.716716716716716329e-01
6.716716716716716329e-01
6.766766766766766361e-01
6.766766766766766361e-01
6.786786786786787040e-01
6.786786786786787040e-01
6.791791791791791377e-01
6.791791791791791377e-01
6.801801801801802272e-01
6.801801801801802272e-01
6.821821821821821841e-01
6.821821821821821841e-01
6.856856856856856641e-01
6.856856856856856641e-01
6.901901901901902336e-01
6.901901901901902336e-01
6.911911911911912121e-01
6.911911911911912121e-01
7.047047047047046986e-01
7.047047047047046986e-01
7.172172172172172067e-01
7.172172172172172067e-01
7.177177177177177514e-01
7.177177177177177514e-01
7.182182182182181851e-01
7.182182182182181851e-01
7.187187187187187298e-01
7.187187187187187298e-01
7.247247247247247115e-01
7.247247247247247115e-01
7.252252252252252562e-01
7.252252252252252562e-01
7.262262262262262347e-01
7.262262262262262347e-01
7.322322322322322163e-01
7.322322322322322163e-01
7.332332332332331948e-01
7.332332332332331948e-01
7.347347347347347180e-01
7.367367367367367859e-01
7.437437437437437460e-01
7.437437437437437460e-01
7.587587587587587556e-01
7.587587587587587556e-01
7.747747747747747438e-01
7.747747747747747438e-01
7.757757757757757222e-01
7.757757757757757222e-01
7.787787787787787686e-01
7.787787787787787686e-01
7.837837837837837718e-01
7.837837837837837718e-01
7.912912912912912766e-01
7.912912912912912766e-01
7.987987987987987815e-01
7.987987987987987815e-01
8.018018018018018278e-01
8.018018018018018278e-01
8.073073073073072647e-01
8.083083083083083542e-01
8.128128128128128127e-01
8.128128128128128127e-01
8.218218218218218407e-01
8.218218218218218407e-01
8.258258258258258655e-01
8.258258258258258655e-01
8.268268268268268439e-01
8.268268268268268439e-01
8.338338338338338041e-01
8.338338338338338041e-01
8.433433433433433768e-01
8.433433433433433768e-01
8.438438438438438105e-01
8.438438438438438105e-01
8.448448448448449000e-01
8.448448448448449000e-01
8.453453453453453337e-01
8.453453453453453337e-01
8.633633633633633897e-01
8.633633633633633897e-01
8.668668668668668698e-01
8.668668668668668698e-01
8.683683683683683929e-01
8.683683683683683929e-01
8.768768768768768762e-01
8.768768768768768762e-01
8.788788788788788331e-01
8.788788788788788331e-01
8.853853853853853595e-01
8.853853853853853595e-01
9.099099099099099419e-01
9.099099099099099419e-01
9.379379379379378934e-01
9.379379379379378934e-01
9.384384384384384381e-01
9.384384384384384381e-01
9.444444444444444198e-01
9.444444444444444198e-01
9.584584584584584510e-01
9.594594594594594295e-01
9.614614614614614974e-01
9.624624624624624758e-01
9.639639639639639990e-01
9.639639639639639990e-01
9.784784784784784639e-01
9.794794794794794424e-01
9.824824824824824887e-01
9.824824824824824887e-01
9.854854854854855351e-01
9.854854854854855351e-01
9.924924924924924952e-01
9.924924924924924952e-01
1.000000000000000000e+00
