# Supplementary material for: PICNIC accurately predicts condensate-forming proteins regardless of their structural disorder across organisms
Source: Nat Commun. 2024 Dec 11;15:10668. doi: 10.1038/s41467-024-55089-x (PMC11634905; doi:10.1038/s41467-024-55089-x)
Supplement: Supplementary file 11 — Source Data files [file 41467_2024_55089_MOESM11_ESM.zip › Source_Data_file/supplementary/Figure_S3/roc/phasepdb/PhaSepDB high-throughput_FuzDrop_roc_tpr.csv]

0.000000000000000000e+00
1.111111111111111049e-01
1.678004535147392395e-01
1.904761904761904656e-01
2.063492063492063378e-01
2.199546485260771012e-01
2.335600907029478368e-01
2.358276643990929733e-01
2.403628117913832185e-01
2.426303854875283550e-01
2.517006802721088454e-01
2.585034013605442271e-01
2.653061224489796088e-01
2.743764172335600993e-01
2.789115646258503167e-01
2.789115646258503167e-01
2.834467120181405897e-01
2.879818594104308627e-01
2.970521541950113531e-01
3.015873015873015706e-01
3.083900226757369523e-01
3.129251700680272252e-01
3.151927437641723340e-01
3.174603174603174427e-01
3.242630385487528244e-01
3.242630385487528244e-01
3.242630385487528244e-01
3.310657596371882061e-01
3.401360544217686965e-01
3.446712018140589695e-01
3.469387755102040782e-01
3.492063492063491870e-01
3.537414965986394599e-01
3.560090702947845687e-01
3.628117913832199504e-01
3.673469387755102233e-01
3.764172335600907138e-01
3.854875283446712042e-01
3.900226757369614772e-01
3.990929705215419676e-01
4.058956916099773493e-01
4.126984126984126755e-01
4.172335600907029485e-01
4.263038548752834389e-01
4.331065759637188206e-01
4.353741496598639293e-01
4.444444444444444198e-01
4.489795918367346927e-01
4.512471655328798015e-01
4.557823129251700744e-01
4.625850340136054561e-01
4.671201814058956736e-01
4.761904761904761640e-01
4.875283446712018187e-01
4.897959183673469274e-01
4.965986394557823091e-01
5.011337868480725266e-01
5.011337868480725266e-01
5.238095238095238360e-01
5.328798185941042709e-01
5.396825396825396526e-01
5.419501133786848168e-01
5.555555555555555802e-01
5.623582766439909619e-01
5.714285714285713969e-01
5.850340136054421603e-01
5.963718820861677594e-01
6.054421768707483054e-01
6.122448979591836871e-01
6.258503401360544505e-01
6.326530612244898322e-01
6.507936507936508130e-01
6.666666666666666297e-01
6.802721088435373931e-01
6.916099773242629922e-01
7.097505668934240841e-01
7.256235827664399007e-01
7.460317460317460458e-01
7.732426303854875727e-01
7.868480725623582250e-01
7.981859410430839352e-01
8.185941043083899693e-01
8.344671201814058970e-01
8.548752834467120421e-01
8.752834467120181872e-01
8.979591836734693855e-01
9.160997732426303664e-01
9.501133786848072749e-01
9.750566893424036374e-01
9.954648526077097825e-01
9.977324263038548358e-01
1.000000000000000000e+00
1.000000000000000000e+00
