# Supplementary material for: PICNIC accurately predicts condensate-forming proteins regardless of their structural disorder across organisms
Source: Nat Commun. 2024 Dec 11;15:10668. doi: 10.1038/s41467-024-55089-x (PMC11634905; doi:10.1038/s41467-024-55089-x)
Supplement: Supplementary file 11 — Source Data files [file 41467_2024_55089_MOESM11_ESM.zip › Source_Data_file/supplementary/Figure_S3/roc/phasepdb/PhaSepDB high-throughput_DeePhase_roc_fpr.csv]

0.000000000000000000e+00
0.000000000000000000e+00
0.000000000000000000e+00
2.502502502502502481e-03
2.502502502502502481e-03
4.004004004004003969e-03
4.004004004004003969e-03
4.504504504504504465e-03
4.504504504504504465e-03
5.505505505505505458e-03
5.505505505505505458e-03
6.006006006006005954e-03
6.006006006006005954e-03
6.506506506506506450e-03
6.506506506506506450e-03
1.701701701701701860e-02
1.701701701701701860e-02
1.951951951951952022e-02
1.951951951951952022e-02
2.352352352352352419e-02
2.352352352352352419e-02
2.452452452452452344e-02
2.452452452452452344e-02
2.702702702702702853e-02
2.702702702702702853e-02
3.053053053053052940e-02
3.053053053053052940e-02
3.103103103103103250e-02
3.103103103103103250e-02
3.953953953953953659e-02
3.953953953953953659e-02
4.454454454454454676e-02
4.454454454454454676e-02
4.604604604604604912e-02
4.604604604604604912e-02
4.754754754754754453e-02
4.754754754754754453e-02
4.804804804804804763e-02
4.804804804804804763e-02
4.904904904904904689e-02
4.904904904904904689e-02
4.954954954954954999e-02
4.954954954954954999e-02
5.005005005005005309e-02
5.005005005005005309e-02
5.355355355355355396e-02
5.355355355355355396e-02
5.505505505505505631e-02
5.505505505505505631e-02
5.555555555555555247e-02
5.555555555555555247e-02
5.705705705705705483e-02
5.705705705705705483e-02
6.006006006006005954e-02
6.006006006006005954e-02
6.056056056056056264e-02
6.056056056056056264e-02
6.656656656656656512e-02
6.656656656656656512e-02
6.856856856856856364e-02
6.856856856856856364e-02
7.057057057057057603e-02
7.057057057057057603e-02
7.607607607607608236e-02
7.607607607607608236e-02
7.957957957957957629e-02
7.957957957957957629e-02
8.558558558558558571e-02
8.558558558558558571e-02
8.658658658658659191e-02
8.658658658658659191e-02
9.609609609609609526e-02
9.609609609609609526e-02
9.859859859859859688e-02
9.859859859859859688e-02
9.909909909909909997e-02
9.909909909909909997e-02
1.006006006006005954e-01
1.006006006006005954e-01
1.046046046046046063e-01
1.046046046046046063e-01
1.081081081081081141e-01
1.081081081081081141e-01
1.096096096096096095e-01
1.096096096096096095e-01
1.101101101101101126e-01
1.101101101101101126e-01
1.106106106106106157e-01
1.106106106106106157e-01
1.121121121121121111e-01
1.121121121121121111e-01
1.136136136136136204e-01
1.136136136136136204e-01
1.146146146146146128e-01
1.146146146146146128e-01
1.171171171171171144e-01
1.171171171171171144e-01
1.216216216216216284e-01
1.216216216216216284e-01
1.231231231231231238e-01
1.231231231231231238e-01
1.241241241241241300e-01
1.241241241241241300e-01
1.246246246246246192e-01
1.246246246246246192e-01
1.256256256256256254e-01
1.256256256256256254e-01
1.276276276276276378e-01
1.276276276276276378e-01
1.311311311311311179e-01
1.311311311311311179e-01
1.396396396396396289e-01
1.396396396396396289e-01
1.411411411411411521e-01
1.411411411411411521e-01
1.486486486486486569e-01
1.486486486486486569e-01
1.501501501501501523e-01
1.501501501501501523e-01
1.536536536536536601e-01
1.536536536536536601e-01
1.541541541541541493e-01
1.541541541541541493e-01
1.581581581581581464e-01
1.581581581581581464e-01
1.616616616616616542e-01
1.616616616616616542e-01
1.621621621621621712e-01
1.621621621621621712e-01
1.681681681681681806e-01
1.681681681681681806e-01
1.691691691691691590e-01
1.691691691691691590e-01
1.696696696696696760e-01
1.696696696696696760e-01
1.711711711711711714e-01
1.711711711711711714e-01
1.731731731731731838e-01
1.731731731731731838e-01
1.746746746746746792e-01
1.746746746746746792e-01
1.771771771771771808e-01
1.771771771771771808e-01
1.821821821821821841e-01
1.821821821821821841e-01
1.846846846846846857e-01
1.846846846846846857e-01
1.856856856856856919e-01
1.856856856856856919e-01
1.861861861861861811e-01
1.861861861861861811e-01
1.891891891891891997e-01
1.891891891891891997e-01
1.896896896896896889e-01
1.896896896896896889e-01
1.956956956956956983e-01
1.956956956956956983e-01
1.971971971971971938e-01
1.971971971971971938e-01
2.082082082082082064e-01
2.082082082082082064e-01
2.107107107107107080e-01
2.107107107107107080e-01
2.132132132132132096e-01
2.132132132132132096e-01
2.167167167167167174e-01
2.167167167167167174e-01
2.192192192192192191e-01
2.192192192192192191e-01
2.217217217217217207e-01
2.217217217217217207e-01
2.242242242242242223e-01
2.242242242242242223e-01
2.262262262262262347e-01
2.262262262262262347e-01
2.282282282282282193e-01
2.282282282282282193e-01
2.287287287287287363e-01
2.287287287287287363e-01
2.302302302302302317e-01
2.302302302302302317e-01
2.307307307307307209e-01
2.307307307307307209e-01
2.317317317317317271e-01
2.317317317317317271e-01
2.322322322322322441e-01
2.322322322322322441e-01
2.352352352352352349e-01
2.352352352352352349e-01
2.377377377377377365e-01
2.377377377377377365e-01
2.392392392392392320e-01
2.392392392392392320e-01
2.402402402402402382e-01
2.402402402402402382e-01
2.462462462462462476e-01
2.462462462462462476e-01
2.467467467467467368e-01
2.467467467467467368e-01
2.472472472472472538e-01
2.472472472472472538e-01
2.477477477477477430e-01
2.477477477477477430e-01
2.517517517517517400e-01
2.517517517517517400e-01
2.552552552552552756e-01
2.552552552552552756e-01
2.567567567567567433e-01
2.567567567567567433e-01
2.577577577577577772e-01
2.577577577577577772e-01
2.587587587587587556e-01
2.587587587587587556e-01
2.602602602602602788e-01
2.602602602602602788e-01
2.617617617617617465e-01
2.617617617617617465e-01
2.622622622622622357e-01
2.622622622622622357e-01
2.627627627627627804e-01
2.627627627627627804e-01
2.657657657657657713e-01
2.657657657657657713e-01
2.712712712712712637e-01
2.712712712712712637e-01
2.752752752752752885e-01
2.752752752752752885e-01
2.777777777777777901e-01
2.777777777777777901e-01
2.787787787787787686e-01
2.787787787787787686e-01
2.822822822822823041e-01
2.822822822822823041e-01
2.832832832832832826e-01
2.832832832832832826e-01
2.842842842842842610e-01
2.842842842842842610e-01
2.862862862862862734e-01
2.862862862862862734e-01
2.872872872872873073e-01
2.872872872872873073e-01
2.882882882882882858e-01
2.882882882882882858e-01
2.892892892892892642e-01
2.892892892892892642e-01
2.922922922922923106e-01
2.922922922922923106e-01
2.932932932932932890e-01
2.932932932932932890e-01
2.987987987987987815e-01
2.987987987987987815e-01
2.997997997997998154e-01
2.997997997997998154e-01
3.078078078078078095e-01
3.078078078078078095e-01
3.088088088088087879e-01
3.088088088088087879e-01
3.108108108108108003e-01
3.108108108108108003e-01
3.113113113113112895e-01
3.113113113113112895e-01
3.128128128128128127e-01
3.128128128128128127e-01
3.163163163163162928e-01
3.163163163163162928e-01
3.183183183183183051e-01
3.183183183183183051e-01
3.208208208208208068e-01
3.208208208208208068e-01
3.233233233233233084e-01
3.233233233233233084e-01
3.238238238238237976e-01
3.238238238238237976e-01
3.258258258258258100e-01
3.258258258258258100e-01
3.263263263263262992e-01
3.263263263263262992e-01
3.313313313313313579e-01
3.313313313313313579e-01
3.348348348348348380e-01
3.348348348348348380e-01
3.363363363363363612e-01
3.363363363363363612e-01
3.383383383383383181e-01
3.383383383383383181e-01
3.393393393393393520e-01
3.393393393393393520e-01
3.398398398398398412e-01
3.398398398398398412e-01
3.423423423423423428e-01
3.423423423423423428e-01
3.438438438438438660e-01
3.438438438438438660e-01
3.458458458458458229e-01
3.458458458458458229e-01
3.473473473473473461e-01
3.473473473473473461e-01
3.503503503503503369e-01
3.503503503503503369e-01
3.548548548548548509e-01
3.548548548548548509e-01
3.568568568568568633e-01
3.568568568568568633e-01
3.573573573573573525e-01
3.573573573573573525e-01
3.583583583583583310e-01
3.583583583583583310e-01
3.588588588588588757e-01
3.588588588588588757e-01
3.608608608608608881e-01
3.608608608608608881e-01
3.633633633633633897e-01
3.633633633633633897e-01
3.703703703703703498e-01
3.703703703703703498e-01
3.833833833833834026e-01
3.833833833833834026e-01
3.848848848848848703e-01
3.848848848848848703e-01
3.853853853853853595e-01
3.853853853853853595e-01
3.873873873873873719e-01
3.873873873873873719e-01
3.878878878878878611e-01
3.878878878878878611e-01
3.903903903903903627e-01
3.903903903903903627e-01
3.908908908908909074e-01
3.908908908908909074e-01
3.913913913913913967e-01
3.913913913913913967e-01
3.928928928928929198e-01
3.928928928928929198e-01
3.978978978978979231e-01
3.978978978978979231e-01
4.044044044044043940e-01
4.044044044044043940e-01
4.099099099099098864e-01
4.099099099099098864e-01
4.104104104104104311e-01
4.104104104104104311e-01
4.154154154154154344e-01
4.154154154154154344e-01
4.164164164164164128e-01
4.164164164164164128e-01
4.199199199199198929e-01
4.199199199199198929e-01
4.309309309309309333e-01
4.309309309309309333e-01
4.344344344344344133e-01
4.344344344344344133e-01
4.359359359359359365e-01
4.359359359359359365e-01
4.369369369369369149e-01
4.369369369369369149e-01
4.384384384384384381e-01
4.384384384384384381e-01
4.419419419419419182e-01
4.419419419419419182e-01
4.454454454454454537e-01
4.454454454454454537e-01
4.459459459459459429e-01
4.459459459459459429e-01
4.474474474474474661e-01
4.474474474474474661e-01
4.479479479479479553e-01
4.479479479479479553e-01
4.509509509509509462e-01
4.509509509509509462e-01
4.514514514514514354e-01
4.514514514514514354e-01
4.519519519519519246e-01
4.519519519519519246e-01
4.584584584584584510e-01
4.584584584584584510e-01
4.594594594594594850e-01
4.594594594594594850e-01
4.639639639639639435e-01
4.639639639639639435e-01
4.649649649649649774e-01
4.649649649649649774e-01
4.714714714714714483e-01
4.714714714714714483e-01
4.784784784784784639e-01
4.784784784784784639e-01
4.854854854854854795e-01
4.854854854854854795e-01
4.889889889889890151e-01
4.889889889889890151e-01
4.899899899899899935e-01
4.899899899899899935e-01
4.989989989989990216e-01
4.989989989989990216e-01
5.025025025025025016e-01
5.025025025025025016e-01
5.030030030030030463e-01
5.030030030030030463e-01
5.110110110110109849e-01
5.110110110110109849e-01
5.185185185185184897e-01
5.185185185185184897e-01
5.240240240240240377e-01
5.240240240240240377e-01
5.255255255255255609e-01
5.255255255255255609e-01
5.280280280280280625e-01
5.280280280280280625e-01
5.330330330330330657e-01
5.330330330330330657e-01
5.350350350350350226e-01
5.350350350350350226e-01
5.355355355355355673e-01
5.355355355355355673e-01
5.385385385385385026e-01
5.385385385385385026e-01
5.455455455455455738e-01
5.455455455455455738e-01
5.490490490490490538e-01
5.490490490490490538e-01
5.505505505505505770e-01
5.505505505505505770e-01
5.515515515515515554e-01
5.515515515515515554e-01
5.530530530530530786e-01
5.530530530530530786e-01
5.570570570570571034e-01
5.570570570570571034e-01
5.590590590590590603e-01
5.590590590590590603e-01
5.605605605605605835e-01
5.605605605605605835e-01
5.625625625625625403e-01
5.625625625625625403e-01
5.705705705705705899e-01
5.705705705705705899e-01
5.715715715715715683e-01
5.715715715715715683e-01
5.730730730730730915e-01
5.730730730730730915e-01
5.735735735735735252e-01
5.735735735735735252e-01
5.740740740740740700e-01
5.740740740740740700e-01
5.745745745745746147e-01
5.745745745745746147e-01
5.800800800800800516e-01
5.800800800800800516e-01
5.815815815815815748e-01
5.815815815815815748e-01
5.835835835835835317e-01
5.835835835835835317e-01
5.850850850850850549e-01
5.850850850850850549e-01
5.860860860860860333e-01
5.860860860860860333e-01
5.865865865865865780e-01
5.865865865865865780e-01
5.870870870870871228e-01
5.870870870870871228e-01
5.905905905905906028e-01
5.905905905905906028e-01
5.915915915915915813e-01
5.915915915915915813e-01
5.925925925925925597e-01
5.925925925925925597e-01
5.955955955955956060e-01
5.955955955955956060e-01
6.011011011011011540e-01
6.011011011011011540e-01
6.016016016016015877e-01
6.016016016016015877e-01
6.026026026026025662e-01
6.026026026026025662e-01
6.081081081081081141e-01
6.081081081081081141e-01
6.146146146146146405e-01
6.146146146146146405e-01
6.156156156156156189e-01
6.156156156156156189e-01
6.226226226226225791e-01
6.226226226226225791e-01
6.241241241241241022e-01
6.241241241241241022e-01
6.251251251251250807e-01
6.251251251251250807e-01
6.296296296296296502e-01
6.296296296296296502e-01
6.321321321321321518e-01
6.321321321321321518e-01
6.351351351351350871e-01
6.351351351351350871e-01
6.441441441441441151e-01
6.441441441441441151e-01
6.456456456456456383e-01
6.456456456456456383e-01
6.471471471471471615e-01
6.471471471471471615e-01
6.516516516516516200e-01
6.516516516516516200e-01
6.526526526526525984e-01
6.526526526526525984e-01
6.626626626626627159e-01
6.626626626626627159e-01
6.656656656656656512e-01
6.656656656656656512e-01
6.736736736736737008e-01
6.736736736736737008e-01
6.741741741741741345e-01
6.741741741741741345e-01
6.796796796796796825e-01
6.796796796796796825e-01
6.806806806806806609e-01
6.806806806806806609e-01
6.911911911911912121e-01
6.911911911911912121e-01
6.931931931931931690e-01
6.931931931931931690e-01
6.991991991991991506e-01
6.991991991991991506e-01
7.127127127127127482e-01
7.127127127127127482e-01
7.137137137137137266e-01
7.137137137137137266e-01
7.167167167167166619e-01
7.167167167167166619e-01
7.187187187187187298e-01
7.187187187187187298e-01
7.227227227227227546e-01
7.227227227227227546e-01
7.237237237237237331e-01
7.237237237237237331e-01
7.267267267267267794e-01
7.267267267267267794e-01
7.307307307307306932e-01
7.307307307307306932e-01
7.352352352352352627e-01
7.352352352352352627e-01
7.482482482482482045e-01
7.482482482482482045e-01
7.487487487487487492e-01
7.487487487487487492e-01
7.552552552552552756e-01
7.552552552552552756e-01
7.597597597597597341e-01
7.597597597597597341e-01
7.647647647647647373e-01
7.647647647647647373e-01
7.697697697697697405e-01
7.697697697697697405e-01
7.712712712712712637e-01
7.712712712712712637e-01
7.717717717717718084e-01
7.717717717717718084e-01
7.722722722722722422e-01
7.722722722722722422e-01
7.742742742742743101e-01
7.742742742742743101e-01
7.777777777777777901e-01
7.777777777777777901e-01
7.867867867867868181e-01
7.867867867867868181e-01
7.872872872872872518e-01
7.872872872872872518e-01
7.887887887887887750e-01
7.887887887887887750e-01
7.912912912912912766e-01
7.912912912912912766e-01
7.917917917917918214e-01
7.917917917917918214e-01
7.947947947947947567e-01
7.947947947947947567e-01
7.962962962962962798e-01
7.962962962962962798e-01
7.967967967967968246e-01
7.967967967967968246e-01
8.043043043043043294e-01
8.043043043043043294e-01
8.053053053053053079e-01
8.053053053053053079e-01
8.093093093093093326e-01
8.093093093093093326e-01
8.123123123123122680e-01
8.123123123123122680e-01
8.153153153153153143e-01
8.153153153153153143e-01
8.158158158158158590e-01
8.158158158158158590e-01
8.183183183183183607e-01
8.183183183183183607e-01
8.213213213213212960e-01
8.213213213213212960e-01
8.323323323323322809e-01
8.323323323323322809e-01
8.348348348348347825e-01
8.348348348348347825e-01
8.353353353353353272e-01
8.353353353353353272e-01
8.363363363363363057e-01
8.363363363363363057e-01
8.423423423423422873e-01
8.423423423423422873e-01
8.463463463463463121e-01
8.463463463463463121e-01
8.478478478478478353e-01
8.478478478478478353e-01
8.503503503503503369e-01
8.503503503503503369e-01
8.543543543543543617e-01
8.543543543543543617e-01
8.548548548548549064e-01
8.548548548548549064e-01
8.588588588588588202e-01
8.588588588588588202e-01
8.598598598598599096e-01
8.598598598598599096e-01
8.618618618618618665e-01
8.618618618618618665e-01
8.653653653653653466e-01
8.653653653653653466e-01
8.658658658658658913e-01
8.658658658658658913e-01
8.693693693693693714e-01
8.693693693693693714e-01
8.758758758758758978e-01
8.758758758758758978e-01
8.778778778778778547e-01
8.778778778778778547e-01
8.798798798798799226e-01
8.798798798798799226e-01
8.828828828828828579e-01
8.828828828828828579e-01
8.903903903903903627e-01
8.903903903903903627e-01
8.978978978978978676e-01
8.978978978978978676e-01
8.983983983983984123e-01
8.983983983983984123e-01
8.993993993993993907e-01
8.993993993993993907e-01
9.009009009009009139e-01
9.009009009009009139e-01
9.029029029029028708e-01
9.029029029029028708e-01
9.074074074074074403e-01
9.074074074074074403e-01
9.094094094094093972e-01
9.094094094094093972e-01
9.129129129129128772e-01
9.129129129129128772e-01
9.134134134134134220e-01
9.134134134134134220e-01
9.139139139139139667e-01
9.139139139139139667e-01
9.144144144144144004e-01
9.144144144144144004e-01
9.174174174174174468e-01
9.174174174174174468e-01
9.199199199199199484e-01
9.199199199199199484e-01
9.214214214214214715e-01
9.214214214214214715e-01
9.224224224224224500e-01
9.224224224224224500e-01
9.304304304304303885e-01
9.304304304304303885e-01
9.349349349349349581e-01
9.349349349349349581e-01
9.354354354354353918e-01
9.354354354354353918e-01
9.414414414414414845e-01
9.414414414414414845e-01
9.439439439439439861e-01
9.439439439439439861e-01
9.469469469469469214e-01
9.469469469469469214e-01
9.529529529529529031e-01
9.529529529529529031e-01
9.539539539539539925e-01
9.539539539539539925e-01
9.579579579579579063e-01
9.579579579579579063e-01
9.594594594594594295e-01
9.594594594594594295e-01
9.654654654654654111e-01
9.654654654654654111e-01
9.669669669669669343e-01
9.669669669669669343e-01
9.709709709709709591e-01
9.709709709709709591e-01
9.729729729729730270e-01
9.729729729729730270e-01
9.779779779779780302e-01
9.779779779779780302e-01
9.804804804804805318e-01
9.804804804804805318e-01
9.889889889889890151e-01
9.889889889889890151e-01
9.899899899899899935e-01
9.899899899899899935e-01
9.944944944944944520e-01
9.944944944944944520e-01
9.964964964964965199e-01
9.964964964964965199e-01
9.979979979979980431e-01
9.979979979979980431e-01
9.989989989989990216e-01
9.989989989989990216e-01
1.000000000000000000e+00
