# Supplementary material for: PICNIC accurately predicts condensate-forming proteins regardless of their structural disorder across organisms
Source: Nat Commun. 2024 Dec 11;15:10668. doi: 10.1038/s41467-024-55089-x (PMC11634905; doi:10.1038/s41467-024-55089-x)
Supplement: Supplementary file 11 — Source Data files [file 41467_2024_55089_MOESM11_ESM.zip › Source_Data_file/supplementary/Figure_S3/roc/phasepdb/PhaSepDB high-throughput_catGRANULE_roc_fpr.csv]

0.000000000000000000e+00
0.000000000000000000e+00
0.000000000000000000e+00
5.005005005005004962e-04
5.005005005005004962e-04
1.501501501501501488e-03
1.501501501501501488e-03
2.502502502502502481e-03
2.502502502502502481e-03
3.503503503503503473e-03
3.503503503503503473e-03
4.504504504504504465e-03
4.504504504504504465e-03
6.006006006006005954e-03
6.006006006006005954e-03
7.007007007007006946e-03
7.007007007007006946e-03
8.008008008008007939e-03
8.008008008008007939e-03
9.509509509509510294e-03
9.509509509509510294e-03
1.001001001001000992e-02
1.001001001001000992e-02
1.051051051051051129e-02
1.051051051051051129e-02
1.201201201201201191e-02
1.201201201201201191e-02
1.351351351351351426e-02
1.351351351351351426e-02
1.751751751751751823e-02
1.751751751751751823e-02
1.851851851851851749e-02
1.851851851851851749e-02
1.951951951951952022e-02
1.951951951951952022e-02
2.002002002002001985e-02
2.002002002002001985e-02
2.102102102102102257e-02
2.102102102102102257e-02
2.152152152152152220e-02
2.152152152152152220e-02
2.302302302302302456e-02
2.302302302302302456e-02
2.402402402402402382e-02
2.402402402402402382e-02
2.452452452452452344e-02
2.452452452452452344e-02
2.552552552552552617e-02
2.552552552552552617e-02
2.652652652652652543e-02
2.652652652652652543e-02
2.802802802802802778e-02
2.802802802802802778e-02
2.852852852852852741e-02
2.852852852852852741e-02
3.053053053053052940e-02
3.053053053053052940e-02
3.103103103103103250e-02
3.103103103103103250e-02
3.203203203203203175e-02
3.203203203203203175e-02
3.253253253253253485e-02
3.253253253253253485e-02
3.303303303303303101e-02
3.303303303303303101e-02
3.803803803803804118e-02
3.803803803803804118e-02
3.903903903903904044e-02
3.903903903903904044e-02
4.054054054054054279e-02
4.054054054054054279e-02
4.404404404404404366e-02
4.404404404404404366e-02
4.454454454454454676e-02
4.454454454454454676e-02
4.604604604604604912e-02
4.604604604604604912e-02
5.055055055055054924e-02
5.055055055055054924e-02
5.205205205205205160e-02
5.205205205205205160e-02
5.255255255255255470e-02
5.255255255255255470e-02
5.355355355355355396e-02
5.355355355355355396e-02
5.455455455455455321e-02
5.455455455455455321e-02
5.505505505505505631e-02
5.505505505505505631e-02
5.655655655655655867e-02
5.655655655655655867e-02
5.855855855855855718e-02
5.855855855855855718e-02
5.955955955955955644e-02
5.955955955955955644e-02
6.056056056056056264e-02
6.056056056056056264e-02
6.206206206206206499e-02
6.206206206206206499e-02
6.256256256256256809e-02
6.256256256256256809e-02
6.306306306306305731e-02
6.306306306306305731e-02
6.556556556556555893e-02
6.556556556556555893e-02
6.706706706706706822e-02
6.706706706706706822e-02
6.856856856856856364e-02
6.856856856856856364e-02
7.007007007007007293e-02
7.007007007007007293e-02
7.207207207207207145e-02
7.207207207207207145e-02
7.257257257257257455e-02
7.257257257257257455e-02
7.307307307307307764e-02
7.307307307307307764e-02
7.357357357357356686e-02
7.357357357357356686e-02
7.407407407407406996e-02
7.407407407407406996e-02
7.957957957957957629e-02
7.957957957957957629e-02
8.708708708708708113e-02
8.708708708708708113e-02
8.908908908908909352e-02
8.908908908908909352e-02
9.209209209209209823e-02
9.209209209209209823e-02
9.309309309309309055e-02
9.309309309309309055e-02
9.359359359359359365e-02
9.359359359359359365e-02
9.409409409409409675e-02
9.509509509509508907e-02
9.509509509509508907e-02
9.659659659659659836e-02
9.659659659659659836e-02
9.809809809809809378e-02
9.809809809809809378e-02
1.016016016016016016e-01
1.016016016016016016e-01
1.026026026026026078e-01
1.026026026026026078e-01
1.051051051051051094e-01
1.051051051051051094e-01
1.091091091091091064e-01
1.091091091091091064e-01
1.101101101101101126e-01
1.101101101101101126e-01
1.116116116116116080e-01
1.116116116116116080e-01
1.151151151151151159e-01
1.151151151151151159e-01
1.161161161161161220e-01
1.161161161161161220e-01
1.166166166166166113e-01
1.166166166166166113e-01
1.176176176176176175e-01
1.176176176176176175e-01
1.186186186186186237e-01
1.186186186186186237e-01
1.191191191191191129e-01
1.191191191191191129e-01
1.226226226226226207e-01
1.226226226226226207e-01
1.236236236236236269e-01
1.236236236236236269e-01
1.261261261261261146e-01
1.261261261261261146e-01
1.281281281281281270e-01
1.281281281281281270e-01
1.291291291291291332e-01
1.291291291291291332e-01
1.296296296296296224e-01
1.296296296296296224e-01
1.306306306306306286e-01
1.306306306306306286e-01
1.311311311311311179e-01
1.311311311311311179e-01
1.321321321321321240e-01
1.321321321321321240e-01
1.326326326326326410e-01
1.326326326326326410e-01
1.331331331331331302e-01
1.331331331331331302e-01
1.341341341341341364e-01
1.341341341341341364e-01
1.366366366366366381e-01
1.366366366366366381e-01
1.376376376376376443e-01
1.376376376376376443e-01
1.391391391391391397e-01
1.391391391391391397e-01
1.421421421421421305e-01
1.421421421421421305e-01
1.431431431431431367e-01
1.431431431431431367e-01
1.436436436436436537e-01
1.436436436436436537e-01
1.466466466466466445e-01
1.466466466466466445e-01
1.471471471471471337e-01
1.471471471471471337e-01
1.491491491491491461e-01
1.491491491491491461e-01
1.496496496496496631e-01
1.496496496496496631e-01
1.501501501501501523e-01
1.501501501501501523e-01
1.546546546546546663e-01
1.546546546546546663e-01
1.556556556556556448e-01
1.556556556556556448e-01
1.566566566566566510e-01
1.566566566566566510e-01
1.586586586586586634e-01
1.586586586586586634e-01
1.606606606606606480e-01
1.606606606606606480e-01
1.611611611611611650e-01
1.611611611611611650e-01
1.626626626626626604e-01
1.626626626626626604e-01
1.641641641641641558e-01
1.641641641641641558e-01
1.646646646646646728e-01
1.646646646646646728e-01
1.676676676676676636e-01
1.676676676676676636e-01
1.691691691691691590e-01
1.691691691691691590e-01
1.716716716716716606e-01
1.716716716716716606e-01
1.756756756756756854e-01
1.756756756756756854e-01
1.781781781781781870e-01
1.781781781781781870e-01
1.856856856856856919e-01
1.856856856856856919e-01
1.871871871871871873e-01
1.871871871871871873e-01
1.896896896896896889e-01
1.896896896896896889e-01
1.901901901901901781e-01
1.901901901901901781e-01
1.916916916916917013e-01
1.916916916916917013e-01
1.931931931931931967e-01
1.931931931931931967e-01
2.047047047047046986e-01
2.047047047047046986e-01
2.092092092092092126e-01
2.092092092092092126e-01
2.117117117117117142e-01
2.117117117117117142e-01
2.127127127127127204e-01
2.127127127127127204e-01
2.167167167167167174e-01
2.167167167167167174e-01
2.172172172172172067e-01
2.172172172172172067e-01
2.202202202202202252e-01
2.202202202202202252e-01
2.217217217217217207e-01
2.217217217217217207e-01
2.247247247247247115e-01
2.252252252252252285e-01
2.257257257257257177e-01
2.257257257257257177e-01
2.262262262262262347e-01
2.262262262262262347e-01
2.282282282282282193e-01
2.282282282282282193e-01
2.292292292292292255e-01
2.292292292292292255e-01
2.322322322322322441e-01
2.322322322322322441e-01
2.332332332332332225e-01
2.332332332332332225e-01
2.342342342342342287e-01
2.342342342342342287e-01
2.362362362362362411e-01
2.362362362362362411e-01
2.397397397397397489e-01
2.397397397397397489e-01
2.407407407407407274e-01
2.407407407407407274e-01
2.422422422422422505e-01
2.422422422422422505e-01
2.427427427427427398e-01
2.427427427427427398e-01
2.457457457457457584e-01
2.457457457457457584e-01
2.477477477477477430e-01
2.477477477477477430e-01
2.482482482482482600e-01
2.482482482482482600e-01
2.512512512512512508e-01
2.512512512512512508e-01
2.522522522522522292e-01
2.522522522522522292e-01
2.562562562562562540e-01
2.562562562562562540e-01
2.572572572572572325e-01
2.572572572572572325e-01
2.592592592592592449e-01
2.592592592592592449e-01
2.632632632632632697e-01
2.632632632632632697e-01
2.637637637637637589e-01
2.637637637637637589e-01
2.662662662662662605e-01
2.662662662662662605e-01
2.667667667667667497e-01
2.667667667667667497e-01
2.672672672672672944e-01
2.672672672672672944e-01
2.692692692692692513e-01
2.692692692692692513e-01
2.727727727727727869e-01
2.727727727727727869e-01
2.772772772772773009e-01
2.772772772772773009e-01
2.777777777777777901e-01
2.777777777777777901e-01
2.887887887887887750e-01
2.887887887887887750e-01
2.907907907907907874e-01
2.907907907907907874e-01
2.912912912912912766e-01
2.912912912912912766e-01
2.967967967967967691e-01
2.967967967967967691e-01
2.997997997997998154e-01
2.997997997997998154e-01
3.013013013013012831e-01
3.013013013013012831e-01
3.018018018018018278e-01
3.018018018018018278e-01
3.043043043043043294e-01
3.043043043043043294e-01
3.053053053053053079e-01
3.053053053053053079e-01
3.058058058058057971e-01
3.058058058058057971e-01
3.063063063063062863e-01
3.063063063063062863e-01
3.078078078078078095e-01
3.078078078078078095e-01
3.088088088088087879e-01
3.088088088088087879e-01
3.103103103103103111e-01
3.103103103103103111e-01
3.118118118118118343e-01
3.118118118118118343e-01
3.123123123123123235e-01
3.123123123123123235e-01
3.143143143143143359e-01
3.143143143143143359e-01
3.173173173173173267e-01
3.173173173173173267e-01
3.183183183183183051e-01
3.183183183183183051e-01
3.203203203203203175e-01
3.203203203203203175e-01
3.228228228228228192e-01
3.228228228228228192e-01
3.278278278278278224e-01
3.278278278278278224e-01
3.358358358358358164e-01
3.358358358358358164e-01
3.393393393393393520e-01
3.393393393393393520e-01
3.408408408408408197e-01
3.408408408408408197e-01
3.448448448448448445e-01
3.448448448448448445e-01
3.473473473473473461e-01
3.473473473473473461e-01
3.488488488488488692e-01
3.488488488488488692e-01
3.493493493493493585e-01
3.493493493493493585e-01
3.498498498498498477e-01
3.498498498498498477e-01
3.503503503503503369e-01
3.503503503503503369e-01
3.543543543543543617e-01
3.548548548548548509e-01
3.548548548548548509e-01
3.583583583583583310e-01
3.583583583583583310e-01
3.583583583583583310e-01
3.603603603603603434e-01
3.603603603603603434e-01
3.613613613613613773e-01
3.613613613613613773e-01
3.643643643643643681e-01
3.643643643643643681e-01
3.648648648648648574e-01
3.648648648648648574e-01
3.653653653653653466e-01
3.653653653653653466e-01
3.663663663663663805e-01
3.663663663663663805e-01
3.683683683683683929e-01
3.683683683683683929e-01
3.703703703703703498e-01
3.703703703703703498e-01
3.733733733733733962e-01
3.733733733733733962e-01
3.743743743743743746e-01
3.743743743743743746e-01
3.748748748748748638e-01
3.748748748748748638e-01
3.753753753753753530e-01
3.763763763763763870e-01
3.763763763763763870e-01
3.768768768768768762e-01
3.768768768768768762e-01
3.778778778778778547e-01
3.778778778778778547e-01
3.818818818818818794e-01
3.818818818818818794e-01
3.838838838838838918e-01
3.838838838838838918e-01
3.868868868868868827e-01
3.868868868868868827e-01
3.923923923923923751e-01
3.923923923923923751e-01
3.978978978978979231e-01
3.978978978978979231e-01
4.004004004004004247e-01
4.004004004004004247e-01
4.014014014014014031e-01
4.014014014014014031e-01
4.059059059059059171e-01
4.059059059059059171e-01
4.064064064064064064e-01
4.064064064064064064e-01
4.099099099099098864e-01
4.099099099099098864e-01
4.124124124124123880e-01
4.124124124124123880e-01
4.134134134134134220e-01
4.144144144144144004e-01
4.144144144144144004e-01
4.149149149149148896e-01
4.149149149149148896e-01
4.154154154154154344e-01
4.154154154154154344e-01
4.179179179179179360e-01
4.179179179179179360e-01
4.209209209209209268e-01
4.209209209209209268e-01
4.279279279279279424e-01
4.279279279279279424e-01
4.309309309309309333e-01
4.314314314314314225e-01
4.334334334334334349e-01
4.334334334334334349e-01
4.339339339339339241e-01
4.349349349349349581e-01
4.349349349349349581e-01
4.369369369369369149e-01
4.379379379379379489e-01
4.379379379379379489e-01
4.399399399399399613e-01
4.399399399399399613e-01
4.404404404404404505e-01
4.414414414414414289e-01
4.434434434434434413e-01
4.434434434434434413e-01
4.439439439439439306e-01
4.439439439439439306e-01
4.474474474474474661e-01
4.474474474474474661e-01
4.479479479479479553e-01
4.479479479479479553e-01
4.504504504504504570e-01
4.504504504504504570e-01
4.509509509509509462e-01
4.509509509509509462e-01
4.514514514514514354e-01
4.514514514514514354e-01
4.529529529529529586e-01
4.529529529529529586e-01
4.594594594594594850e-01
4.594594594594594850e-01
4.604604604604604634e-01
4.604604604604604634e-01
4.644644644644644882e-01
4.644644644644644882e-01
4.664664664664664451e-01
4.664664664664664451e-01
4.694694694694694914e-01
4.694694694694694914e-01
4.744744744744744946e-01
4.744744744744744946e-01
4.794794794794794979e-01
4.794794794794794979e-01
4.814814814814814548e-01
4.814814814814814548e-01
4.854854854854854795e-01
4.854854854854854795e-01
4.874874874874874919e-01
4.874874874874874919e-01
4.914914914914915167e-01
4.914914914914915167e-01
4.924924924924924952e-01
4.934934934934934736e-01
5.015015015015015232e-01
5.015015015015015232e-01
5.030030030030030463e-01
5.030030030030030463e-01
5.055055055055055480e-01
5.055055055055055480e-01
5.060060060060059817e-01
5.060060060060059817e-01
5.100100100100100065e-01
5.100100100100100065e-01
5.110110110110109849e-01
5.110110110110109849e-01
5.160160160160159881e-01
5.160160160160159881e-01
5.170170170170169666e-01
5.170170170170169666e-01
5.210210210210209913e-01
5.210210210210209913e-01
5.260260260260259946e-01
5.270270270270269730e-01
5.280280280280280625e-01
5.280280280280280625e-01
5.445445445445445953e-01
5.445445445445445953e-01
5.495495495495495986e-01
5.495495495495495986e-01
5.500500500500500323e-01
5.500500500500500323e-01
5.535535535535535123e-01
5.535535535535535123e-01
5.580580580580580818e-01
5.580580580580580818e-01
5.600600600600600387e-01
5.600600600600600387e-01
5.705705705705705899e-01
5.705705705705705899e-01
5.775775775775775500e-01
5.775775775775775500e-01
5.785785785785785285e-01
5.805805805805805964e-01
5.805805805805805964e-01
5.815815815815815748e-01
5.815815815815815748e-01
5.830830830830830980e-01
5.830830830830830980e-01
5.910910910910910365e-01
5.910910910910910365e-01
5.940940940940940829e-01
5.940940940940940829e-01
5.965965965965965845e-01
5.965965965965965845e-01
6.031031031031031109e-01
6.031031031031031109e-01
6.116116116116115942e-01
6.116116116116115942e-01
6.151151151151150742e-01
6.151151151151150742e-01
6.181181181181181206e-01
6.181181181181181206e-01
6.201201201201200774e-01
6.201201201201200774e-01
6.216216216216216006e-01
6.216216216216216006e-01
6.241241241241241022e-01
6.241241241241241022e-01
6.306306306306306286e-01
6.306306306306306286e-01
6.336336336336336750e-01
6.336336336336336750e-01
6.446446446446446599e-01
6.456456456456456383e-01
6.541541541541541216e-01
6.541541541541541216e-01
6.546546546546546663e-01
6.551551551551551000e-01
6.561561561561561895e-01
6.561561561561561895e-01
6.576576576576577127e-01
6.576576576576577127e-01
6.651651651651652175e-01
6.651651651651652175e-01
6.676676676676677191e-01
6.676676676676677191e-01
6.706706706706706544e-01
6.716716716716716329e-01
6.716716716716716329e-01
6.741741741741741345e-01
6.741741741741741345e-01
6.791791791791791377e-01
6.791791791791791377e-01
6.861861861861862089e-01
6.861861861861862089e-01
6.871871871871871873e-01
6.871871871871871873e-01
6.936936936936937137e-01
6.936936936936937137e-01
7.082082082082081786e-01
7.082082082082081786e-01
7.157157157157156835e-01
7.157157157157156835e-01
7.197197197197197083e-01
7.197197197197197083e-01
7.212212212212212314e-01
7.212212212212212314e-01
7.287287287287287363e-01
7.287287287287287363e-01
7.392392392392392875e-01
7.392392392392392875e-01
7.442442442442442907e-01
7.442442442442442907e-01
7.557557557557557093e-01
7.557557557557557093e-01
7.602602602602602788e-01
7.602602602602602788e-01
7.647647647647647373e-01
7.647647647647647373e-01
7.712712712712712637e-01
7.712712712712712637e-01
7.717717717717718084e-01
7.717717717717718084e-01
7.737737737737737653e-01
7.737737737737737653e-01
7.757757757757757222e-01
7.757757757757757222e-01
7.772772772772772454e-01
7.782782782782782238e-01
7.812812812812812702e-01
7.812812812812812702e-01
7.817817817817818149e-01
7.817817817817818149e-01
7.887887887887887750e-01
7.887887887887887750e-01
7.947947947947947567e-01
7.947947947947947567e-01
8.048048048048047631e-01
8.048048048048047631e-01
8.078078078078078095e-01
8.078078078078078095e-01
8.133133133133133574e-01
8.133133133133133574e-01
8.153153153153153143e-01
8.153153153153153143e-01
8.258258258258258655e-01
8.258258258258258655e-01
8.298298298298297793e-01
8.308308308308308687e-01
8.383383383383383736e-01
8.383383383383383736e-01
8.488488488488488137e-01
8.488488488488488137e-01
8.508508508508508816e-01
8.508508508508508816e-01
8.518518518518518601e-01
8.518518518518518601e-01
8.528528528528528385e-01
8.528528528528528385e-01
8.538538538538538170e-01
8.538538538538538170e-01
8.723723723723724177e-01
8.723723723723724177e-01
8.738738738738738299e-01
8.738738738738738299e-01
8.773773773773774209e-01
8.773773773773774209e-01
8.933933933933934091e-01
8.933933933933934091e-01
9.124124124124124435e-01
9.124124124124124435e-01
9.384384384384384381e-01
9.384384384384384381e-01
9.484484484484484446e-01
9.484484484484484446e-01
9.539539539539539925e-01
9.539539539539539925e-01
9.634634634634634542e-01
9.634634634634634542e-01
9.649649649649649774e-01
9.649649649649649774e-01
9.819819819819819440e-01
9.819819819819819440e-01
9.949949949949949968e-01
9.949949949949949968e-01
1.000000000000000000e+00
