# Supplementary material for: PICNIC accurately predicts condensate-forming proteins regardless of their structural disorder across organisms
Source: Nat Commun. 2024 Dec 11;15:10668. doi: 10.1038/s41467-024-55089-x (PMC11634905; doi:10.1038/s41467-024-55089-x)
Supplement: Supplementary file 11 — Source Data files [file 41467_2024_55089_MOESM11_ESM.zip › Source_Data_file/supplementary/Figure_S3/roc/phasepdb/PhaSepDB high-throughput_PSAP_roc_fpr.csv]

0.000000000000000000e+00
0.000000000000000000e+00
0.000000000000000000e+00
5.005005005005004962e-04
5.005005005005004962e-04
1.001001001001000992e-03
1.001001001001000992e-03
2.502502502502502481e-03
2.502502502502502481e-03
3.503503503503503473e-03
3.503503503503503473e-03
4.504504504504504465e-03
4.504504504504504465e-03
5.005005005005004962e-03
5.005005005005004962e-03
6.506506506506506450e-03
6.506506506506506450e-03
7.007007007007006946e-03
7.007007007007006946e-03
8.008008008008007939e-03
8.008008008008007939e-03
8.508508508508509302e-03
8.508508508508509302e-03
1.001001001001000992e-02
1.001001001001000992e-02
1.301301301301301290e-02
1.301301301301301290e-02
1.451451451451451526e-02
1.451451451451451526e-02
1.501501501501501488e-02
1.501501501501501488e-02
2.002002002002001985e-02
2.002002002002001985e-02
2.152152152152152220e-02
2.152152152152152220e-02
2.552552552552552617e-02
2.552552552552552617e-02
2.652652652652652543e-02
2.652652652652652543e-02
2.752752752752752816e-02
2.752752752752752816e-02
2.802802802802802778e-02
2.802802802802802778e-02
2.852852852852852741e-02
2.852852852852852741e-02
2.902902902902903051e-02
2.902902902902903051e-02
2.952952952952953014e-02
2.952952952952953014e-02
3.103103103103103250e-02
3.103103103103103250e-02
3.153153153153152866e-02
3.153153153153152866e-02
3.503503503503503647e-02
3.503503503503503647e-02
3.553553553553553263e-02
3.553553553553553263e-02
3.603603603603603572e-02
3.603603603603603572e-02
3.653653653653653882e-02
3.653653653653653882e-02
3.703703703703703498e-02
3.703703703703703498e-02
3.803803803803804118e-02
3.803803803803804118e-02
3.853853853853853734e-02
3.853853853853853734e-02
4.404404404404404366e-02
4.404404404404404366e-02
4.904904904904904689e-02
4.904904904904904689e-02
5.055055055055054924e-02
5.055055055055054924e-02
5.255255255255255470e-02
5.255255255255255470e-02
5.355355355355355396e-02
5.355355355355355396e-02
5.555555555555555247e-02
5.555555555555555247e-02
5.855855855855855718e-02
5.855855855855855718e-02
6.056056056056056264e-02
6.056056056056056264e-02
6.406406406406406351e-02
6.406406406406406351e-02
7.207207207207207145e-02
7.207207207207207145e-02
7.557557557557557926e-02
7.557557557557557926e-02
7.807807807807808087e-02
7.807807807807808087e-02
8.358358358358358720e-02
8.358358358358358720e-02
8.458458458458457951e-02
8.458458458458457951e-02
8.908908908908909352e-02
8.908908908908909352e-02
9.059059059059058894e-02
9.059059059059058894e-02
9.109109109109109204e-02
9.109109109109109204e-02
9.409409409409409675e-02
9.409409409409409675e-02
9.559559559559559216e-02
9.559559559559559216e-02
9.759759759759759068e-02
9.759759759759759068e-02
1.006006006006005954e-01
1.006006006006005954e-01
1.011011011011010985e-01
1.011011011011010985e-01
1.026026026026026078e-01
1.026026026026026078e-01
1.036036036036036001e-01
1.036036036036036001e-01
1.111111111111111049e-01
1.111111111111111049e-01
1.121121121121121111e-01
1.131131131131131173e-01
1.131131131131131173e-01
1.171171171171171144e-01
1.171171171171171144e-01
1.201201201201201191e-01
1.201201201201201191e-01
1.206206206206206222e-01
1.206206206206206222e-01
1.251251251251251362e-01
1.251251251251251362e-01
1.281281281281281270e-01
1.281281281281281270e-01
1.291291291291291332e-01
1.291291291291291332e-01
1.301301301301301394e-01
1.301301301301301394e-01
1.351351351351351426e-01
1.351351351351351426e-01
1.356356356356356319e-01
1.356356356356356319e-01
1.361361361361361488e-01
1.361361361361361488e-01
1.376376376376376443e-01
1.376376376376376443e-01
1.406406406406406351e-01
1.406406406406406351e-01
1.411411411411411521e-01
1.411411411411411521e-01
1.421421421421421305e-01
1.421421421421421305e-01
1.426426426426426475e-01
1.426426426426426475e-01
1.431431431431431367e-01
1.431431431431431367e-01
1.436436436436436537e-01
1.436436436436436537e-01
1.461461461461461553e-01
1.461461461461461553e-01
1.476476476476476507e-01
1.476476476476476507e-01
1.566566566566566510e-01
1.566566566566566510e-01
1.571571571571571679e-01
1.571571571571571679e-01
1.591591591591591526e-01
1.591591591591591526e-01
1.596596596596596696e-01
1.596596596596596696e-01
1.616616616616616542e-01
1.616616616616616542e-01
1.656656656656656790e-01
1.656656656656656790e-01
1.681681681681681806e-01
1.681681681681681806e-01
1.686686686686686698e-01
1.686686686686686698e-01
1.696696696696696760e-01
1.696696696696696760e-01
1.701701701701701652e-01
1.701701701701701652e-01
1.816816816816816949e-01
1.816816816816816949e-01
1.826826826826826733e-01
1.826826826826826733e-01
1.881881881881881935e-01
1.881881881881881935e-01
1.891891891891891997e-01
1.891891891891891997e-01
1.901901901901901781e-01
1.901901901901901781e-01
1.921921921921921905e-01
1.921921921921921905e-01
1.931931931931931967e-01
1.931931931931931967e-01
1.946946946946946921e-01
1.946946946946946921e-01
1.991991991991992061e-01
1.991991991991992061e-01
2.012012012012011908e-01
2.012012012012011908e-01
2.022022022022021970e-01
2.022022022022021970e-01
2.042042042042042094e-01
2.042042042042042094e-01
2.062062062062061940e-01
2.062062062062061940e-01
2.077077077077077172e-01
2.077077077077077172e-01
2.102102102102102188e-01
2.102102102102102188e-01
2.182182182182182129e-01
2.182182182182182129e-01
2.192192192192192191e-01
2.192192192192192191e-01
2.217217217217217207e-01
2.217217217217217207e-01
2.227227227227227269e-01
2.227227227227227269e-01
2.242242242242242223e-01
2.242242242242242223e-01
2.247247247247247115e-01
2.247247247247247115e-01
2.267267267267267239e-01
2.267267267267267239e-01
2.272272272272272409e-01
2.272272272272272409e-01
2.302302302302302317e-01
2.302302302302302317e-01
2.307307307307307209e-01
2.307307307307307209e-01
2.312312312312312379e-01
2.322322322322322441e-01
2.337337337337337395e-01
2.337337337337337395e-01
2.352352352352352349e-01
2.352352352352352349e-01
2.357357357357357242e-01
2.357357357357357242e-01
2.397397397397397489e-01
2.397397397397397489e-01
2.422422422422422505e-01
2.432432432432432567e-01
2.437437437437437460e-01
2.437437437437437460e-01
2.452452452452452414e-01
2.452452452452452414e-01
2.462462462462462476e-01
2.462462462462462476e-01
2.472472472472472538e-01
2.472472472472472538e-01
2.487487487487487492e-01
2.487487487487487492e-01
2.547547547547547309e-01
2.547547547547547309e-01
2.562562562562562540e-01
2.562562562562562540e-01
2.567567567567567433e-01
2.567567567567567433e-01
2.607607607607607680e-01
2.607607607607607680e-01
2.612612612612612573e-01
2.612612612612612573e-01
2.662662662662662605e-01
2.662662662662662605e-01
2.672672672672672944e-01
2.672672672672672944e-01
2.832832832832832826e-01
2.832832832832832826e-01
2.847847847847848057e-01
2.847847847847848057e-01
2.922922922922923106e-01
2.922922922922923106e-01
2.927927927927927998e-01
2.927927927927927998e-01
2.942942942942942675e-01
2.942942942942942675e-01
2.947947947947948122e-01
2.947947947947948122e-01
2.977977977977978030e-01
2.977977977977978030e-01
2.997997997997998154e-01
2.997997997997998154e-01
3.003003003003003046e-01
3.003003003003003046e-01
3.033033033033032955e-01
3.033033033033032955e-01
3.048048048048048186e-01
3.048048048048048186e-01
3.058058058058057971e-01
3.058058058058057971e-01
3.063063063063062863e-01
3.063063063063062863e-01
3.088088088088087879e-01
3.088088088088087879e-01
3.098098098098098219e-01
3.098098098098098219e-01
3.178178178178178159e-01
3.178178178178178159e-01
3.203203203203203175e-01
3.203203203203203175e-01
3.273273273273273332e-01
3.273273273273273332e-01
3.283283283283283116e-01
3.283283283283283116e-01
3.308308308308308132e-01
3.308308308308308132e-01
3.388388388388388628e-01
3.388388388388388628e-01
3.418418418418418536e-01
3.418418418418418536e-01
3.478478478478478353e-01
3.478478478478478353e-01
3.493493493493493585e-01
3.493493493493493585e-01
3.503503503503503369e-01
3.503503503503503369e-01
3.518518518518518601e-01
3.518518518518518601e-01
3.528528528528528385e-01
3.528528528528528385e-01
3.533533533533533277e-01
3.533533533533533277e-01
3.538538538538538725e-01
3.538538538538538725e-01
3.583583583583583310e-01
3.583583583583583310e-01
3.603603603603603434e-01
3.603603603603603434e-01
3.608608608608608881e-01
3.608608608608608881e-01
3.613613613613613773e-01
3.613613613613613773e-01
3.618618618618618665e-01
3.618618618618618665e-01
3.648648648648648574e-01
3.648648648648648574e-01
3.733733733733733962e-01
3.733733733733733962e-01
3.738738738738738854e-01
3.738738738738738854e-01
3.748748748748748638e-01
3.748748748748748638e-01
3.853853853853853595e-01
3.853853853853853595e-01
3.863863863863863934e-01
3.863863863863863934e-01
3.878878878878878611e-01
3.878878878878878611e-01
3.893893893893893843e-01
3.893893893893893843e-01
3.898898898898898735e-01
3.898898898898898735e-01
3.903903903903903627e-01
3.903903903903903627e-01
3.943943943943943875e-01
3.943943943943943875e-01
4.014014014014014031e-01
4.014014014014014031e-01
4.034034034034034155e-01
4.034034034034034155e-01
4.039039039039039047e-01
4.039039039039039047e-01
4.054054054054054279e-01
4.054054054054054279e-01
4.064064064064064064e-01
4.064064064064064064e-01
4.119119119119118988e-01
4.119119119119118988e-01
4.139139139139139112e-01
4.139139139139139112e-01
4.149149149149148896e-01
4.149149149149148896e-01
4.179179179179179360e-01
4.179179179179179360e-01
4.209209209209209268e-01
4.209209209209209268e-01
4.224224224224224500e-01
4.224224224224224500e-01
4.264264264264264193e-01
4.264264264264264193e-01
4.309309309309309333e-01
4.309309309309309333e-01
4.314314314314314225e-01
4.314314314314314225e-01
4.319319319319319117e-01
4.319319319319319117e-01
4.339339339339339241e-01
4.339339339339339241e-01
4.349349349349349581e-01
4.349349349349349581e-01
4.364364364364364257e-01
4.364364364364364257e-01
4.424424424424424629e-01
4.424424424424424629e-01
4.469469469469469214e-01
4.469469469469469214e-01
4.494494494494494230e-01
4.494494494494494230e-01
4.569569569569569834e-01
4.569569569569569834e-01
4.629629629629629650e-01
4.629629629629629650e-01
4.639639639639639435e-01
4.639639639639639435e-01
4.654654654654654666e-01
4.654654654654654666e-01
4.669669669669669898e-01
4.669669669669669898e-01
4.679679679679679682e-01
4.679679679679679682e-01
4.769769769769769963e-01
4.769769769769769963e-01
4.814814814814814548e-01
4.814814814814814548e-01
4.829829829829829779e-01
4.829829829829829779e-01
4.849849849849849903e-01
4.849849849849849903e-01
4.879879879879879812e-01
4.879879879879879812e-01
4.894894894894895043e-01
4.894894894894895043e-01
4.899899899899899935e-01
4.899899899899899935e-01
4.909909909909909720e-01
4.909909909909909720e-01
4.959959959959959752e-01
4.959959959959959752e-01
4.974974974974974984e-01
4.974974974974974984e-01
4.979979979979979876e-01
4.979979979979979876e-01
4.989989989989990216e-01
4.989989989989990216e-01
4.994994994994995108e-01
4.994994994994995108e-01
5.015015015015015232e-01
5.015015015015015232e-01
5.025025025025025016e-01
5.025025025025025016e-01
5.040040040040040248e-01
5.040040040040040248e-01
5.075075075075075048e-01
5.075075075075075048e-01
5.085085085085084833e-01
5.085085085085084833e-01
5.100100100100100065e-01
5.100100100100100065e-01
5.105105105105105512e-01
5.105105105105105512e-01
5.120120120120119633e-01
5.120120120120119633e-01
5.125125125125125081e-01
5.125125125125125081e-01
5.140140140140140312e-01
5.140140140140140312e-01
5.150150150150150097e-01
5.150150150150150097e-01
5.165165165165165329e-01
5.165165165165165329e-01
5.185185185185184897e-01
5.185185185185184897e-01
5.190190190190190345e-01
5.190190190190190345e-01
5.205205205205205576e-01
5.205205205205205576e-01
5.250250250250250161e-01
5.250250250250250161e-01
5.270270270270269730e-01
5.270270270270269730e-01
5.285285285285284962e-01
5.285285285285284962e-01
5.290290290290290409e-01
5.290290290290290409e-01
5.305305305305305641e-01
5.305305305305305641e-01
5.315315315315315425e-01
5.315315315315315425e-01
5.330330330330330657e-01
5.330330330330330657e-01
5.360360360360360010e-01
5.360360360360360010e-01
5.375375375375375242e-01
5.375375375375375242e-01
5.385385385385385026e-01
5.400400400400400258e-01
5.400400400400400258e-01
5.405405405405405705e-01
5.405405405405405705e-01
5.430430430430430722e-01
5.440440440440440506e-01
5.450450450450450290e-01
5.450450450450450290e-01
5.465465465465465522e-01
5.465465465465465522e-01
5.470470470470470969e-01
5.470470470470470969e-01
5.515515515515515554e-01
5.515515515515515554e-01
5.555555555555555802e-01
5.555555555555555802e-01
5.570570570570571034e-01
5.570570570570571034e-01
5.575575575575575371e-01
5.575575575575575371e-01
5.585585585585585155e-01
5.585585585585585155e-01
5.605605605605605835e-01
5.605605605605605835e-01
5.640640640640640635e-01
5.640640640640640635e-01
5.690690690690690667e-01
5.690690690690690667e-01
5.700700700700700452e-01
5.700700700700700452e-01
5.760760760760760268e-01
5.760760760760760268e-01
5.885885885885885349e-01
5.885885885885885349e-01
5.920920920920921260e-01
5.920920920920921260e-01
5.945945945945946276e-01
5.945945945945946276e-01
5.960960960960961508e-01
5.960960960960961508e-01
5.980980980980981077e-01
5.980980980980981077e-01
5.995995995995996308e-01
5.995995995995996308e-01
6.016016016016015877e-01
6.016016016016015877e-01
6.076076076076075694e-01
6.076076076076075694e-01
6.101101101101100710e-01
6.101101101101100710e-01
6.121121121121121389e-01
6.121121121121121389e-01
6.141141141141140958e-01
6.151151151151150742e-01
6.161161161161161637e-01
6.161161161161161637e-01
6.176176176176175758e-01
6.176176176176175758e-01
6.196196196196196437e-01
6.196196196196196437e-01
6.221221221221221453e-01
6.221221221221221453e-01
6.246246246246246470e-01
6.246246246246246470e-01
6.256256256256256254e-01
6.256256256256256254e-01
6.261261261261261701e-01
6.261261261261261701e-01
6.291291291291291055e-01
6.291291291291291055e-01
6.311311311311311734e-01
6.311311311311311734e-01
6.341341341341341087e-01
6.341341341341341087e-01
6.346346346346346534e-01
6.346346346346346534e-01
6.351351351351350871e-01
6.351351351351350871e-01
6.376376376376375887e-01
6.376376376376375887e-01
6.406406406406406351e-01
6.406406406406406351e-01
6.446446446446446599e-01
6.446446446446446599e-01
6.486486486486486847e-01
6.486486486486486847e-01
6.521521521521521647e-01
6.521521521521521647e-01
6.536536536536536879e-01
6.536536536536536879e-01
6.541541541541541216e-01
6.551551551551551000e-01
6.556556556556556448e-01
6.556556556556556448e-01
6.571571571571571679e-01
6.571571571571571679e-01
6.616616616616616264e-01
6.616616616616616264e-01
6.651651651651652175e-01
6.656656656656656512e-01
6.661661661661661959e-01
6.661661661661661959e-01
6.666666666666666297e-01
6.666666666666666297e-01
6.676676676676677191e-01
6.676676676676677191e-01
6.736736736736737008e-01
6.736736736736737008e-01
6.741741741741741345e-01
6.741741741741741345e-01
6.766766766766766361e-01
6.766766766766766361e-01
6.776776776776777256e-01
6.776776776776777256e-01
6.786786786786787040e-01
6.786786786786787040e-01
6.791791791791791377e-01
6.791791791791791377e-01
6.821821821821821841e-01
6.821821821821821841e-01
6.901901901901902336e-01
6.901901901901902336e-01
6.911911911911912121e-01
6.911911911911912121e-01
6.916916916916916458e-01
6.916916916916916458e-01
6.951951951951952369e-01
6.951951951951952369e-01
6.956956956956956706e-01
6.956956956956956706e-01
6.966966966966966490e-01
7.007007007007006738e-01
7.007007007007006738e-01
7.032032032032031754e-01
7.032032032032031754e-01
7.042042042042041539e-01
7.042042042042041539e-01
7.047047047047046986e-01
7.047047047047046986e-01
7.072072072072072002e-01
7.072072072072072002e-01
7.112112112112112250e-01
7.112112112112112250e-01
7.117117117117116587e-01
7.117117117117116587e-01
7.142142142142141603e-01
7.142142142142141603e-01
7.217217217217217762e-01
7.217217217217217762e-01
7.232232232232231883e-01
7.232232232232231883e-01
7.242242242242242778e-01
7.242242242242242778e-01
7.307307307307306932e-01
7.307307307307306932e-01
7.362362362362362411e-01
7.362362362362362411e-01
7.497497497497497276e-01
7.497497497497497276e-01
7.527527527527527740e-01
7.527527527527527740e-01
7.552552552552552756e-01
7.552552552552552756e-01
7.667667667667668052e-01
7.667667667667668052e-01
7.687687687687687621e-01
7.687687687687687621e-01
7.822822822822822486e-01
7.822822822822822486e-01
7.902902902902902982e-01
7.902902902902902982e-01
7.982982982982983478e-01
7.982982982982983478e-01
8.078078078078078095e-01
8.078078078078078095e-01
8.108108108108108558e-01
8.108108108108108558e-01
8.143143143143143359e-01
8.143143143143143359e-01
8.183183183183183607e-01
8.183183183183183607e-01
8.198198198198197728e-01
8.198198198198197728e-01
8.238238238238237976e-01
8.238238238238237976e-01
8.308308308308308687e-01
8.308308308308308687e-01
8.348348348348347825e-01
8.348348348348347825e-01
8.353353353353353272e-01
8.353353353353353272e-01
8.388388388388388073e-01
8.388388388388388073e-01
8.438438438438438105e-01
8.438438438438438105e-01
8.523523523523524048e-01
8.523523523523524048e-01
8.528528528528528385e-01
8.528528528528528385e-01
8.548548548548549064e-01
8.548548548548549064e-01
8.628628628628628450e-01
8.628628628628628450e-01
8.633633633633633897e-01
8.633633633633633897e-01
8.668668668668668698e-01
8.668668668668668698e-01
8.823823823823824242e-01
8.823823823823824242e-01
8.923923923923924306e-01
8.923923923923924306e-01
9.119119119119118988e-01
9.119119119119118988e-01
9.124124124124124435e-01
9.124124124124124435e-01
9.274274274274274532e-01
9.274274274274274532e-01
9.294294294294294101e-01
9.304304304304303885e-01
9.314314314314314780e-01
9.314314314314314780e-01
9.359359359359359365e-01
9.359359359359359365e-01
9.549549549549549710e-01
9.549549549549549710e-01
9.604604604604604079e-01
9.604604604604604079e-01
9.779779779779780302e-01
9.779779779779780302e-01
9.909909909909909720e-01
9.909909909909909720e-01
1.000000000000000000e+00
