# Supplementary material for: PICNIC accurately predicts condensate-forming proteins regardless of their structural disorder across organisms
Source: Nat Commun. 2024 Dec 11;15:10668. doi: 10.1038/s41467-024-55089-x (PMC11634905; doi:10.1038/s41467-024-55089-x)
Supplement: Supplementary file 11 — Source Data files [file 41467_2024_55089_MOESM11_ESM.zip › Source_Data_file/supplementary/Figure_S3/roc/cdcode/cdcode_PICNIC-GO_roc_fpr.csv]

0.000000000000000000e+00
0.000000000000000000e+00
0.000000000000000000e+00
3.344481605351170509e-03
3.344481605351170509e-03
6.688963210702341018e-03
6.688963210702341018e-03
1.003344481605351196e-02
1.003344481605351196e-02
1.337792642140468204e-02
1.337792642140468204e-02
1.672240802675585211e-02
1.672240802675585211e-02
2.006688963210702392e-02
2.006688963210702392e-02
2.675585284280936407e-02
2.675585284280936407e-02
3.010033444816053588e-02
3.010033444816053588e-02
3.344481605351170422e-02
3.344481605351170422e-02
3.678929765886287950e-02
3.678929765886287950e-02
4.013377926421404784e-02
4.013377926421404784e-02
4.682274247491638453e-02
4.682274247491638453e-02
5.016722408026755980e-02
5.016722408026755980e-02
5.685618729096989649e-02
5.685618729096989649e-02
6.020066889632107177e-02
6.020066889632107177e-02
6.354515050167224011e-02
6.354515050167224011e-02
7.357859531772575901e-02
7.357859531772575901e-02
7.692307692307692735e-02
7.692307692307692735e-02
9.030100334448160071e-02
9.030100334448160071e-02
9.364548494983276905e-02
9.364548494983276905e-02
9.698996655518395127e-02
9.698996655518395127e-02
1.003344481605351196e-01
1.003344481605351196e-01
1.036789297658862880e-01
1.036789297658862880e-01
1.103678929765886246e-01
1.103678929765886246e-01
1.170568561872909752e-01
1.170568561872909752e-01
1.237458193979933119e-01
1.237458193979933119e-01
1.270903010033444802e-01
1.270903010033444802e-01
1.371237458193979852e-01
1.371237458193979852e-01
1.438127090301003219e-01
1.438127090301003219e-01
1.638795986622073597e-01
1.638795986622073597e-01
1.739130434782608647e-01
1.739130434782608647e-01
1.872909698996655381e-01
1.872909698996655381e-01
1.973244147157190709e-01
1.973244147157190709e-01
2.073578595317725759e-01
2.073578595317725759e-01
2.107023411371237442e-01
2.107023411371237442e-01
2.307692307692307820e-01
2.307692307692307820e-01
2.441471571906354554e-01
2.441471571906354554e-01
2.642140468227424654e-01
2.642140468227424654e-01
2.842809364548494755e-01
2.842809364548494755e-01
2.943143812709030360e-01
2.943143812709030360e-01
2.976588628762542044e-01
2.976588628762542044e-01
3.143812709030100461e-01
3.143812709030100461e-01
3.277591973244147194e-01
3.277591973244147194e-01
3.411371237458193928e-01
3.411371237458193928e-01
3.545150501672240662e-01
3.545150501672240662e-01
3.612040133779264028e-01
3.612040133779264028e-01
3.846153846153846367e-01
3.846153846153846367e-01
3.979933110367893101e-01
3.979933110367893101e-01
4.080267558528428151e-01
4.080267558528428151e-01
4.147157190635451518e-01
4.147157190635451518e-01
4.247491638795986568e-01
4.247491638795986568e-01
4.314381270903009935e-01
4.314381270903009935e-01
4.448160535117056669e-01
4.448160535117056669e-01
4.515050167224080035e-01
4.515050167224080035e-01
4.615384615384615641e-01
4.615384615384615641e-01
4.816053511705685741e-01
4.816053511705685741e-01
4.882943143812709108e-01
4.882943143812709108e-01
4.916387959866220791e-01
4.916387959866220791e-01
4.983277591973244158e-01
4.983277591973244158e-01
5.016722408026755842e-01
5.016722408026755842e-01
5.117056856187290892e-01
5.117056856187290892e-01
5.284280936454849309e-01
5.284280936454849309e-01
5.518394648829431093e-01
5.518394648829431093e-01
5.551839464882942776e-01
5.551839464882942776e-01
5.953177257525084087e-01
5.953177257525084087e-01
5.986622073578595771e-01
5.986622073578595771e-01
6.254180602006689238e-01
6.254180602006689238e-01
8.227424749163879669e-01
8.227424749163879669e-01
9.464882943143813065e-01
9.464882943143813065e-01
1.000000000000000000e+00
