# Supplementary material for: PICNIC accurately predicts condensate-forming proteins regardless of their structural disorder across organisms
Source: Nat Commun. 2024 Dec 11;15:10668. doi: 10.1038/s41467-024-55089-x (PMC11634905; doi:10.1038/s41467-024-55089-x)
Supplement: Supplementary file 11 — Source Data files [file 41467_2024_55089_MOESM11_ESM.zip › Source_Data_file/supplementary/Figure_S3/roc/cdcode/cdcode_PICNIC_roc_fpr.csv]

0.000000000000000000e+00
0.000000000000000000e+00
0.000000000000000000e+00
3.344481605351170509e-03
3.344481605351170509e-03
6.688963210702341018e-03
6.688963210702341018e-03
1.003344481605351196e-02
1.003344481605351196e-02
1.337792642140468204e-02
1.337792642140468204e-02
1.672240802675585211e-02
1.672240802675585211e-02
2.006688963210702392e-02
2.006688963210702392e-02
2.341137123745819226e-02
2.341137123745819226e-02
2.675585284280936407e-02
2.675585284280936407e-02
3.010033444816053588e-02
3.010033444816053588e-02
3.344481605351170422e-02
3.344481605351170422e-02
3.678929765886287950e-02
3.678929765886287950e-02
4.013377926421404784e-02
4.013377926421404784e-02
4.347826086956521618e-02
4.347826086956521618e-02
4.682274247491638453e-02
4.682274247491638453e-02
5.016722408026755980e-02
5.016722408026755980e-02
5.351170568561872815e-02
5.351170568561872815e-02
6.020066889632107177e-02
6.020066889632107177e-02
7.023411371237457679e-02
7.023411371237457679e-02
7.357859531772575901e-02
7.357859531772575901e-02
7.692307692307692735e-02
7.692307692307692735e-02
8.026755852842809569e-02
8.026755852842809569e-02
8.361204013377926403e-02
8.361204013377926403e-02
8.695652173913043237e-02
8.695652173913043237e-02
9.364548494983276905e-02
9.364548494983276905e-02
9.698996655518395127e-02
9.698996655518395127e-02
1.003344481605351196e-01
1.003344481605351196e-01
1.036789297658862880e-01
1.036789297658862880e-01
1.070234113712374563e-01
1.070234113712374563e-01
1.170568561872909752e-01
1.170568561872909752e-01
1.204013377926421435e-01
1.204013377926421435e-01
1.270903010033444802e-01
1.270903010033444802e-01
1.304347826086956486e-01
1.304347826086956486e-01
1.337792642140468169e-01
1.337792642140468169e-01
1.371237458193979852e-01
1.371237458193979852e-01
1.404682274247491536e-01
1.404682274247491536e-01
1.471571906354515180e-01
1.471571906354515180e-01
1.505016722408026864e-01
1.505016722408026864e-01
1.538461538461538547e-01
1.538461538461538547e-01
1.605351170568561914e-01
1.605351170568561914e-01
1.638795986622073597e-01
1.638795986622073597e-01
1.672240802675585281e-01
1.672240802675585281e-01
1.705685618729096964e-01
1.705685618729096964e-01
1.839464882943143698e-01
1.839464882943143698e-01
1.872909698996655381e-01
1.872909698996655381e-01
1.973244147157190709e-01
1.973244147157190709e-01
2.006688963210702392e-01
2.006688963210702392e-01
2.073578595317725759e-01
2.073578595317725759e-01
2.107023411371237442e-01
2.107023411371237442e-01
2.173913043478260809e-01
2.173913043478260809e-01
2.207357859531772493e-01
2.207357859531772493e-01
2.240802675585284176e-01
2.240802675585284176e-01
2.341137123745819504e-01
2.341137123745819504e-01
2.441471571906354554e-01
2.441471571906354554e-01
2.474916387959866237e-01
2.474916387959866237e-01
2.541806020066889604e-01
2.541806020066889604e-01
2.575250836120401288e-01
2.575250836120401288e-01
2.608695652173912971e-01
2.608695652173912971e-01
2.642140468227424654e-01
2.642140468227424654e-01
2.675585284280936338e-01
2.675585284280936338e-01
2.742474916387959705e-01
2.742474916387959705e-01
2.809364548494983072e-01
2.809364548494983072e-01
2.876254180602006438e-01
2.876254180602006438e-01
2.909698996655518122e-01
2.909698996655518122e-01
2.943143812709030360e-01
2.943143812709030360e-01
2.976588628762542044e-01
2.976588628762542044e-01
3.043478260869565410e-01
3.043478260869565410e-01
3.076923076923077094e-01
3.076923076923077094e-01
3.143812709030100461e-01
3.143812709030100461e-01
3.244147157190635511e-01
3.244147157190635511e-01
3.277591973244147194e-01
3.277591973244147194e-01
3.411371237458193928e-01
3.411371237458193928e-01
3.511705685618728978e-01
3.511705685618728978e-01
3.578595317725752345e-01
3.578595317725752345e-01
3.612040133779264028e-01
3.612040133779264028e-01
3.779264214046823001e-01
3.779264214046823001e-01
3.946488294314381418e-01
3.946488294314381418e-01
3.979933110367893101e-01
3.979933110367893101e-01
4.214046822742474885e-01
4.214046822742474885e-01
4.314381270903009935e-01
4.314381270903009935e-01
4.347826086956521618e-01
4.347826086956521618e-01
4.414715719063544985e-01
4.414715719063544985e-01
4.481605351170568352e-01
4.481605351170568352e-01
4.548494983277591719e-01
4.548494983277591719e-01
4.615384615384615641e-01
4.615384615384615641e-01
4.916387959866220791e-01
4.916387959866220791e-01
4.983277591973244158e-01
4.983277591973244158e-01
5.117056856187290892e-01
5.117056856187290892e-01
5.250836120401337626e-01
5.250836120401337626e-01
5.284280936454849309e-01
5.284280936454849309e-01
5.351170568561872676e-01
5.351170568561872676e-01
5.451505016722407726e-01
5.451505016722407726e-01
5.652173913043477826e-01
5.652173913043477826e-01
5.685618729096989510e-01
5.685618729096989510e-01
5.852842809364549037e-01
5.852842809364549037e-01
5.919732441471572404e-01
5.919732441471572404e-01
6.153846153846154188e-01
6.153846153846154188e-01
6.321070234113712605e-01
6.321070234113712605e-01
6.387959866220735972e-01
6.387959866220735972e-01
6.454849498327759338e-01
6.454849498327759338e-01
6.521739130434782705e-01
6.521739130434782705e-01
6.856187290969899539e-01
6.856187290969899539e-01
7.792642140468227785e-01
7.792642140468227785e-01
1.000000000000000000e+00
