# Supplementary material for: PICNIC accurately predicts condensate-forming proteins regardless of their structural disorder across organisms
Source: Nat Commun. 2024 Dec 11;15:10668. doi: 10.1038/s41467-024-55089-x (PMC11634905; doi:10.1038/s41467-024-55089-x)
Supplement: Supplementary file 11 — Source Data files [file 41467_2024_55089_MOESM11_ESM.zip › Source_Data_file/supplementary/Figure_S3/roc/cdcode/cdcode_catGRANULE_roc_tpr.csv]

0.000000000000000000e+00
0.000000000000000000e+00
0.000000000000000000e+00
2.958579881656804664e-03
2.958579881656804664e-03
5.029585798816568060e-02
5.029585798816568060e-02
9.467455621301774926e-02
9.467455621301774926e-02
1.272189349112426149e-01
1.272189349112426149e-01
1.390532544378698110e-01
1.390532544378698110e-01
1.420118343195266308e-01
1.420118343195266308e-01
1.952662721893491105e-01
1.952662721893491105e-01
2.159763313609467383e-01
2.159763313609467383e-01
2.603550295857988139e-01
2.603550295857988139e-01
2.721893491124260378e-01
2.721893491124260378e-01
2.988165680473373054e-01
2.988165680473373054e-01
3.165680473372781134e-01
3.165680473372781134e-01
3.461538461538461453e-01
3.461538461538461453e-01
3.639053254437870089e-01
3.639053254437870089e-01
3.816568047337278169e-01
3.816568047337278169e-01
3.846153846153846367e-01
3.846153846153846367e-01
3.994082840236686249e-01
3.994082840236686249e-01
4.082840236686390289e-01
4.082840236686390289e-01
4.230769230769230727e-01
4.230769230769230727e-01
4.319526627218934767e-01
4.319526627218934767e-01
4.349112426035502965e-01
4.349112426035502965e-01
4.378698224852071164e-01
4.378698224852071164e-01
4.408284023668638807e-01
4.408284023668638807e-01
4.497041420118343402e-01
4.497041420118343402e-01
4.526627218934911046e-01
4.526627218934911046e-01
4.556213017751479244e-01
4.556213017751479244e-01
4.615384615384615641e-01
4.615384615384615641e-01
4.644970414201183284e-01
4.644970414201183284e-01
4.822485207100591920e-01
4.822485207100591920e-01
4.911242603550295960e-01
4.911242603550295960e-01
5.029585798816568198e-01
5.029585798816568198e-01
5.118343195266271684e-01
5.118343195266271684e-01
5.147928994082839882e-01
5.147928994082839882e-01
5.177514792899408080e-01
5.177514792899408080e-01
5.236686390532544477e-01
5.236686390532544477e-01
5.266272189349112676e-01
5.266272189349112676e-01
5.443786982248520756e-01
5.443786982248520756e-01
5.473372781065088954e-01
5.473372781065088954e-01
5.502958579881657153e-01
5.502958579881657153e-01
5.532544378698225351e-01
5.532544378698225351e-01
5.562130177514792440e-01
5.562130177514792440e-01
5.710059171597633432e-01
5.710059171597633432e-01
5.828402366863905115e-01
5.828402366863905115e-01
6.005917159763313196e-01
6.005917159763313196e-01
6.065088757396449592e-01
6.065088757396449592e-01
6.213017751479289474e-01
6.213017751479289474e-01
6.331360946745562268e-01
6.331360946745562268e-01
6.420118343195265753e-01
6.420118343195265753e-01
6.449704142011833952e-01
6.449704142011833952e-01
6.479289940828402150e-01
6.479289940828402150e-01
6.538461538461538547e-01
6.538461538461538547e-01
6.568047337278106745e-01
6.568047337278106745e-01
6.686390532544378429e-01
6.686390532544378429e-01
6.745562130177514826e-01
6.745562130177514826e-01
6.775147928994083024e-01
6.775147928994083024e-01
6.863905325443786509e-01
6.863905325443786509e-01
6.893491124260354708e-01
6.893491124260354708e-01
6.923076923076922906e-01
6.923076923076922906e-01
6.952662721893491105e-01
6.952662721893491105e-01
7.041420118343195700e-01
7.041420118343195700e-01
7.071005917159762788e-01
7.071005917159762788e-01
7.100591715976330986e-01
7.100591715976330986e-01
7.130177514792899185e-01
7.130177514792899185e-01
7.159763313609467383e-01
7.159763313609467383e-01
7.218934911242603780e-01
7.218934911242603780e-01
7.278106508875740177e-01
7.278106508875740177e-01
7.307692307692307265e-01
7.307692307692307265e-01
7.337278106508875464e-01
7.337278106508875464e-01
7.396449704142011861e-01
7.396449704142011861e-01
7.426035502958580059e-01
7.426035502958580059e-01
7.485207100591716456e-01
7.485207100591716456e-01
7.544378698224851743e-01
7.544378698224851743e-01
7.573964497041419941e-01
7.573964497041419941e-01
7.633136094674556338e-01
7.633136094674556338e-01
7.662721893491124536e-01
7.662721893491124536e-01
7.721893491124259823e-01
7.721893491124259823e-01
7.751479289940828021e-01
7.751479289940828021e-01
7.781065088757396220e-01
7.781065088757396220e-01
7.840236686390532617e-01
7.840236686390532617e-01
7.899408284023669014e-01
7.899408284023669014e-01
8.017751479289940697e-01
8.017751479289940697e-01
8.047337278106508895e-01
8.047337278106508895e-01
8.106508875739645292e-01
8.106508875739645292e-01
8.165680473372780579e-01
8.165680473372780579e-01
8.224852071005916976e-01
8.224852071005916976e-01
8.254437869822485174e-01
8.254437869822485174e-01
8.284023668639053373e-01
8.284023668639053373e-01
8.343195266272189770e-01
8.343195266272189770e-01
8.402366863905325056e-01
8.402366863905325056e-01
8.491124260355029651e-01
8.491124260355029651e-01
8.520710059171597850e-01
8.520710059171597850e-01
8.550295857988166048e-01
8.550295857988166048e-01
8.579881656804734247e-01
8.579881656804734247e-01
8.609467455621301335e-01
8.609467455621301335e-01
8.639053254437869533e-01
8.639053254437869533e-01
8.727810650887574129e-01
8.727810650887574129e-01
8.757396449704142327e-01
8.757396449704142327e-01
8.816568047337277614e-01
8.816568047337277614e-01
8.875739644970414011e-01
8.875739644970414011e-01
8.934911242603550408e-01
8.934911242603550408e-01
9.023668639053253893e-01
9.023668639053253893e-01
9.053254437869822091e-01
9.053254437869822091e-01
9.082840236686390289e-01
9.082840236686390289e-01
9.112426035502958488e-01
9.112426035502958488e-01
9.171597633136094885e-01
9.171597633136094885e-01
9.201183431952663083e-01
9.201183431952663083e-01
9.260355029585798370e-01
9.260355029585798370e-01
9.289940828402366568e-01
9.289940828402366568e-01
9.319526627218934767e-01
9.319526627218934767e-01
9.349112426035502965e-01
9.349112426035502965e-01
9.378698224852071164e-01
9.378698224852071164e-01
9.437869822485207560e-01
9.437869822485207560e-01
9.467455621301774649e-01
9.467455621301774649e-01
9.556213017751479244e-01
9.556213017751479244e-01
9.585798816568047442e-01
9.585798816568047442e-01
9.615384615384615641e-01
9.615384615384615641e-01
9.704142011834319126e-01
9.704142011834319126e-01
9.733727810650887324e-01
9.733727810650887324e-01
9.763313609467455523e-01
9.763313609467455523e-01
9.792899408284023721e-01
9.792899408284023721e-01
9.822485207100591920e-01
9.822485207100591920e-01
9.852071005917160118e-01
9.852071005917160118e-01
9.881656804733728316e-01
9.881656804733728316e-01
9.911242603550295405e-01
9.911242603550295405e-01
9.940828402366863603e-01
9.940828402366863603e-01
9.970414201183431802e-01
9.970414201183431802e-01
1.000000000000000000e+00
1.000000000000000000e+00
