# Supplementary material for: PICNIC accurately predicts condensate-forming proteins regardless of their structural disorder across organisms
Source: Nat Commun. 2024 Dec 11;15:10668. doi: 10.1038/s41467-024-55089-x (PMC11634905; doi:10.1038/s41467-024-55089-x)
Supplement: Supplementary file 11 — Source Data files [file 41467_2024_55089_MOESM11_ESM.zip › Source_Data_file/supplementary/Figure_S3/roc/cdcode/cdcode_PdPS-8fea_roc_tpr.csv]

0.000000000000000000e+00
2.958579881656804664e-03
1.094674556213017791e-01
1.094674556213017791e-01
1.449704142011834229e-01
1.449704142011834229e-01
1.686390532544378706e-01
1.686390532544378706e-01
2.041420118343195145e-01
2.041420118343195145e-01
2.071005917159763343e-01
2.071005917159763343e-01
2.455621301775147980e-01
2.455621301775147980e-01
2.485207100591715901e-01
2.485207100591715901e-01
3.313609467455621571e-01
3.313609467455621571e-01
3.431952662721893255e-01
3.431952662721893255e-01
3.520710059171597850e-01
3.520710059171597850e-01
3.668639053254437732e-01
3.668639053254437732e-01
3.757396449704141772e-01
3.757396449704141772e-01
3.875739644970414011e-01
3.875739644970414011e-01
3.905325443786982209e-01
3.905325443786982209e-01
3.934911242603550408e-01
3.934911242603550408e-01
3.964497041420118606e-01
3.964497041420118606e-01
4.053254437869822646e-01
4.053254437869822646e-01
4.171597633136094885e-01
4.171597633136094885e-01
4.378698224852071164e-01
4.378698224852071164e-01
4.467455621301775204e-01
4.467455621301775204e-01
4.615384615384615641e-01
4.615384615384615641e-01
4.644970414201183284e-01
4.644970414201183284e-01
4.940828402366864158e-01
4.940828402366864158e-01
4.970414201183431802e-01
4.970414201183431802e-01
5.059171597633136397e-01
5.059171597633136397e-01
5.118343195266271684e-01
5.118343195266271684e-01
5.177514792899408080e-01
5.177514792899408080e-01
5.384615384615384359e-01
5.384615384615384359e-01
5.443786982248520756e-01
5.443786982248520756e-01
5.502958579881657153e-01
5.502958579881657153e-01
5.621301775147928836e-01
5.621301775147928836e-01
5.769230769230768718e-01
5.769230769230768718e-01
5.798816568047336917e-01
5.798816568047336917e-01
5.828402366863905115e-01
5.828402366863905115e-01
5.976331360946746107e-01
5.976331360946746107e-01
6.005917159763313196e-01
6.005917159763313196e-01
6.153846153846154188e-01
6.153846153846154188e-01
6.183431952662722386e-01
6.183431952662722386e-01
6.242603550295857673e-01
6.242603550295857673e-01
6.301775147928994070e-01
6.301775147928994070e-01
6.449704142011833952e-01
6.449704142011833952e-01
6.568047337278106745e-01
6.568047337278106745e-01
6.627218934911243142e-01
6.627218934911243142e-01
6.656804733727810230e-01
6.656804733727810230e-01
6.775147928994083024e-01
6.775147928994083024e-01
6.863905325443786509e-01
6.863905325443786509e-01
6.893491124260354708e-01
6.893491124260354708e-01
6.982248520710059303e-01
6.982248520710059303e-01
7.041420118343195700e-01
7.041420118343195700e-01
7.248520710059171979e-01
7.248520710059171979e-01
7.307692307692307265e-01
7.307692307692307265e-01
7.455621301775148257e-01
7.455621301775148257e-01
7.514792899408283544e-01
7.514792899408283544e-01
7.544378698224851743e-01
7.544378698224851743e-01
7.603550295857988139e-01
7.603550295857988139e-01
7.633136094674556338e-01
7.633136094674556338e-01
7.692307692307692735e-01
7.692307692307692735e-01
7.751479289940828021e-01
7.751479289940828021e-01
7.899408284023669014e-01
7.899408284023669014e-01
7.958579881656804300e-01
7.958579881656804300e-01
7.988165680473372499e-01
7.988165680473372499e-01
8.017751479289940697e-01
8.017751479289940697e-01
8.047337278106508895e-01
8.047337278106508895e-01
8.076923076923077094e-01
8.076923076923077094e-01
8.136094674556213491e-01
8.136094674556213491e-01
8.165680473372780579e-01
8.165680473372780579e-01
8.195266272189348777e-01
8.195266272189348777e-01
8.254437869822485174e-01
8.254437869822485174e-01
8.431952662721893255e-01
8.431952662721893255e-01
8.461538461538461453e-01
8.461538461538461453e-01
8.520710059171597850e-01
8.520710059171597850e-01
8.550295857988166048e-01
8.550295857988166048e-01
8.668639053254437732e-01
8.668639053254437732e-01
8.698224852071005930e-01
8.698224852071005930e-01
8.757396449704142327e-01
8.757396449704142327e-01
8.786982248520710526e-01
8.786982248520710526e-01
8.846153846153845812e-01
8.846153846153845812e-01
8.875739644970414011e-01
8.875739644970414011e-01
8.905325443786982209e-01
8.905325443786982209e-01
8.934911242603550408e-01
8.934911242603550408e-01
9.023668639053253893e-01
9.023668639053253893e-01
9.053254437869822091e-01
9.053254437869822091e-01
9.112426035502958488e-01
9.112426035502958488e-01
9.142011834319526686e-01
9.142011834319526686e-01
9.171597633136094885e-01
9.171597633136094885e-01
9.201183431952663083e-01
9.201183431952663083e-01
9.230769230769231282e-01
9.230769230769231282e-01
9.289940828402366568e-01
9.289940828402366568e-01
9.319526627218934767e-01
9.319526627218934767e-01
9.349112426035502965e-01
9.349112426035502965e-01
9.378698224852071164e-01
9.378698224852071164e-01
9.408284023668639362e-01
9.408284023668639362e-01
9.437869822485207560e-01
9.437869822485207560e-01
9.526627218934911046e-01
9.526627218934911046e-01
9.556213017751479244e-01
9.556213017751479244e-01
9.615384615384615641e-01
9.615384615384615641e-01
9.644970414201183839e-01
9.644970414201183839e-01
9.674556213017750927e-01
9.674556213017750927e-01
9.704142011834319126e-01
9.704142011834319126e-01
9.733727810650887324e-01
9.733727810650887324e-01
9.822485207100591920e-01
9.822485207100591920e-01
9.852071005917160118e-01
9.852071005917160118e-01
9.911242603550295405e-01
9.911242603550295405e-01
9.940828402366863603e-01
9.940828402366863603e-01
9.970414201183431802e-01
9.970414201183431802e-01
1.000000000000000000e+00
1.000000000000000000e+00
1.000000000000000000e+00
1.000000000000000000e+00
