# Supplementary material for: PICNIC accurately predicts condensate-forming proteins regardless of their structural disorder across organisms
Source: Nat Commun. 2024 Dec 11;15:10668. doi: 10.1038/s41467-024-55089-x (PMC11634905; doi:10.1038/s41467-024-55089-x)
Supplement: Supplementary file 11 — Source Data files [file 41467_2024_55089_MOESM11_ESM.zip › Source_Data_file/supplementary/Figure_S3/roc/cdcode/cdcode_DeePhase_roc_fpr.csv]

0.000000000000000000e+00
0.000000000000000000e+00
0.000000000000000000e+00
3.344481605351170509e-03
3.344481605351170509e-03
6.688963210702341018e-03
6.688963210702341018e-03
1.003344481605351196e-02
1.003344481605351196e-02
1.337792642140468204e-02
1.337792642140468204e-02
1.672240802675585211e-02
1.672240802675585211e-02
2.006688963210702392e-02
2.006688963210702392e-02
2.341137123745819226e-02
2.341137123745819226e-02
2.675585284280936407e-02
2.675585284280936407e-02
3.010033444816053588e-02
3.010033444816053588e-02
3.344481605351170422e-02
3.344481605351170422e-02
3.678929765886287950e-02
3.678929765886287950e-02
4.013377926421404784e-02
4.013377926421404784e-02
4.347826086956521618e-02
4.347826086956521618e-02
4.682274247491638453e-02
4.682274247491638453e-02
5.685618729096989649e-02
5.685618729096989649e-02
6.688963210702340845e-02
6.688963210702340845e-02
7.023411371237457679e-02
7.023411371237457679e-02
8.026755852842809569e-02
8.026755852842809569e-02
8.361204013377926403e-02
8.361204013377926403e-02
8.695652173913043237e-02
8.695652173913043237e-02
9.030100334448160071e-02
9.030100334448160071e-02
9.698996655518395127e-02
9.698996655518395127e-02
1.003344481605351196e-01
1.003344481605351196e-01
1.036789297658862880e-01
1.036789297658862880e-01
1.070234113712374563e-01
1.070234113712374563e-01
1.103678929765886246e-01
1.103678929765886246e-01
1.137123745819397930e-01
1.137123745819397930e-01
1.170568561872909752e-01
1.170568561872909752e-01
1.204013377926421435e-01
1.204013377926421435e-01
1.270903010033444802e-01
1.270903010033444802e-01
1.304347826086956486e-01
1.304347826086956486e-01
1.337792642140468169e-01
1.337792642140468169e-01
1.371237458193979852e-01
1.371237458193979852e-01
1.404682274247491536e-01
1.404682274247491536e-01
1.471571906354515180e-01
1.471571906354515180e-01
1.538461538461538547e-01
1.538461538461538547e-01
1.571906354515050230e-01
1.571906354515050230e-01
1.605351170568561914e-01
1.605351170568561914e-01
1.638795986622073597e-01
1.638795986622073597e-01
1.672240802675585281e-01
1.672240802675585281e-01
1.705685618729096964e-01
1.705685618729096964e-01
1.772575250836120331e-01
1.772575250836120331e-01
1.806020066889632014e-01
1.806020066889632014e-01
1.839464882943143698e-01
1.839464882943143698e-01
1.939799331103679025e-01
1.939799331103679025e-01
1.973244147157190709e-01
1.973244147157190709e-01
2.006688963210702392e-01
2.006688963210702392e-01
2.040133779264214076e-01
2.040133779264214076e-01
2.107023411371237442e-01
2.107023411371237442e-01
2.140468227424749126e-01
2.140468227424749126e-01
2.207357859531772493e-01
2.207357859531772493e-01
2.240802675585284176e-01
2.240802675585284176e-01
2.274247491638795859e-01
2.274247491638795859e-01
2.341137123745819504e-01
2.341137123745819504e-01
2.408026755852842871e-01
2.408026755852842871e-01
2.642140468227424654e-01
2.642140468227424654e-01
2.709030100334448021e-01
2.709030100334448021e-01
2.742474916387959705e-01
2.742474916387959705e-01
2.775919732441471388e-01
2.775919732441471388e-01
2.876254180602006438e-01
2.876254180602006438e-01
2.909698996655518122e-01
2.909698996655518122e-01
2.943143812709030360e-01
2.943143812709030360e-01
3.010033444816053727e-01
3.010033444816053727e-01
3.076923076923077094e-01
3.076923076923077094e-01
3.210702341137123828e-01
3.210702341137123828e-01
3.244147157190635511e-01
3.244147157190635511e-01
3.277591973244147194e-01
3.277591973244147194e-01
3.344481605351170561e-01
3.344481605351170561e-01
3.411371237458193928e-01
3.411371237458193928e-01
3.511705685618728978e-01
3.511705685618728978e-01
3.578595317725752345e-01
3.578595317725752345e-01
3.612040133779264028e-01
3.612040133779264028e-01
3.645484949832775712e-01
3.645484949832775712e-01
3.712374581939799079e-01
3.712374581939799079e-01
3.745819397993310762e-01
3.745819397993310762e-01
3.846153846153846367e-01
3.846153846153846367e-01
4.080267558528428151e-01
4.080267558528428151e-01
4.113712374581939835e-01
4.113712374581939835e-01
4.147157190635451518e-01
4.147157190635451518e-01
4.280936454849498252e-01
4.280936454849498252e-01
4.347826086956521618e-01
4.347826086956521618e-01
4.381270903010033302e-01
4.381270903010033302e-01
4.414715719063544985e-01
4.414715719063544985e-01
4.515050167224080035e-01
4.515050167224080035e-01
4.581939799331103402e-01
4.581939799331103402e-01
4.615384615384615641e-01
4.615384615384615641e-01
4.682274247491639008e-01
4.682274247491639008e-01
4.749163879598662374e-01
4.749163879598662374e-01
4.816053511705685741e-01
4.816053511705685741e-01
4.849498327759197425e-01
4.849498327759197425e-01
4.882943143812709108e-01
4.882943143812709108e-01
5.083612040133779209e-01
5.083612040133779209e-01
5.183946488294314259e-01
5.183946488294314259e-01
5.351170568561872676e-01
5.351170568561872676e-01
5.418060200668896043e-01
5.418060200668896043e-01
5.451505016722407726e-01
5.451505016722407726e-01
5.518394648829431093e-01
5.518394648829431093e-01
5.785953177257524560e-01
5.785953177257524560e-01
5.919732441471572404e-01
5.919732441471572404e-01
6.020066889632107454e-01
6.020066889632107454e-01
6.153846153846154188e-01
6.153846153846154188e-01
6.220735785953177555e-01
6.220735785953177555e-01
6.287625418060200921e-01
6.287625418060200921e-01
6.354515050167224288e-01
6.354515050167224288e-01
6.387959866220735972e-01
6.387959866220735972e-01
6.488294314381271022e-01
6.488294314381271022e-01
6.521739130434782705e-01
6.521739130434782705e-01
6.622073578595317755e-01
6.622073578595317755e-01
6.688963210702341122e-01
6.688963210702341122e-01
6.755852842809364489e-01
6.755852842809364489e-01
6.889632107023411223e-01
6.889632107023411223e-01
6.989966555183946273e-01
6.989966555183946273e-01
7.123745819397993007e-01
7.123745819397993007e-01
7.157190635451504690e-01
7.157190635451504690e-01
7.324414715719063107e-01
7.324414715719063107e-01
7.458193979933109841e-01
7.458193979933109841e-01
7.525083612040134318e-01
7.525083612040134318e-01
7.591973244147157684e-01
7.591973244147157684e-01
7.725752508361204418e-01
7.725752508361204418e-01
8.026755852842809569e-01
8.026755852842809569e-01
8.294314381270903036e-01
8.294314381270903036e-01
8.361204013377926403e-01
8.361204013377926403e-01
8.561872909698996503e-01
8.561872909698996503e-01
8.628762541806019870e-01
8.628762541806019870e-01
8.695652173913043237e-01
8.695652173913043237e-01
8.729096989966554920e-01
8.729096989966554920e-01
8.862876254180601654e-01
8.862876254180601654e-01
8.896321070234113337e-01
8.896321070234113337e-01
8.996655518394648388e-01
8.996655518394648388e-01
9.030100334448160071e-01
9.030100334448160071e-01
9.096989966555183438e-01
9.096989966555183438e-01
9.230769230769231282e-01
9.230769230769231282e-01
9.397993311036789699e-01
9.397993311036789699e-01
9.498327759197324749e-01
9.498327759197324749e-01
9.531772575250836432e-01
9.531772575250836432e-01
9.598662207357859799e-01
9.598662207357859799e-01
9.632107023411371483e-01
9.632107023411371483e-01
9.732441471571906533e-01
9.732441471571906533e-01
9.765886287625418216e-01
9.765886287625418216e-01
9.799331103678929900e-01
9.799331103678929900e-01
9.899665551839464950e-01
9.899665551839464950e-01
9.966555183946488317e-01
9.966555183946488317e-01
1.000000000000000000e+00
