# Supplementary material for: PICNIC accurately predicts condensate-forming proteins regardless of their structural disorder across organisms
Source: Nat Commun. 2024 Dec 11;15:10668. doi: 10.1038/s41467-024-55089-x (PMC11634905; doi:10.1038/s41467-024-55089-x)
Supplement: Supplementary file 11 — Source Data files [file 41467_2024_55089_MOESM11_ESM.zip › Source_Data_file/supplementary/Figure_S3/roc/cdcode/cdcode_FuzDrop_roc_fpr.csv]

0.000000000000000000e+00
3.344481605351170422e-02
7.692307692307692735e-02
9.030100334448160071e-02
1.003344481605351196e-01
1.003344481605351196e-01
1.003344481605351196e-01
1.137123745819397930e-01
1.204013377926421435e-01
1.237458193979933119e-01
1.304347826086956486e-01
1.404682274247491536e-01
1.404682274247491536e-01
1.438127090301003219e-01
1.471571906354515180e-01
1.505016722408026864e-01
1.505016722408026864e-01
1.605351170568561914e-01
1.605351170568561914e-01
1.638795986622073597e-01
1.705685618729096964e-01
1.772575250836120331e-01
1.839464882943143698e-01
1.973244147157190709e-01
2.073578595317725759e-01
2.140468227424749126e-01
2.173913043478260809e-01
2.173913043478260809e-01
2.240802675585284176e-01
2.240802675585284176e-01
2.274247491638795859e-01
2.307692307692307820e-01
2.341137123745819504e-01
2.474916387959866237e-01
2.541806020066889604e-01
2.575250836120401288e-01
2.575250836120401288e-01
2.575250836120401288e-01
2.642140468227424654e-01
2.642140468227424654e-01
2.742474916387959705e-01
2.742474916387959705e-01
2.775919732441471388e-01
2.842809364548494755e-01
2.909698996655518122e-01
2.909698996655518122e-01
2.943143812709030360e-01
3.010033444816053727e-01
3.110367892976588777e-01
3.177257525083612144e-01
3.244147157190635511e-01
3.311036789297658878e-01
3.511705685618728978e-01
3.545150501672240662e-01
3.545150501672240662e-01
3.745819397993310762e-01
3.779264214046823001e-01
3.846153846153846367e-01
3.913043478260869734e-01
3.979933110367893101e-01
4.113712374581939835e-01
4.147157190635451518e-01
4.180602006688963201e-01
4.381270903010033302e-01
4.414715719063544985e-01
4.615384615384615641e-01
4.682274247491639008e-01
4.782608695652174058e-01
5.016722408026755842e-01
5.250836120401337626e-01
5.384615384615384359e-01
5.652173913043477826e-01
6.153846153846154188e-01
6.488294314381271022e-01
6.856187290969899539e-01
7.290969899665551424e-01
7.625418060200669368e-01
8.026755852842809569e-01
8.561872909698996503e-01
8.963210702341136704e-01
9.665551839464883166e-01
9.899665551839464950e-01
1.000000000000000000e+00
1.000000000000000000e+00
