# Supplementary material for: PICNIC accurately predicts condensate-forming proteins regardless of their structural disorder across organisms
Source: Nat Commun. 2024 Dec 11;15:10668. doi: 10.1038/s41467-024-55089-x (PMC11634905; doi:10.1038/s41467-024-55089-x)
Supplement: Supplementary file 11 — Source Data files [file 41467_2024_55089_MOESM11_ESM.zip › Source_Data_file/supplementary/Figure_S3/roc/cdcode/cdcode_PSAP_roc_fpr.csv]

0.000000000000000000e+00
0.000000000000000000e+00
0.000000000000000000e+00
3.344481605351170509e-03
3.344481605351170509e-03
6.688963210702341018e-03
6.688963210702341018e-03
1.003344481605351196e-02
1.003344481605351196e-02
1.337792642140468204e-02
1.337792642140468204e-02
1.672240802675585211e-02
1.672240802675585211e-02
2.006688963210702392e-02
2.006688963210702392e-02
2.341137123745819226e-02
2.341137123745819226e-02
2.675585284280936407e-02
2.675585284280936407e-02
3.010033444816053588e-02
3.010033444816053588e-02
3.344481605351170422e-02
3.344481605351170422e-02
4.013377926421404784e-02
4.013377926421404784e-02
4.347826086956521618e-02
4.347826086956521618e-02
4.682274247491638453e-02
4.682274247491638453e-02
5.016722408026755980e-02
5.016722408026755980e-02
5.351170568561872815e-02
5.351170568561872815e-02
5.685618729096989649e-02
5.685618729096989649e-02
6.020066889632107177e-02
6.020066889632107177e-02
6.354515050167224011e-02
6.354515050167224011e-02
6.688963210702340845e-02
6.688963210702340845e-02
7.357859531772575901e-02
7.357859531772575901e-02
7.692307692307692735e-02
7.692307692307692735e-02
8.026755852842809569e-02
8.026755852842809569e-02
8.695652173913043237e-02
8.695652173913043237e-02
9.030100334448160071e-02
9.030100334448160071e-02
9.364548494983276905e-02
9.364548494983276905e-02
9.698996655518395127e-02
9.698996655518395127e-02
1.003344481605351196e-01
1.003344481605351196e-01
1.036789297658862880e-01
1.036789297658862880e-01
1.070234113712374563e-01
1.070234113712374563e-01
1.103678929765886246e-01
1.103678929765886246e-01
1.137123745819397930e-01
1.137123745819397930e-01
1.170568561872909752e-01
1.170568561872909752e-01
1.204013377926421435e-01
1.204013377926421435e-01
1.270903010033444802e-01
1.270903010033444802e-01
1.304347826086956486e-01
1.304347826086956486e-01
1.371237458193979852e-01
1.371237458193979852e-01
1.404682274247491536e-01
1.404682274247491536e-01
1.471571906354515180e-01
1.471571906354515180e-01
1.538461538461538547e-01
1.538461538461538547e-01
1.571906354515050230e-01
1.571906354515050230e-01
1.605351170568561914e-01
1.605351170568561914e-01
1.638795986622073597e-01
1.638795986622073597e-01
1.672240802675585281e-01
1.672240802675585281e-01
1.772575250836120331e-01
1.772575250836120331e-01
1.806020066889632014e-01
1.806020066889632014e-01
1.839464882943143698e-01
1.839464882943143698e-01
1.906354515050167342e-01
1.906354515050167342e-01
1.939799331103679025e-01
1.939799331103679025e-01
1.973244147157190709e-01
1.973244147157190709e-01
2.006688963210702392e-01
2.006688963210702392e-01
2.040133779264214076e-01
2.040133779264214076e-01
2.107023411371237442e-01
2.107023411371237442e-01
2.140468227424749126e-01
2.140468227424749126e-01
2.173913043478260809e-01
2.173913043478260809e-01
2.207357859531772493e-01
2.207357859531772493e-01
2.240802675585284176e-01
2.240802675585284176e-01
2.508361204013377921e-01
2.508361204013377921e-01
2.575250836120401288e-01
2.575250836120401288e-01
2.608695652173912971e-01
2.608695652173912971e-01
2.642140468227424654e-01
2.642140468227424654e-01
2.742474916387959705e-01
2.742474916387959705e-01
2.809364548494983072e-01
2.809364548494983072e-01
2.876254180602006438e-01
2.876254180602006438e-01
3.010033444816053727e-01
3.010033444816053727e-01
3.076923076923077094e-01
3.076923076923077094e-01
3.110367892976588777e-01
3.110367892976588777e-01
3.143812709030100461e-01
3.143812709030100461e-01
3.210702341137123828e-01
3.210702341137123828e-01
3.344481605351170561e-01
3.344481605351170561e-01
3.444816053511705611e-01
3.444816053511705611e-01
3.511705685618728978e-01
3.511705685618728978e-01
3.645484949832775712e-01
3.645484949832775712e-01
3.712374581939799079e-01
3.712374581939799079e-01
3.745819397993310762e-01
3.745819397993310762e-01
3.812709030100334684e-01
3.812709030100334684e-01
3.846153846153846367e-01
3.846153846153846367e-01
3.979933110367893101e-01
3.979933110367893101e-01
4.013377926421404784e-01
4.013377926421404784e-01
4.046822742474916468e-01
4.046822742474916468e-01
4.113712374581939835e-01
4.113712374581939835e-01
4.180602006688963201e-01
4.180602006688963201e-01
4.214046822742474885e-01
4.214046822742474885e-01
4.314381270903009935e-01
4.314381270903009935e-01
4.515050167224080035e-01
4.515050167224080035e-01
4.548494983277591719e-01
4.548494983277591719e-01
4.581939799331103402e-01
4.581939799331103402e-01
4.615384615384615641e-01
4.615384615384615641e-01
4.648829431438127324e-01
4.648829431438127324e-01
4.715719063545150691e-01
4.715719063545150691e-01
4.882943143812709108e-01
4.882943143812709108e-01
4.983277591973244158e-01
4.983277591973244158e-01
5.117056856187290892e-01
5.117056856187290892e-01
5.183946488294314259e-01
5.183946488294314259e-01
5.217391304347825942e-01
5.217391304347825942e-01
5.250836120401337626e-01
5.250836120401337626e-01
5.284280936454849309e-01
5.284280936454849309e-01
5.317725752508360992e-01
5.317725752508360992e-01
5.351170568561872676e-01
5.351170568561872676e-01
5.418060200668896043e-01
5.418060200668896043e-01
5.451505016722407726e-01
5.451505016722407726e-01
5.551839464882942776e-01
5.551839464882942776e-01
5.618729096989966143e-01
5.618729096989966143e-01
5.685618729096989510e-01
5.685618729096989510e-01
5.719063545150501193e-01
5.719063545150501193e-01
5.752508361204012877e-01
5.752508361204012877e-01
5.785953177257524560e-01
5.785953177257524560e-01
5.953177257525084087e-01
5.953177257525084087e-01
6.053511705685619138e-01
6.053511705685619138e-01
6.187290969899665871e-01
6.187290969899665871e-01
6.220735785953177555e-01
6.220735785953177555e-01
6.287625418060200921e-01
6.287625418060200921e-01
6.421404682274247655e-01
6.421404682274247655e-01
6.588628762541806072e-01
6.588628762541806072e-01
6.655518394648829439e-01
6.655518394648829439e-01
6.722408026755852806e-01
6.722408026755852806e-01
6.822742474916387856e-01
6.822742474916387856e-01
6.989966555183946273e-01
6.989966555183946273e-01
7.157190635451504690e-01
7.224080267558528057e-01
7.224080267558528057e-01
7.424749163879598157e-01
7.424749163879598157e-01
7.491638795986621524e-01
7.491638795986621524e-01
7.792642140468227785e-01
7.792642140468227785e-01
7.926421404682274519e-01
7.926421404682274519e-01
8.026755852842809569e-01
8.026755852842809569e-01
8.127090301003344619e-01
8.127090301003344619e-01
8.160535117056856302e-01
8.160535117056856302e-01
8.327759197324414719e-01
8.327759197324414719e-01
8.729096989966554920e-01
8.729096989966554920e-01
9.163879598662206805e-01
9.163879598662206805e-01
1.000000000000000000e+00
