# Supplementary material for: PICNIC accurately predicts condensate-forming proteins regardless of their structural disorder across organisms
Source: Nat Commun. 2024 Dec 11;15:10668. doi: 10.1038/s41467-024-55089-x (PMC11634905; doi:10.1038/s41467-024-55089-x)
Supplement: Supplementary file 11 — Source Data files [file 41467_2024_55089_MOESM11_ESM.zip › Source_Data_file/supplementary/Figure_S3/roc/cdcode/cdcode_PdPS-10fea_roc_fpr.csv]

0.000000000000000000e+00
0.000000000000000000e+00
0.000000000000000000e+00
3.344481605351170509e-03
3.344481605351170509e-03
6.688963210702341018e-03
6.688963210702341018e-03
1.003344481605351196e-02
1.003344481605351196e-02
1.337792642140468204e-02
1.337792642140468204e-02
1.672240802675585211e-02
1.672240802675585211e-02
2.006688963210702392e-02
2.006688963210702392e-02
2.341137123745819226e-02
2.341137123745819226e-02
2.675585284280936407e-02
2.675585284280936407e-02
3.010033444816053588e-02
3.010033444816053588e-02
3.344481605351170422e-02
3.344481605351170422e-02
3.678929765886287950e-02
3.678929765886287950e-02
4.347826086956521618e-02
4.347826086956521618e-02
4.682274247491638453e-02
4.682274247491638453e-02
5.016722408026755980e-02
5.016722408026755980e-02
5.351170568561872815e-02
5.351170568561872815e-02
5.685618729096989649e-02
5.685618729096989649e-02
6.020066889632107177e-02
6.020066889632107177e-02
6.354515050167224011e-02
6.354515050167224011e-02
6.688963210702340845e-02
6.688963210702340845e-02
7.023411371237457679e-02
7.023411371237457679e-02
7.357859531772575901e-02
7.357859531772575901e-02
7.692307692307692735e-02
7.692307692307692735e-02
8.026755852842809569e-02
8.026755852842809569e-02
8.361204013377926403e-02
8.361204013377926403e-02
8.695652173913043237e-02
8.695652173913043237e-02
9.030100334448160071e-02
9.030100334448160071e-02
9.364548494983276905e-02
9.364548494983276905e-02
9.698996655518395127e-02
9.698996655518395127e-02
1.036789297658862880e-01
1.036789297658862880e-01
1.070234113712374563e-01
1.070234113712374563e-01
1.103678929765886246e-01
1.103678929765886246e-01
1.137123745819397930e-01
1.137123745819397930e-01
1.170568561872909752e-01
1.170568561872909752e-01
1.204013377926421435e-01
1.204013377926421435e-01
1.237458193979933119e-01
1.237458193979933119e-01
1.304347826086956486e-01
1.304347826086956486e-01
1.404682274247491536e-01
1.404682274247491536e-01
1.471571906354515180e-01
1.471571906354515180e-01
1.505016722408026864e-01
1.505016722408026864e-01
1.538461538461538547e-01
1.538461538461538547e-01
1.571906354515050230e-01
1.571906354515050230e-01
1.906354515050167342e-01
1.906354515050167342e-01
1.939799331103679025e-01
1.939799331103679025e-01
1.973244147157190709e-01
1.973244147157190709e-01
2.040133779264214076e-01
2.040133779264214076e-01
2.240802675585284176e-01
2.240802675585284176e-01
2.341137123745819504e-01
2.341137123745819504e-01
2.374581939799331187e-01
2.374581939799331187e-01
2.441471571906354554e-01
2.441471571906354554e-01
2.508361204013377921e-01
2.508361204013377921e-01
2.575250836120401288e-01
2.575250836120401288e-01
2.642140468227424654e-01
2.642140468227424654e-01
2.809364548494983072e-01
2.809364548494983072e-01
2.842809364548494755e-01
2.842809364548494755e-01
3.010033444816053727e-01
3.010033444816053727e-01
3.043478260869565410e-01
3.043478260869565410e-01
3.076923076923077094e-01
3.076923076923077094e-01
3.110367892976588777e-01
3.110367892976588777e-01
3.177257525083612144e-01
3.177257525083612144e-01
3.277591973244147194e-01
3.277591973244147194e-01
3.311036789297658878e-01
3.311036789297658878e-01
3.377926421404682245e-01
3.377926421404682245e-01
3.411371237458193928e-01
3.411371237458193928e-01
3.578595317725752345e-01
3.578595317725752345e-01
3.678929765886287395e-01
3.678929765886287395e-01
3.745819397993310762e-01
3.745819397993310762e-01
3.779264214046823001e-01
3.779264214046823001e-01
3.812709030100334684e-01
3.812709030100334684e-01
3.846153846153846367e-01
3.846153846153846367e-01
3.879598662207358051e-01
3.879598662207358051e-01
3.913043478260869734e-01
3.913043478260869734e-01
4.314381270903009935e-01
4.314381270903009935e-01
4.347826086956521618e-01
4.347826086956521618e-01
4.381270903010033302e-01
4.381270903010033302e-01
4.448160535117056669e-01
4.448160535117056669e-01
4.715719063545150691e-01
4.715719063545150691e-01
4.849498327759197425e-01
4.849498327759197425e-01
5.217391304347825942e-01
5.217391304347825942e-01
5.284280936454849309e-01
5.284280936454849309e-01
5.518394648829431093e-01
5.518394648829431093e-01
5.719063545150501193e-01
5.719063545150501193e-01
6.688963210702341122e-01
6.688963210702341122e-01
6.722408026755852806e-01
6.722408026755852806e-01
7.391304347826086474e-01
7.391304347826086474e-01
7.591973244147157684e-01
7.591973244147157684e-01
8.160535117056856302e-01
8.160535117056856302e-01
8.561872909698996503e-01
8.561872909698996503e-01
8.595317725752508187e-01
8.595317725752508187e-01
8.862876254180601654e-01
8.862876254180601654e-01
1.000000000000000000e+00
