# Supplementary material for: PICNIC accurately predicts condensate-forming proteins regardless of their structural disorder across organisms
Source: Nat Commun. 2024 Dec 11;15:10668. doi: 10.1038/s41467-024-55089-x (PMC11634905; doi:10.1038/s41467-024-55089-x)
Supplement: Supplementary file 11 — Source Data files [file 41467_2024_55089_MOESM11_ESM.zip › Source_Data_file/supplementary/Figure_S3/roc/cdcode/cdcode_PICNIC_roc_tpr.csv]

0.000000000000000000e+00
2.958579881656804664e-03
1.124260355029585851e-01
1.124260355029585851e-01
2.366863905325443662e-01
2.366863905325443662e-01
2.692307692307692180e-01
2.692307692307692180e-01
2.751479289940828576e-01
2.751479289940828576e-01
3.017751479289940697e-01
3.017751479289940697e-01
3.372781065088757413e-01
3.372781065088757413e-01
3.579881656804733692e-01
3.579881656804733692e-01
3.639053254437870089e-01
3.639053254437870089e-01
3.668639053254437732e-01
3.668639053254437732e-01
3.786982248520709970e-01
3.786982248520709970e-01
3.846153846153846367e-01
3.846153846153846367e-01
3.964497041420118606e-01
3.964497041420118606e-01
4.023668639053254448e-01
4.023668639053254448e-01
4.053254437869822646e-01
4.053254437869822646e-01
4.082840236686390289e-01
4.082840236686390289e-01
4.142011834319526686e-01
4.142011834319526686e-01
4.289940828402367123e-01
4.289940828402367123e-01
4.319526627218934767e-01
4.319526627218934767e-01
4.349112426035502965e-01
4.349112426035502965e-01
4.644970414201183284e-01
4.644970414201183284e-01
5.029585798816568198e-01
5.029585798816568198e-01
5.059171597633136397e-01
5.059171597633136397e-01
5.118343195266271684e-01
5.118343195266271684e-01
5.177514792899408080e-01
5.177514792899408080e-01
5.207100591715976279e-01
5.207100591715976279e-01
5.266272189349112676e-01
5.266272189349112676e-01
5.384615384615384359e-01
5.384615384615384359e-01
5.562130177514792440e-01
5.562130177514792440e-01
5.680473372781065233e-01
5.680473372781065233e-01
5.710059171597633432e-01
5.710059171597633432e-01
5.769230769230768718e-01
5.769230769230768718e-01
5.798816568047336917e-01
5.798816568047336917e-01
5.828402366863905115e-01
5.828402366863905115e-01
6.272189349112425871e-01
6.272189349112425871e-01
6.420118343195265753e-01
6.420118343195265753e-01
6.449704142011833952e-01
6.449704142011833952e-01
6.568047337278106745e-01
6.568047337278106745e-01
6.627218934911243142e-01
6.627218934911243142e-01
6.686390532544378429e-01
6.686390532544378429e-01
6.715976331360946627e-01
6.715976331360946627e-01
6.745562130177514826e-01
6.745562130177514826e-01
6.775147928994083024e-01
6.775147928994083024e-01
6.804733727810651223e-01
6.804733727810651223e-01
6.834319526627219421e-01
6.834319526627219421e-01
6.863905325443786509e-01
6.863905325443786509e-01
6.982248520710059303e-01
6.982248520710059303e-01
7.071005917159762788e-01
7.071005917159762788e-01
7.100591715976330986e-01
7.100591715976330986e-01
7.218934911242603780e-01
7.218934911242603780e-01
7.307692307692307265e-01
7.307692307692307265e-01
7.366863905325443662e-01
7.366863905325443662e-01
7.485207100591716456e-01
7.485207100591716456e-01
7.544378698224851743e-01
7.544378698224851743e-01
7.573964497041419941e-01
7.573964497041419941e-01
7.633136094674556338e-01
7.633136094674556338e-01
7.692307692307692735e-01
7.692307692307692735e-01
7.751479289940828021e-01
7.751479289940828021e-01
7.810650887573964418e-01
7.810650887573964418e-01
8.017751479289940697e-01
8.017751479289940697e-01
8.106508875739645292e-01
8.106508875739645292e-01
8.195266272189348777e-01
8.195266272189348777e-01
8.224852071005916976e-01
8.224852071005916976e-01
8.372781065088756858e-01
8.372781065088756858e-01
8.402366863905325056e-01
8.402366863905325056e-01
8.431952662721893255e-01
8.431952662721893255e-01
8.461538461538461453e-01
8.461538461538461453e-01
8.491124260355029651e-01
8.491124260355029651e-01
8.550295857988166048e-01
8.550295857988166048e-01
8.609467455621301335e-01
8.609467455621301335e-01
8.698224852071005930e-01
8.698224852071005930e-01
8.816568047337277614e-01
8.816568047337277614e-01
8.875739644970414011e-01
8.875739644970414011e-01
8.934911242603550408e-01
8.934911242603550408e-01
8.964497041420118606e-01
8.964497041420118606e-01
8.994082840236686804e-01
8.994082840236686804e-01
9.053254437869822091e-01
9.053254437869822091e-01
9.112426035502958488e-01
9.112426035502958488e-01
9.171597633136094885e-01
9.171597633136094885e-01
9.201183431952663083e-01
9.201183431952663083e-01
9.230769230769231282e-01
9.230769230769231282e-01
9.260355029585798370e-01
9.260355029585798370e-01
9.289940828402366568e-01
9.289940828402366568e-01
9.319526627218934767e-01
9.319526627218934767e-01
9.349112426035502965e-01
9.349112426035502965e-01
9.378698224852071164e-01
9.378698224852071164e-01
9.408284023668639362e-01
9.408284023668639362e-01
9.437869822485207560e-01
9.437869822485207560e-01
9.467455621301774649e-01
9.467455621301774649e-01
9.526627218934911046e-01
9.526627218934911046e-01
9.556213017751479244e-01
9.556213017751479244e-01
9.585798816568047442e-01
9.585798816568047442e-01
9.615384615384615641e-01
9.615384615384615641e-01
9.644970414201183839e-01
9.644970414201183839e-01
9.674556213017750927e-01
9.674556213017750927e-01
9.733727810650887324e-01
9.733727810650887324e-01
9.792899408284023721e-01
9.792899408284023721e-01
9.822485207100591920e-01
9.822485207100591920e-01
9.852071005917160118e-01
9.852071005917160118e-01
9.881656804733728316e-01
9.881656804733728316e-01
9.911242603550295405e-01
9.911242603550295405e-01
9.940828402366863603e-01
9.940828402366863603e-01
9.970414201183431802e-01
9.970414201183431802e-01
1.000000000000000000e+00
1.000000000000000000e+00
