# Supplementary material for: PICNIC accurately predicts condensate-forming proteins regardless of their structural disorder across organisms
Source: Nat Commun. 2024 Dec 11;15:10668. doi: 10.1038/s41467-024-55089-x (PMC11634905; doi:10.1038/s41467-024-55089-x)
Supplement: Supplementary file 11 — Source Data files [file 41467_2024_55089_MOESM11_ESM.zip › Source_Data_file/supplementary/Figure_S3/roc/cdcode/cdcode_PICNIC-GO_roc_tpr.csv]

0.000000000000000000e+00
2.958579881656804664e-03
3.372781065088757413e-01
3.372781065088757413e-01
4.319526627218934767e-01
4.319526627218934767e-01
4.437869822485207005e-01
4.437869822485207005e-01
4.674556213017751483e-01
4.674556213017751483e-01
5.118343195266271684e-01
5.118343195266271684e-01
5.325443786982249073e-01
5.325443786982249073e-01
5.769230769230768718e-01
5.769230769230768718e-01
5.976331360946746107e-01
5.976331360946746107e-01
6.065088757396449592e-01
6.065088757396449592e-01
6.213017751479289474e-01
6.213017751479289474e-01
6.390532544378698665e-01
6.390532544378698665e-01
6.568047337278106745e-01
6.568047337278106745e-01
6.597633136094674944e-01
6.597633136094674944e-01
6.804733727810651223e-01
6.804733727810651223e-01
6.834319526627219421e-01
6.834319526627219421e-01
6.952662721893491105e-01
6.952662721893491105e-01
7.041420118343195700e-01
7.041420118343195700e-01
7.071005917159762788e-01
7.071005917159762788e-01
7.130177514792899185e-01
7.130177514792899185e-01
7.278106508875740177e-01
7.278106508875740177e-01
7.307692307692307265e-01
7.307692307692307265e-01
7.573964497041419941e-01
7.573964497041419941e-01
7.633136094674556338e-01
7.633136094674556338e-01
7.840236686390532617e-01
7.840236686390532617e-01
7.869822485207100815e-01
7.869822485207100815e-01
7.928994082840237212e-01
7.928994082840237212e-01
8.076923076923077094e-01
8.076923076923077094e-01
8.106508875739645292e-01
8.106508875739645292e-01
8.165680473372780579e-01
8.165680473372780579e-01
8.224852071005916976e-01
8.224852071005916976e-01
8.313609467455621571e-01
8.313609467455621571e-01
8.372781065088756858e-01
8.372781065088756858e-01
8.402366863905325056e-01
8.402366863905325056e-01
8.461538461538461453e-01
8.461538461538461453e-01
8.639053254437869533e-01
8.639053254437869533e-01
8.668639053254437732e-01
8.668639053254437732e-01
8.698224852071005930e-01
8.698224852071005930e-01
8.727810650887574129e-01
8.727810650887574129e-01
8.757396449704142327e-01
8.757396449704142327e-01
8.786982248520710526e-01
8.786982248520710526e-01
8.816568047337277614e-01
8.816568047337277614e-01
8.875739644970414011e-01
8.875739644970414011e-01
8.934911242603550408e-01
8.934911242603550408e-01
8.994082840236686804e-01
8.994082840236686804e-01
9.142011834319526686e-01
9.142011834319526686e-01
9.171597633136094885e-01
9.171597633136094885e-01
9.201183431952663083e-01
9.201183431952663083e-01
9.230769230769231282e-01
9.230769230769231282e-01
9.289940828402366568e-01
9.289940828402366568e-01
9.319526627218934767e-01
9.319526627218934767e-01
9.349112426035502965e-01
9.349112426035502965e-01
9.378698224852071164e-01
9.378698224852071164e-01
9.408284023668639362e-01
9.408284023668639362e-01
9.467455621301774649e-01
9.467455621301774649e-01
9.497041420118342847e-01
9.497041420118342847e-01
9.526627218934911046e-01
9.526627218934911046e-01
9.556213017751479244e-01
9.556213017751479244e-01
9.585798816568047442e-01
9.585798816568047442e-01
9.615384615384615641e-01
9.615384615384615641e-01
9.674556213017750927e-01
9.674556213017750927e-01
9.704142011834319126e-01
9.704142011834319126e-01
9.733727810650887324e-01
9.733727810650887324e-01
9.763313609467455523e-01
9.763313609467455523e-01
9.792899408284023721e-01
9.792899408284023721e-01
9.852071005917160118e-01
9.852071005917160118e-01
9.881656804733728316e-01
9.881656804733728316e-01
9.911242603550295405e-01
9.911242603550295405e-01
9.940828402366863603e-01
9.940828402366863603e-01
9.970414201183431802e-01
9.970414201183431802e-01
1.000000000000000000e+00
1.000000000000000000e+00
