# Supplementary material for: PICNIC accurately predicts condensate-forming proteins regardless of their structural disorder across organisms
Source: Nat Commun. 2024 Dec 11;15:10668. doi: 10.1038/s41467-024-55089-x (PMC11634905; doi:10.1038/s41467-024-55089-x)
Supplement: Supplementary file 11 — Source Data files [file 41467_2024_55089_MOESM11_ESM.zip › Source_Data_file/supplementary/Figure_S3/roc/cdcode/cdcode_catGRANULE_roc_fpr.csv]

0.000000000000000000e+00
3.344481605351170509e-03
6.688963210702341018e-03
6.688963210702341018e-03
1.003344481605351196e-02
1.003344481605351196e-02
1.337792642140468204e-02
1.337792642140468204e-02
2.006688963210702392e-02
2.006688963210702392e-02
2.341137123745819226e-02
2.341137123745819226e-02
2.675585284280936407e-02
2.675585284280936407e-02
3.010033444816053588e-02
3.010033444816053588e-02
3.344481605351170422e-02
3.344481605351170422e-02
3.678929765886287950e-02
3.678929765886287950e-02
4.013377926421404784e-02
4.013377926421404784e-02
4.682274247491638453e-02
4.682274247491638453e-02
5.016722408026755980e-02
5.016722408026755980e-02
5.351170568561872815e-02
5.351170568561872815e-02
5.685618729096989649e-02
5.685618729096989649e-02
6.020066889632107177e-02
6.020066889632107177e-02
6.354515050167224011e-02
6.354515050167224011e-02
7.023411371237457679e-02
7.023411371237457679e-02
7.357859531772575901e-02
7.357859531772575901e-02
7.692307692307692735e-02
7.692307692307692735e-02
8.026755852842809569e-02
8.026755852842809569e-02
8.361204013377926403e-02
8.361204013377926403e-02
8.695652173913043237e-02
8.695652173913043237e-02
9.364548494983276905e-02
9.364548494983276905e-02
9.698996655518395127e-02
9.698996655518395127e-02
1.003344481605351196e-01
1.003344481605351196e-01
1.070234113712374563e-01
1.070234113712374563e-01
1.137123745819397930e-01
1.137123745819397930e-01
1.170568561872909752e-01
1.170568561872909752e-01
1.204013377926421435e-01
1.204013377926421435e-01
1.237458193979933119e-01
1.237458193979933119e-01
1.270903010033444802e-01
1.270903010033444802e-01
1.304347826086956486e-01
1.304347826086956486e-01
1.337792642140468169e-01
1.337792642140468169e-01
1.371237458193979852e-01
1.371237458193979852e-01
1.404682274247491536e-01
1.404682274247491536e-01
1.438127090301003219e-01
1.438127090301003219e-01
1.471571906354515180e-01
1.471571906354515180e-01
1.538461538461538547e-01
1.538461538461538547e-01
1.571906354515050230e-01
1.571906354515050230e-01
1.638795986622073597e-01
1.638795986622073597e-01
1.672240802675585281e-01
1.672240802675585281e-01
1.705685618729096964e-01
1.705685618729096964e-01
1.739130434782608647e-01
1.739130434782608647e-01
1.839464882943143698e-01
1.839464882943143698e-01
1.872909698996655381e-01
1.872909698996655381e-01
1.906354515050167342e-01
1.906354515050167342e-01
1.939799331103679025e-01
1.939799331103679025e-01
2.107023411371237442e-01
2.107023411371237442e-01
2.173913043478260809e-01
2.173913043478260809e-01
2.240802675585284176e-01
2.240802675585284176e-01
2.274247491638795859e-01
2.274247491638795859e-01
2.341137123745819504e-01
2.341137123745819504e-01
2.374581939799331187e-01
2.374581939799331187e-01
2.441471571906354554e-01
2.441471571906354554e-01
2.474916387959866237e-01
2.474916387959866237e-01
2.541806020066889604e-01
2.541806020066889604e-01
2.608695652173912971e-01
2.608695652173912971e-01
2.642140468227424654e-01
2.642140468227424654e-01
2.675585284280936338e-01
2.675585284280936338e-01
2.709030100334448021e-01
2.709030100334448021e-01
2.742474916387959705e-01
2.742474916387959705e-01
2.775919732441471388e-01
2.775919732441471388e-01
2.809364548494983072e-01
2.809364548494983072e-01
2.943143812709030360e-01
2.943143812709030360e-01
2.976588628762542044e-01
2.976588628762542044e-01
3.010033444816053727e-01
3.010033444816053727e-01
3.043478260869565410e-01
3.043478260869565410e-01
3.076923076923077094e-01
3.076923076923077094e-01
3.110367892976588777e-01
3.110367892976588777e-01
3.177257525083612144e-01
3.177257525083612144e-01
3.377926421404682245e-01
3.377926421404682245e-01
3.411371237458193928e-01
3.411371237458193928e-01
3.444816053511705611e-01
3.444816053511705611e-01
3.478260869565217295e-01
3.478260869565217295e-01
3.545150501672240662e-01
3.545150501672240662e-01
3.578595317725752345e-01
3.578595317725752345e-01
3.645484949832775712e-01
3.645484949832775712e-01
3.712374581939799079e-01
3.712374581939799079e-01
3.745819397993310762e-01
3.745819397993310762e-01
3.812709030100334684e-01
3.812709030100334684e-01
3.879598662207358051e-01
3.879598662207358051e-01
3.913043478260869734e-01
3.913043478260869734e-01
4.046822742474916468e-01
4.046822742474916468e-01
4.113712374581939835e-01
4.113712374581939835e-01
4.280936454849498252e-01
4.280936454849498252e-01
4.648829431438127324e-01
4.648829431438127324e-01
4.682274247491639008e-01
4.682274247491639008e-01
4.749163879598662374e-01
4.749163879598662374e-01
4.782608695652174058e-01
4.782608695652174058e-01
4.816053511705685741e-01
4.816053511705685741e-01
4.916387959866220791e-01
4.916387959866220791e-01
5.050167224080267525e-01
5.050167224080267525e-01
5.150501672240802575e-01
5.150501672240802575e-01
5.183946488294314259e-01
5.183946488294314259e-01
5.217391304347825942e-01
5.217391304347825942e-01
5.284280936454849309e-01
5.284280936454849309e-01
5.317725752508360992e-01
5.317725752508360992e-01
5.384615384615384359e-01
5.384615384615384359e-01
5.451505016722407726e-01
5.451505016722407726e-01
5.484949832775919409e-01
5.484949832775919409e-01
5.585284280936454460e-01
5.585284280936454460e-01
5.618729096989966143e-01
5.618729096989966143e-01
5.685618729096989510e-01
5.685618729096989510e-01
5.752508361204012877e-01
5.752508361204012877e-01
5.819397993311036243e-01
5.819397993311036243e-01
6.120401337792642504e-01
6.120401337792642504e-01
6.454849498327759338e-01
6.454849498327759338e-01
6.521739130434782705e-01
6.521739130434782705e-01
6.789297658862876172e-01
6.789297658862876172e-01
7.090301003344481323e-01
7.090301003344481323e-01
7.123745819397993007e-01
7.123745819397993007e-01
7.224080267558528057e-01
7.224080267558528057e-01
7.257525083612039740e-01
7.257525083612039740e-01
7.491638795986621524e-01
7.491638795986621524e-01
7.926421404682274519e-01
7.926421404682274519e-01
7.959866220735786202e-01
7.959866220735786202e-01
8.260869565217391353e-01
8.260869565217391353e-01
8.294314381270903036e-01
8.294314381270903036e-01
8.361204013377926403e-01
8.361204013377926403e-01
8.528428093645484820e-01
8.528428093645484820e-01
8.628762541806019870e-01
8.628762541806019870e-01
8.762541806020066604e-01
8.762541806020066604e-01
8.929765886287625021e-01
8.929765886287625021e-01
8.996655518394648388e-01
8.996655518394648388e-01
9.498327759197324749e-01
9.498327759197324749e-01
9.598662207357859799e-01
9.598662207357859799e-01
9.933110367892976633e-01
9.933110367892976633e-01
1.000000000000000000e+00
