# Supplementary material for: PICNIC accurately predicts condensate-forming proteins regardless of their structural disorder across organisms
Source: Nat Commun. 2024 Dec 11;15:10668. doi: 10.1038/s41467-024-55089-x (PMC11634905; doi:10.1038/s41467-024-55089-x)
Supplement: Supplementary file 11 — Source Data files [file 41467_2024_55089_MOESM11_ESM.zip › Source_Data_file/supplementary/Figure_S3/roc/cdcode/cdcode_PSAP_roc_tpr.csv]

0.000000000000000000e+00
2.958579881656804664e-03
6.508875739644970349e-02
6.508875739644970349e-02
6.804733727810650945e-02
6.804733727810650945e-02
8.579881656804733137e-02
8.579881656804733137e-02
9.467455621301774926e-02
9.467455621301774926e-02
9.763313609467455523e-02
9.763313609467455523e-02
1.094674556213017791e-01
1.094674556213017791e-01
1.360946745562130189e-01
1.360946745562130189e-01
1.538461538461538547e-01
1.538461538461538547e-01
1.715976331360946627e-01
1.715976331360946627e-01
2.100591715976331264e-01
2.100591715976331264e-01
2.485207100591715901e-01
2.485207100591715901e-01
2.514792899408284099e-01
2.514792899408284099e-01
2.633136094674556338e-01
2.633136094674556338e-01
2.928994082840236657e-01
2.928994082840236657e-01
3.076923076923077094e-01
3.076923076923077094e-01
3.106508875739644737e-01
3.106508875739644737e-01
3.136094674556212936e-01
3.136094674556212936e-01
3.165680473372781134e-01
3.165680473372781134e-01
3.313609467455621571e-01
3.313609467455621571e-01
3.372781065088757413e-01
3.372781065088757413e-01
3.491124260355029651e-01
3.491124260355029651e-01
3.520710059171597850e-01
3.520710059171597850e-01
3.727810650887574129e-01
3.727810650887574129e-01
3.846153846153846367e-01
3.846153846153846367e-01
3.905325443786982209e-01
3.905325443786982209e-01
4.023668639053254448e-01
4.023668639053254448e-01
4.142011834319526686e-01
4.142011834319526686e-01
4.230769230769230727e-01
4.230769230769230727e-01
4.260355029585798925e-01
4.260355029585798925e-01
4.289940828402367123e-01
4.289940828402367123e-01
4.408284023668638807e-01
4.408284023668638807e-01
4.467455621301775204e-01
4.467455621301775204e-01
4.585798816568047442e-01
4.585798816568047442e-01
4.763313609467455523e-01
4.763313609467455523e-01
4.792899408284023721e-01
4.792899408284023721e-01
4.822485207100591920e-01
4.822485207100591920e-01
4.881656804733727761e-01
4.881656804733727761e-01
4.911242603550295960e-01
4.911242603550295960e-01
4.940828402366864158e-01
4.940828402366864158e-01
4.970414201183431802e-01
4.970414201183431802e-01
5.088757396449704595e-01
5.088757396449704595e-01
5.118343195266271684e-01
5.118343195266271684e-01
5.414201183431952558e-01
5.414201183431952558e-01
5.443786982248520756e-01
5.443786982248520756e-01
5.502958579881657153e-01
5.502958579881657153e-01
5.532544378698225351e-01
5.532544378698225351e-01
5.621301775147928836e-01
5.621301775147928836e-01
5.680473372781065233e-01
5.680473372781065233e-01
5.769230769230768718e-01
5.769230769230768718e-01
5.828402366863905115e-01
5.828402366863905115e-01
5.857988165680473314e-01
5.857988165680473314e-01
5.887573964497041512e-01
5.887573964497041512e-01
5.917159763313609711e-01
5.917159763313609711e-01
6.005917159763313196e-01
6.005917159763313196e-01
6.213017751479289474e-01
6.213017751479289474e-01
6.301775147928994070e-01
6.301775147928994070e-01
6.360946745562130467e-01
6.360946745562130467e-01
6.479289940828402150e-01
6.479289940828402150e-01
6.508875739644970349e-01
6.508875739644970349e-01
6.538461538461538547e-01
6.538461538461538547e-01
6.597633136094674944e-01
6.597633136094674944e-01
6.656804733727810230e-01
6.656804733727810230e-01
6.715976331360946627e-01
6.715976331360946627e-01
6.804733727810651223e-01
6.804733727810651223e-01
6.834319526627219421e-01
6.834319526627219421e-01
6.863905325443786509e-01
6.863905325443786509e-01
6.893491124260354708e-01
6.893491124260354708e-01
6.982248520710059303e-01
6.982248520710059303e-01
7.011834319526627501e-01
7.011834319526627501e-01
7.041420118343195700e-01
7.041420118343195700e-01
7.071005917159762788e-01
7.071005917159762788e-01
7.159763313609467383e-01
7.159763313609467383e-01
7.248520710059171979e-01
7.248520710059171979e-01
7.307692307692307265e-01
7.307692307692307265e-01
7.455621301775148257e-01
7.455621301775148257e-01
7.514792899408283544e-01
7.514792899408283544e-01
7.573964497041419941e-01
7.573964497041419941e-01
7.603550295857988139e-01
7.603550295857988139e-01
7.662721893491124536e-01
7.662721893491124536e-01
7.692307692307692735e-01
7.692307692307692735e-01
7.751479289940828021e-01
7.751479289940828021e-01
7.869822485207100815e-01
7.869822485207100815e-01
7.899408284023669014e-01
7.899408284023669014e-01
7.928994082840237212e-01
7.928994082840237212e-01
7.988165680473372499e-01
7.988165680473372499e-01
8.017751479289940697e-01
8.017751479289940697e-01
8.106508875739645292e-01
8.106508875739645292e-01
8.136094674556213491e-01
8.136094674556213491e-01
8.165680473372780579e-01
8.165680473372780579e-01
8.195266272189348777e-01
8.195266272189348777e-01
8.224852071005916976e-01
8.224852071005916976e-01
8.254437869822485174e-01
8.254437869822485174e-01
8.313609467455621571e-01
8.313609467455621571e-01
8.343195266272189770e-01
8.343195266272189770e-01
8.402366863905325056e-01
8.402366863905325056e-01
8.431952662721893255e-01
8.431952662721893255e-01
8.461538461538461453e-01
8.461538461538461453e-01
8.520710059171597850e-01
8.520710059171597850e-01
8.550295857988166048e-01
8.550295857988166048e-01
8.639053254437869533e-01
8.639053254437869533e-01
8.668639053254437732e-01
8.668639053254437732e-01
8.727810650887574129e-01
8.727810650887574129e-01
8.816568047337277614e-01
8.816568047337277614e-01
8.846153846153845812e-01
8.846153846153845812e-01
8.905325443786982209e-01
8.905325443786982209e-01
8.934911242603550408e-01
8.934911242603550408e-01
9.142011834319526686e-01
9.142011834319526686e-01
9.171597633136094885e-01
9.171597633136094885e-01
9.260355029585798370e-01
9.260355029585798370e-01
9.289940828402366568e-01
9.289940828402366568e-01
9.349112426035502965e-01
9.349112426035502965e-01
9.378698224852071164e-01
9.378698224852071164e-01
9.408284023668639362e-01
9.408284023668639362e-01
9.467455621301774649e-01
9.467455621301774649e-01
9.497041420118342847e-01
9.497041420118342847e-01
9.526627218934911046e-01
9.526627218934911046e-01
9.556213017751479244e-01
9.556213017751479244e-01
9.585798816568047442e-01
9.585798816568047442e-01
9.585798816568047442e-01
9.615384615384615641e-01
9.615384615384615641e-01
9.674556213017750927e-01
9.674556213017750927e-01
9.704142011834319126e-01
9.704142011834319126e-01
9.733727810650887324e-01
9.733727810650887324e-01
9.763313609467455523e-01
9.763313609467455523e-01
9.792899408284023721e-01
9.792899408284023721e-01
9.852071005917160118e-01
9.852071005917160118e-01
9.881656804733728316e-01
9.881656804733728316e-01
9.911242603550295405e-01
9.911242603550295405e-01
9.940828402366863603e-01
9.940828402366863603e-01
1.000000000000000000e+00
1.000000000000000000e+00
