# Supplementary material for: PICNIC accurately predicts condensate-forming proteins regardless of their structural disorder across organisms
Source: Nat Commun. 2024 Dec 11;15:10668. doi: 10.1038/s41467-024-55089-x (PMC11634905; doi:10.1038/s41467-024-55089-x)
Supplement: Supplementary file 11 — Source Data files [file 41467_2024_55089_MOESM11_ESM.zip › Source_Data_file/supplementary/Figure_S3/roc/cdcode/cdcode_PdPS-10fea_roc_tpr.csv]

0.000000000000000000e+00
2.958579881656804664e-03
7.988165680473373331e-02
7.988165680473373331e-02
1.213017751479289891e-01
1.213017751479289891e-01
1.745562130177514826e-01
1.745562130177514826e-01
2.781065088757396220e-01
2.781065088757396220e-01
3.431952662721893255e-01
3.431952662721893255e-01
3.550295857988165493e-01
3.550295857988165493e-01
3.727810650887574129e-01
3.727810650887574129e-01
3.816568047337278169e-01
3.816568047337278169e-01
3.964497041420118606e-01
3.964497041420118606e-01
4.230769230769230727e-01
4.230769230769230727e-01
4.378698224852071164e-01
4.378698224852071164e-01
4.408284023668638807e-01
4.408284023668638807e-01
4.911242603550295960e-01
4.911242603550295960e-01
5.000000000000000000e-01
5.000000000000000000e-01
5.147928994082839882e-01
5.147928994082839882e-01
5.177514792899408080e-01
5.177514792899408080e-01
5.473372781065088954e-01
5.473372781065088954e-01
5.650887573964497035e-01
5.650887573964497035e-01
5.828402366863905115e-01
5.828402366863905115e-01
5.857988165680473314e-01
5.857988165680473314e-01
6.005917159763313196e-01
6.005917159763313196e-01
6.242603550295857673e-01
6.242603550295857673e-01
6.390532544378698665e-01
6.390532544378698665e-01
6.449704142011833952e-01
6.449704142011833952e-01
6.656804733727810230e-01
6.656804733727810230e-01
6.686390532544378429e-01
6.686390532544378429e-01
6.715976331360946627e-01
6.715976331360946627e-01
6.834319526627219421e-01
6.834319526627219421e-01
6.982248520710059303e-01
6.982248520710059303e-01
7.071005917159762788e-01
7.071005917159762788e-01
7.366863905325443662e-01
7.366863905325443662e-01
7.426035502958580059e-01
7.426035502958580059e-01
7.455621301775148257e-01
7.455621301775148257e-01
7.485207100591716456e-01
7.485207100591716456e-01
7.544378698224851743e-01
7.544378698224851743e-01
7.603550295857988139e-01
7.603550295857988139e-01
7.633136094674556338e-01
7.633136094674556338e-01
7.721893491124259823e-01
7.721893491124259823e-01
7.781065088757396220e-01
7.781065088757396220e-01
7.810650887573964418e-01
7.810650887573964418e-01
7.928994082840237212e-01
7.928994082840237212e-01
7.958579881656804300e-01
7.958579881656804300e-01
8.106508875739645292e-01
8.106508875739645292e-01
8.165680473372780579e-01
8.165680473372780579e-01
8.195266272189348777e-01
8.195266272189348777e-01
8.284023668639053373e-01
8.284023668639053373e-01
8.313609467455621571e-01
8.313609467455621571e-01
8.372781065088756858e-01
8.372781065088756858e-01
8.520710059171597850e-01
8.520710059171597850e-01
8.550295857988166048e-01
8.550295857988166048e-01
8.609467455621301335e-01
8.609467455621301335e-01
8.639053254437869533e-01
8.639053254437869533e-01
8.668639053254437732e-01
8.668639053254437732e-01
8.786982248520710526e-01
8.786982248520710526e-01
8.816568047337277614e-01
8.816568047337277614e-01
8.846153846153845812e-01
8.846153846153845812e-01
8.875739644970414011e-01
8.875739644970414011e-01
8.905325443786982209e-01
8.905325443786982209e-01
8.934911242603550408e-01
8.934911242603550408e-01
8.964497041420118606e-01
8.964497041420118606e-01
8.994082840236686804e-01
8.994082840236686804e-01
9.053254437869822091e-01
9.053254437869822091e-01
9.082840236686390289e-01
9.082840236686390289e-01
9.112426035502958488e-01
9.112426035502958488e-01
9.142011834319526686e-01
9.142011834319526686e-01
9.171597633136094885e-01
9.171597633136094885e-01
9.201183431952663083e-01
9.201183431952663083e-01
9.230769230769231282e-01
9.230769230769231282e-01
9.260355029585798370e-01
9.260355029585798370e-01
9.289940828402366568e-01
9.289940828402366568e-01
9.349112426035502965e-01
9.349112426035502965e-01
9.378698224852071164e-01
9.378698224852071164e-01
9.408284023668639362e-01
9.408284023668639362e-01
9.437869822485207560e-01
9.437869822485207560e-01
9.497041420118342847e-01
9.497041420118342847e-01
9.526627218934911046e-01
9.526627218934911046e-01
9.585798816568047442e-01
9.585798816568047442e-01
9.615384615384615641e-01
9.615384615384615641e-01
9.644970414201183839e-01
9.644970414201183839e-01
9.674556213017750927e-01
9.674556213017750927e-01
9.704142011834319126e-01
9.704142011834319126e-01
9.733727810650887324e-01
9.733727810650887324e-01
9.763313609467455523e-01
9.763313609467455523e-01
9.792899408284023721e-01
9.792899408284023721e-01
9.852071005917160118e-01
9.852071005917160118e-01
9.881656804733728316e-01
9.881656804733728316e-01
9.911242603550295405e-01
9.911242603550295405e-01
9.940828402366863603e-01
9.940828402366863603e-01
9.970414201183431802e-01
9.970414201183431802e-01
1.000000000000000000e+00
1.000000000000000000e+00
