# Supplementary material for: PICNIC accurately predicts condensate-forming proteins regardless of their structural disorder across organisms
Source: Nat Commun. 2024 Dec 11;15:10668. doi: 10.1038/s41467-024-55089-x (PMC11634905; doi:10.1038/s41467-024-55089-x)
Supplement: Supplementary file 11 — Source Data files [file 41467_2024_55089_MOESM11_ESM.zip › Source_Data_file/supplementary/Figure_S3/roc/cdcode/cdcode_PdPS-8fea_roc_fpr.csv]

0.000000000000000000e+00
0.000000000000000000e+00
0.000000000000000000e+00
3.344481605351170509e-03
3.344481605351170509e-03
6.688963210702341018e-03
6.688963210702341018e-03
1.003344481605351196e-02
1.003344481605351196e-02
1.337792642140468204e-02
1.337792642140468204e-02
1.672240802675585211e-02
1.672240802675585211e-02
2.006688963210702392e-02
2.006688963210702392e-02
2.341137123745819226e-02
2.341137123745819226e-02
2.675585284280936407e-02
2.675585284280936407e-02
3.010033444816053588e-02
3.010033444816053588e-02
3.344481605351170422e-02
3.344481605351170422e-02
3.678929765886287950e-02
3.678929765886287950e-02
4.682274247491638453e-02
4.682274247491638453e-02
5.351170568561872815e-02
5.351170568561872815e-02
6.020066889632107177e-02
6.020066889632107177e-02
6.688963210702340845e-02
6.688963210702340845e-02
7.023411371237457679e-02
7.023411371237457679e-02
7.357859531772575901e-02
7.357859531772575901e-02
8.026755852842809569e-02
8.026755852842809569e-02
8.361204013377926403e-02
8.361204013377926403e-02
8.695652173913043237e-02
8.695652173913043237e-02
9.030100334448160071e-02
9.030100334448160071e-02
9.364548494983276905e-02
9.364548494983276905e-02
1.003344481605351196e-01
1.003344481605351196e-01
1.036789297658862880e-01
1.036789297658862880e-01
1.070234113712374563e-01
1.070234113712374563e-01
1.103678929765886246e-01
1.103678929765886246e-01
1.170568561872909752e-01
1.170568561872909752e-01
1.237458193979933119e-01
1.237458193979933119e-01
1.270903010033444802e-01
1.270903010033444802e-01
1.304347826086956486e-01
1.304347826086956486e-01
1.404682274247491536e-01
1.404682274247491536e-01
1.438127090301003219e-01
1.438127090301003219e-01
1.471571906354515180e-01
1.471571906354515180e-01
1.505016722408026864e-01
1.505016722408026864e-01
1.538461538461538547e-01
1.538461538461538547e-01
1.571906354515050230e-01
1.571906354515050230e-01
1.672240802675585281e-01
1.672240802675585281e-01
1.739130434782608647e-01
1.739130434782608647e-01
1.839464882943143698e-01
1.839464882943143698e-01
1.872909698996655381e-01
1.872909698996655381e-01
1.906354515050167342e-01
1.906354515050167342e-01
1.939799331103679025e-01
1.939799331103679025e-01
1.973244147157190709e-01
1.973244147157190709e-01
2.006688963210702392e-01
2.006688963210702392e-01
2.040133779264214076e-01
2.040133779264214076e-01
2.073578595317725759e-01
2.073578595317725759e-01
2.107023411371237442e-01
2.107023411371237442e-01
2.207357859531772493e-01
2.207357859531772493e-01
2.240802675585284176e-01
2.240802675585284176e-01
2.274247491638795859e-01
2.274247491638795859e-01
2.341137123745819504e-01
2.341137123745819504e-01
2.374581939799331187e-01
2.374581939799331187e-01
2.408026755852842871e-01
2.408026755852842871e-01
2.441471571906354554e-01
2.441471571906354554e-01
2.508361204013377921e-01
2.508361204013377921e-01
2.541806020066889604e-01
2.541806020066889604e-01
2.575250836120401288e-01
2.575250836120401288e-01
2.675585284280936338e-01
2.675585284280936338e-01
2.709030100334448021e-01
2.709030100334448021e-01
2.742474916387959705e-01
2.742474916387959705e-01
2.809364548494983072e-01
2.809364548494983072e-01
2.943143812709030360e-01
2.943143812709030360e-01
2.976588628762542044e-01
2.976588628762542044e-01
3.277591973244147194e-01
3.277591973244147194e-01
3.311036789297658878e-01
3.311036789297658878e-01
3.344481605351170561e-01
3.344481605351170561e-01
3.478260869565217295e-01
3.478260869565217295e-01
3.545150501672240662e-01
3.545150501672240662e-01
3.612040133779264028e-01
3.612040133779264028e-01
3.645484949832775712e-01
3.645484949832775712e-01
3.913043478260869734e-01
3.913043478260869734e-01
3.946488294314381418e-01
3.946488294314381418e-01
3.979933110367893101e-01
3.979933110367893101e-01
4.046822742474916468e-01
4.046822742474916468e-01
4.448160535117056669e-01
4.448160535117056669e-01
4.481605351170568352e-01
4.481605351170568352e-01
4.515050167224080035e-01
4.515050167224080035e-01
4.648829431438127324e-01
4.648829431438127324e-01
4.682274247491639008e-01
4.682274247491639008e-01
4.849498327759197425e-01
4.849498327759197425e-01
4.882943143812709108e-01
4.882943143812709108e-01
4.983277591973244158e-01
4.983277591973244158e-01
5.083612040133779209e-01
5.083612040133779209e-01
5.117056856187290892e-01
5.117056856187290892e-01
5.217391304347825942e-01
5.217391304347825942e-01
5.384615384615384359e-01
5.384615384615384359e-01
5.451505016722407726e-01
5.451505016722407726e-01
5.551839464882942776e-01
5.551839464882942776e-01
5.752508361204012877e-01
5.752508361204012877e-01
5.785953177257524560e-01
5.785953177257524560e-01
5.852842809364549037e-01
5.852842809364549037e-01
6.086956521739130821e-01
6.086956521739130821e-01
6.321070234113712605e-01
6.321070234113712605e-01
6.354515050167224288e-01
6.354515050167224288e-01
6.421404682274247655e-01
6.421404682274247655e-01
6.622073578595317755e-01
6.622073578595317755e-01
6.789297658862876172e-01
6.789297658862876172e-01
6.956521739130434590e-01
6.956521739130434590e-01
7.157190635451504690e-01
7.157190635451504690e-01
7.424749163879598157e-01
7.424749163879598157e-01
7.759197324414716102e-01
7.759197324414716102e-01
7.959866220735786202e-01
7.959866220735786202e-01
9.130434782608695121e-01
9.130434782608695121e-01
9.163879598662206805e-01
9.163879598662206805e-01
9.498327759197324749e-01
9.498327759197324749e-01
9.799331103678929900e-01
9.866220735785953266e-01
1.000000000000000000e+00
