# Supplementary material for: PICNIC accurately predicts condensate-forming proteins regardless of their structural disorder across organisms
Source: Nat Commun. 2024 Dec 11;15:10668. doi: 10.1038/s41467-024-55089-x (PMC11634905; doi:10.1038/s41467-024-55089-x)
Supplement: Supplementary file 11 — Source Data files [file 41467_2024_55089_MOESM11_ESM.zip › Source_Data_file/supplementary/Figure_S3/roc/cdcode/cdcode_DeePhase_roc_tpr.csv]

0.000000000000000000e+00
2.958579881656804664e-03
8.875739644970414427e-03
8.875739644970414427e-03
3.550295857988165771e-02
3.550295857988165771e-02
4.142011834319526964e-02
4.142011834319526964e-02
4.437869822485206867e-02
4.437869822485206867e-02
5.621301775147929253e-02
5.621301775147929253e-02
7.100591715976331542e-02
7.100591715976331542e-02
9.171597633136094330e-02
9.171597633136094330e-02
1.094674556213017791e-01
1.094674556213017791e-01
1.124260355029585851e-01
1.124260355029585851e-01
1.183431952662721831e-01
1.183431952662721831e-01
1.360946745562130189e-01
1.360946745562130189e-01
1.390532544378698110e-01
1.390532544378698110e-01
1.420118343195266308e-01
1.420118343195266308e-01
1.449704142011834229e-01
1.449704142011834229e-01
1.538461538461538547e-01
1.538461538461538547e-01
1.597633136094674666e-01
1.597633136094674666e-01
1.627218934911242587e-01
1.627218934911242587e-01
1.923076923076923184e-01
1.923076923076923184e-01
2.100591715976331264e-01
2.100591715976331264e-01
2.248520710059171701e-01
2.248520710059171701e-01
2.366863905325443662e-01
2.366863905325443662e-01
2.426035502958579781e-01
2.426035502958579781e-01
2.455621301775147980e-01
2.455621301775147980e-01
2.633136094674556338e-01
2.633136094674556338e-01
3.106508875739644737e-01
3.106508875739644737e-01
3.195266272189349332e-01
3.195266272189349332e-01
3.431952662721893255e-01
3.431952662721893255e-01
3.491124260355029651e-01
3.491124260355029651e-01
3.698224852071005930e-01
3.698224852071005930e-01
3.934911242603550408e-01
3.934911242603550408e-01
3.964497041420118606e-01
3.964497041420118606e-01
4.023668639053254448e-01
4.023668639053254448e-01
4.171597633136094885e-01
4.171597633136094885e-01
4.289940828402367123e-01
4.289940828402367123e-01
4.319526627218934767e-01
4.319526627218934767e-01
4.437869822485207005e-01
4.437869822485207005e-01
4.585798816568047442e-01
4.585798816568047442e-01
4.615384615384615641e-01
4.615384615384615641e-01
4.674556213017751483e-01
4.674556213017751483e-01
4.704142011834319681e-01
4.704142011834319681e-01
4.792899408284023721e-01
4.792899408284023721e-01
4.881656804733727761e-01
4.881656804733727761e-01
5.000000000000000000e-01
5.000000000000000000e-01
5.059171597633136397e-01
5.059171597633136397e-01
5.088757396449704595e-01
5.088757396449704595e-01
5.118343195266271684e-01
5.118343195266271684e-01
5.177514792899408080e-01
5.177514792899408080e-01
5.236686390532544477e-01
5.236686390532544477e-01
5.266272189349112676e-01
5.266272189349112676e-01
5.325443786982249073e-01
5.325443786982249073e-01
5.414201183431952558e-01
5.414201183431952558e-01
5.443786982248520756e-01
5.443786982248520756e-01
5.621301775147928836e-01
5.621301775147928836e-01
5.798816568047336917e-01
5.798816568047336917e-01
5.828402366863905115e-01
5.828402366863905115e-01
5.887573964497041512e-01
5.887573964497041512e-01
5.917159763313609711e-01
5.917159763313609711e-01
6.065088757396449592e-01
6.065088757396449592e-01
6.124260355029585989e-01
6.124260355029585989e-01
6.153846153846154188e-01
6.153846153846154188e-01
6.183431952662722386e-01
6.183431952662722386e-01
6.242603550295857673e-01
6.242603550295857673e-01
6.272189349112425871e-01
6.272189349112425871e-01
6.301775147928994070e-01
6.301775147928994070e-01
6.331360946745562268e-01
6.331360946745562268e-01
6.360946745562130467e-01
6.360946745562130467e-01
6.420118343195265753e-01
6.420118343195265753e-01
6.479289940828402150e-01
6.479289940828402150e-01
6.538461538461538547e-01
6.538461538461538547e-01
6.627218934911243142e-01
6.627218934911243142e-01
6.656804733727810230e-01
6.656804733727810230e-01
6.745562130177514826e-01
6.745562130177514826e-01
6.775147928994083024e-01
6.775147928994083024e-01
6.834319526627219421e-01
6.834319526627219421e-01
6.863905325443786509e-01
6.863905325443786509e-01
6.893491124260354708e-01
6.893491124260354708e-01
6.923076923076922906e-01
6.923076923076922906e-01
6.952662721893491105e-01
6.952662721893491105e-01
7.071005917159762788e-01
7.071005917159762788e-01
7.100591715976330986e-01
7.100591715976330986e-01
7.130177514792899185e-01
7.130177514792899185e-01
7.159763313609467383e-01
7.159763313609467383e-01
7.189349112426035582e-01
7.189349112426035582e-01
7.218934911242603780e-01
7.218934911242603780e-01
7.248520710059171979e-01
7.248520710059171979e-01
7.278106508875740177e-01
7.278106508875740177e-01
7.307692307692307265e-01
7.307692307692307265e-01
7.337278106508875464e-01
7.337278106508875464e-01
7.366863905325443662e-01
7.366863905325443662e-01
7.426035502958580059e-01
7.426035502958580059e-01
7.455621301775148257e-01
7.455621301775148257e-01
7.544378698224851743e-01
7.544378698224851743e-01
7.633136094674556338e-01
7.633136094674556338e-01
7.721893491124259823e-01
7.721893491124259823e-01
7.781065088757396220e-01
7.781065088757396220e-01
7.840236686390532617e-01
7.840236686390532617e-01
7.869822485207100815e-01
7.869822485207100815e-01
7.928994082840237212e-01
7.928994082840237212e-01
7.988165680473372499e-01
7.988165680473372499e-01
8.047337278106508895e-01
8.047337278106508895e-01
8.076923076923077094e-01
8.076923076923077094e-01
8.106508875739645292e-01
8.106508875739645292e-01
8.165680473372780579e-01
8.165680473372780579e-01
8.224852071005916976e-01
8.224852071005916976e-01
8.254437869822485174e-01
8.254437869822485174e-01
8.284023668639053373e-01
8.284023668639053373e-01
8.313609467455621571e-01
8.313609467455621571e-01
8.343195266272189770e-01
8.343195266272189770e-01
8.372781065088756858e-01
8.372781065088756858e-01
8.402366863905325056e-01
8.402366863905325056e-01
8.431952662721893255e-01
8.431952662721893255e-01
8.520710059171597850e-01
8.520710059171597850e-01
8.550295857988166048e-01
8.550295857988166048e-01
8.639053254437869533e-01
8.639053254437869533e-01
8.727810650887574129e-01
8.727810650887574129e-01
8.757396449704142327e-01
8.757396449704142327e-01
8.786982248520710526e-01
8.786982248520710526e-01
8.816568047337277614e-01
8.816568047337277614e-01
8.846153846153845812e-01
8.846153846153845812e-01
8.875739644970414011e-01
8.875739644970414011e-01
8.905325443786982209e-01
8.905325443786982209e-01
8.964497041420118606e-01
8.964497041420118606e-01
8.994082840236686804e-01
8.994082840236686804e-01
9.082840236686390289e-01
9.082840236686390289e-01
9.112426035502958488e-01
9.112426035502958488e-01
9.142011834319526686e-01
9.142011834319526686e-01
9.230769230769231282e-01
9.230769230769231282e-01
9.289940828402366568e-01
9.289940828402366568e-01
9.319526627218934767e-01
9.319526627218934767e-01
9.349112426035502965e-01
9.349112426035502965e-01
9.378698224852071164e-01
9.378698224852071164e-01
9.408284023668639362e-01
9.408284023668639362e-01
9.467455621301774649e-01
9.467455621301774649e-01
9.526627218934911046e-01
9.526627218934911046e-01
9.556213017751479244e-01
9.556213017751479244e-01
9.585798816568047442e-01
9.585798816568047442e-01
9.704142011834319126e-01
9.704142011834319126e-01
9.733727810650887324e-01
9.733727810650887324e-01
9.763313609467455523e-01
9.763313609467455523e-01
9.792899408284023721e-01
9.792899408284023721e-01
9.822485207100591920e-01
9.822485207100591920e-01
9.852071005917160118e-01
9.852071005917160118e-01
1.000000000000000000e+00
1.000000000000000000e+00
