# Supplementary material for: PICNIC accurately predicts condensate-forming proteins regardless of their structural disorder across organisms
Source: Nat Commun. 2024 Dec 11;15:10668. doi: 10.1038/s41467-024-55089-x (PMC11634905; doi:10.1038/s41467-024-55089-x)
Supplement: Supplementary file 11 — Source Data files [file 41467_2024_55089_MOESM11_ESM.zip › Source_Data_file/supplementary/Figure_S3/roc/cdcode/cdcode_FuzDrop_roc_tpr.csv]

0.000000000000000000e+00
1.508875739644970349e-01
2.337278106508875741e-01
2.662721893491124536e-01
2.869822485207100815e-01
3.047337278106508895e-01
3.195266272189349332e-01
3.254437869822485174e-01
3.343195266272189214e-01
3.372781065088757413e-01
3.461538461538461453e-01
3.491124260355029651e-01
3.757396449704141772e-01
3.816568047337278169e-01
3.816568047337278169e-01
3.875739644970414011e-01
3.964497041420118606e-01
4.082840236686390289e-01
4.142011834319526686e-01
4.142011834319526686e-01
4.171597633136094885e-01
4.289940828402367123e-01
4.319526627218934767e-01
4.349112426035502965e-01
4.526627218934911046e-01
4.556213017751479244e-01
4.615384615384615641e-01
4.674556213017751483e-01
4.674556213017751483e-01
4.763313609467455523e-01
4.792899408284023721e-01
4.852071005917159563e-01
4.940828402366864158e-01
4.970414201183431802e-01
5.029585798816568198e-01
5.118343195266271684e-01
5.177514792899408080e-01
5.207100591715976279e-01
5.266272189349112676e-01
5.325443786982249073e-01
5.325443786982249073e-01
5.414201183431952558e-01
5.473372781065088954e-01
5.591715976331360638e-01
5.591715976331360638e-01
5.680473372781065233e-01
5.769230769230768718e-01
5.828402366863905115e-01
5.917159763313609711e-01
6.005917159763313196e-01
6.005917159763313196e-01
6.124260355029585989e-01
6.242603550295857673e-01
6.331360946745562268e-01
6.390532544378698665e-01
6.420118343195265753e-01
6.479289940828402150e-01
6.508875739644970349e-01
6.568047337278106745e-01
6.715976331360946627e-01
6.834319526627219421e-01
6.893491124260354708e-01
7.071005917159762788e-01
7.307692307692307265e-01
7.455621301775148257e-01
7.603550295857988139e-01
7.751479289940828021e-01
7.810650887573964418e-01
7.899408284023669014e-01
8.017751479289940697e-01
8.195266272189348777e-01
8.313609467455621571e-01
8.402366863905325056e-01
8.579881656804734247e-01
8.786982248520710526e-01
8.905325443786982209e-01
9.171597633136094885e-01
9.289940828402366568e-01
9.408284023668639362e-01
9.704142011834319126e-01
9.911242603550295405e-01
9.970414201183431802e-01
9.970414201183431802e-01
1.000000000000000000e+00
