# Supplementary material for: PICNIC accurately predicts condensate-forming proteins regardless of their structural disorder across organisms
Source: Nat Commun. 2024 Dec 11;15:10668. doi: 10.1038/s41467-024-55089-x (PMC11634905; doi:10.1038/s41467-024-55089-x)
Supplement: Supplementary file 11 — Source Data files [file 41467_2024_55089_MOESM11_ESM.zip › Source_Data_file/supplementary/Figure_S3/prc/opencell/OpenCell nuclear punctae_PICNIC_prc_precision.csv]

3.757225433526011765e-02
4.323725055432372372e-02
4.890604890604890315e-02
5.340160936356986437e-02
6.005221932114882671e-02
6.400839454354669000e-02
6.982872200263504081e-02
8.480565371024735566e-02
9.703504043126684464e-02
1.387559808612440215e-01
2.307692307692307820e-01
2.500000000000000000e-01
0.000000000000000000e+00
0.000000000000000000e+00
0.000000000000000000e+00
