# Supplementary material for: PICNIC accurately predicts condensate-forming proteins regardless of their structural disorder across organisms
Source: Nat Commun. 2024 Dec 11;15:10668. doi: 10.1038/s41467-024-55089-x (PMC11634905; doi:10.1038/s41467-024-55089-x)
Supplement: Supplementary file 11 — Source Data files [file 41467_2024_55089_MOESM11_ESM.zip › Source_Data_file/supplementary/Figure_S3/prc/opencell/OpenCell nuclear punctae_catGRANULE_prc_recall.csv]

1.000000000000000000e+00
1.000000000000000000e+00
1.000000000000000000e+00
9.615384615384615641e-01
8.589743589743589203e-01
7.692307692307692735e-01
5.897435897435897578e-01
4.487179487179487336e-01
2.435897435897435848e-01
7.692307692307692735e-02
2.564102564102564014e-02
0.000000000000000000e+00
0.000000000000000000e+00
0.000000000000000000e+00
0.000000000000000000e+00
