# Supplementary material for: PICNIC accurately predicts condensate-forming proteins regardless of their structural disorder across organisms
Source: Nat Commun. 2024 Dec 11;15:10668. doi: 10.1038/s41467-024-55089-x (PMC11634905; doi:10.1038/s41467-024-55089-x)
Supplement: Supplementary file 11 — Source Data files [file 41467_2024_55089_MOESM11_ESM.zip › Source_Data_file/supplementary/Figure_S3/prc/opencell/OpenCell nuclear punctae_PSAP_prc_precision.csv]

3.757225433526011765e-02
4.305639781685870193e-02
4.541631623212783603e-02
4.526748971193415849e-02
4.342273307790549264e-02
5.306799336650083049e-02
6.363636363636362980e-02
7.023411371237457679e-02
8.383233532934131205e-02
1.486486486486486569e-01
3.157894736842105088e-01
0.000000000000000000e+00
0.000000000000000000e+00
0.000000000000000000e+00
0.000000000000000000e+00
