# Supplementary material for: PICNIC accurately predicts condensate-forming proteins regardless of their structural disorder across organisms
Source: Nat Commun. 2024 Dec 11;15:10668. doi: 10.1038/s41467-024-55089-x (PMC11634905; doi:10.1038/s41467-024-55089-x)
Supplement: Supplementary file 11 — Source Data files [file 41467_2024_55089_MOESM11_ESM.zip › Source_Data_file/supplementary/Figure_S3/prc/opencell/OpenCell nuclear punctae_DeePhase_prc_recall.csv]

1.000000000000000000e+00
9.615384615384615641e-01
8.333333333333333703e-01
7.307692307692307265e-01
6.538461538461538547e-01
5.641025641025640969e-01
5.256410256410256610e-01
4.487179487179487336e-01
2.820512820512820484e-01
1.538461538461538547e-01
3.846153846153846367e-02
0.000000000000000000e+00
0.000000000000000000e+00
0.000000000000000000e+00
0.000000000000000000e+00
