# Supplementary material for: PICNIC accurately predicts condensate-forming proteins regardless of their structural disorder across organisms
Source: Nat Commun. 2024 Dec 11;15:10668. doi: 10.1038/s41467-024-55089-x (PMC11634905; doi:10.1038/s41467-024-55089-x)
Supplement: Supplementary file 11 — Source Data files [file 41467_2024_55089_MOESM11_ESM.zip › Source_Data_file/supplementary/Figure_S3/prc/opencell/OpenCell nuclear punctae_FuzDrop_prc_recall.csv]

1.000000000000000000e+00
1.000000000000000000e+00
8.076923076923077094e-01
6.794871794871795156e-01
5.897435897435897578e-01
5.256410256410256610e-01
4.487179487179487336e-01
3.717948717948718063e-01
3.333333333333333148e-01
2.948717948717948789e-01
2.564102564102563875e-01
2.307692307692307820e-01
0.000000000000000000e+00
0.000000000000000000e+00
0.000000000000000000e+00
