# Supplementary material for: PICNIC accurately predicts condensate-forming proteins regardless of their structural disorder across organisms
Source: Nat Commun. 2024 Dec 11;15:10668. doi: 10.1038/s41467-024-55089-x (PMC11634905; doi:10.1038/s41467-024-55089-x)
Supplement: Supplementary file 11 — Source Data files [file 41467_2024_55089_MOESM11_ESM.zip › Source_Data_file/supplementary/Figure_S3/prc/opencell/OpenCell nuclear punctae_PSAP_prc_recall.csv]

1.000000000000000000e+00
9.102564102564102422e-01
6.923076923076922906e-01
5.641025641025640969e-01
4.358974358974359031e-01
4.102564102564102422e-01
3.589743589743589758e-01
2.692307692307692180e-01
1.794871794871794879e-01
1.410256410256410242e-01
7.692307692307692735e-02
0.000000000000000000e+00
0.000000000000000000e+00
0.000000000000000000e+00
0.000000000000000000e+00
