# Supplementary material for: PICNIC accurately predicts condensate-forming proteins regardless of their structural disorder across organisms
Source: Nat Commun. 2024 Dec 11;15:10668. doi: 10.1038/s41467-024-55089-x (PMC11634905; doi:10.1038/s41467-024-55089-x)
Supplement: Supplementary file 11 — Source Data files [file 41467_2024_55089_MOESM11_ESM.zip › Source_Data_file/supplementary/Figure_S3/prc/opencell/OpenCell nuclear punctae_PdPS-10fea_prc_recall.csv]

1.000000000000000000e+00
8.076923076923077094e-01
7.435897435897436125e-01
6.923076923076922906e-01
6.025641025641025328e-01
5.384615384615384359e-01
4.615384615384615641e-01
3.717948717948718063e-01
2.820512820512820484e-01
2.307692307692307820e-01
1.282051282051281937e-01
1.282051282051282007e-02
0.000000000000000000e+00
0.000000000000000000e+00
0.000000000000000000e+00
