# Supplementary material for: PICNIC accurately predicts condensate-forming proteins regardless of their structural disorder across organisms
Source: Nat Commun. 2024 Dec 11;15:10668. doi: 10.1038/s41467-024-55089-x (PMC11634905; doi:10.1038/s41467-024-55089-x)
Supplement: Supplementary file 11 — Source Data files [file 41467_2024_55089_MOESM11_ESM.zip › Source_Data_file/supplementary/Figure_S3/prc/opencell/OpenCell nuclear punctae_PdPS-8fea_prc_precision.csv]

3.757225433526011765e-02
4.347826086956521618e-02
5.147679324894514907e-02
5.605605605605605557e-02
6.272189349112426704e-02
6.222222222222222043e-02
6.909788867562380310e-02
7.799442896935933345e-02
9.865470852017936554e-02
1.226415094339622647e-01
1.578947368421052544e-01
0.000000000000000000e+00
0.000000000000000000e+00
0.000000000000000000e+00
0.000000000000000000e+00
