# Supplementary material for: PICNIC accurately predicts condensate-forming proteins regardless of their structural disorder across organisms
Source: Nat Commun. 2024 Dec 11;15:10668. doi: 10.1038/s41467-024-55089-x (PMC11634905; doi:10.1038/s41467-024-55089-x)
Supplement: Supplementary file 11 — Source Data files [file 41467_2024_55089_MOESM11_ESM.zip › Source_Data_file/supplementary/Figure_S3/prc/opencell/OpenCell nuclear punctae_catGRANULE_prc_precision.csv]

3.757225433526011765e-02
3.769937167713871551e-02
3.844258255298176746e-02
3.854059609455293134e-02
3.772522522522522848e-02
3.924133420536297934e-02
3.868797308662742102e-02
4.599211563731931546e-02
5.459770114942529007e-02
6.666666666666666574e-02
1.666666666666666574e-01
0.000000000000000000e+00
0.000000000000000000e+00
0.000000000000000000e+00
0.000000000000000000e+00
