# Supplementary material for: PICNIC accurately predicts condensate-forming proteins regardless of their structural disorder across organisms
Source: Nat Commun. 2024 Dec 11;15:10668. doi: 10.1038/s41467-024-55089-x (PMC11634905; doi:10.1038/s41467-024-55089-x)
Supplement: Supplementary file 11 — Source Data files [file 41467_2024_55089_MOESM11_ESM.zip › Source_Data_file/supplementary/Figure_S3/prc/opencell/OpenCell nuclear punctae_PdPS-10fea_prc_precision.csv]

3.757225433526011765e-02
5.380017079419299741e-02
6.815511163337249767e-02
7.929515418502203206e-02
8.655616942909760692e-02
9.567198177676537740e-02
1.019830028328611859e-01
1.010452961672473893e-01
1.037735849056603821e-01
1.258741258741258862e-01
1.492537313432835688e-01
1.428571428571428492e-01
0.000000000000000000e+00
0.000000000000000000e+00
0.000000000000000000e+00
