# Supplementary material for: PICNIC accurately predicts condensate-forming proteins regardless of their structural disorder across organisms
Source: Nat Commun. 2024 Dec 11;15:10668. doi: 10.1038/s41467-024-55089-x (PMC11634905; doi:10.1038/s41467-024-55089-x)
Supplement: Supplementary file 11 — Source Data files [file 41467_2024_55089_MOESM11_ESM.zip › Source_Data_file/supplementary/Figure_S3/prc/opencell/OpenCell nuclear punctae_DeePhase_prc_precision.csv]

3.757225433526011765e-02
3.653190452995615928e-02
3.557744937055282164e-02
3.708523096942095004e-02
3.896103896103896014e-02
3.963963963963963721e-02
4.422869471413160697e-02
4.710632570659488427e-02
4.036697247706422242e-02
4.067796610169491234e-02
5.999999999999999778e-02
0.000000000000000000e+00
0.000000000000000000e+00
0.000000000000000000e+00
0.000000000000000000e+00
