# Supplementary material for: PICNIC accurately predicts condensate-forming proteins regardless of their structural disorder across organisms
Source: Nat Commun. 2024 Dec 11;15:10668. doi: 10.1038/s41467-024-55089-x (PMC11634905; doi:10.1038/s41467-024-55089-x)
Supplement: Supplementary file 11 — Source Data files [file 41467_2024_55089_MOESM11_ESM.zip › Source_Data_file/supplementary/Figure_S3/prc/opencell/OpenCell nuclear punctae_PICNIC_prc_recall.csv]

1.000000000000000000e+00
1.000000000000000000e+00
9.743589743589743390e-01
9.358974358974359031e-01
8.846153846153845812e-01
7.820512820512820484e-01
6.794871794871795156e-01
6.153846153846154188e-01
4.615384615384615641e-01
3.717948717948718063e-01
1.923076923076923184e-01
1.282051282051282007e-02
0.000000000000000000e+00
0.000000000000000000e+00
0.000000000000000000e+00
