# Supplementary material for: PICNIC accurately predicts condensate-forming proteins regardless of their structural disorder across organisms
Source: Nat Commun. 2024 Dec 11;15:10668. doi: 10.1038/s41467-024-55089-x (PMC11634905; doi:10.1038/s41467-024-55089-x)
Supplement: Supplementary file 11 — Source Data files [file 41467_2024_55089_MOESM11_ESM.zip › Source_Data_file/supplementary/Figure_S3/prc/opencell/OpenCell nuclear punctae_FuzDrop_prc_precision.csv]

3.757225433526011765e-02
3.759036144578313532e-02
3.905765654060756181e-02
4.102167182662538880e-02
4.155374887082204094e-02
4.116465863453815099e-02
3.893214682981090136e-02
3.532277710109622132e-02
3.596127247579529451e-02
3.571428571428571230e-02
3.521126760563380448e-02
4.072398190045248972e-02
0.000000000000000000e+00
0.000000000000000000e+00
0.000000000000000000e+00
