# Supplementary material for: PICNIC accurately predicts condensate-forming proteins regardless of their structural disorder across organisms
Source: Nat Commun. 2024 Dec 11;15:10668. doi: 10.1038/s41467-024-55089-x (PMC11634905; doi:10.1038/s41467-024-55089-x)
Supplement: Supplementary file 11 — Source Data files [file 41467_2024_55089_MOESM11_ESM.zip › Source_Data_file/supplementary/Figure_S3/prc/phasepdb/PhaSepDB high-throughput_PdPS-8fea_prc_precision.csv]

1.808118081180811743e-01
2.102564102564102588e-01
2.415654520917678849e-01
2.568951930654058136e-01
2.747252747252747485e-01
2.871621621621621712e-01
3.011527377521613924e-01
3.286004056795132078e-01
3.738317757009345654e-01
4.038461538461538547e-01
5.555555555555555802e-01
0.000000000000000000e+00
0.000000000000000000e+00
0.000000000000000000e+00
0.000000000000000000e+00
