# Supplementary material for: PICNIC accurately predicts condensate-forming proteins regardless of their structural disorder across organisms
Source: Nat Commun. 2024 Dec 11;15:10668. doi: 10.1038/s41467-024-55089-x (PMC11634905; doi:10.1038/s41467-024-55089-x)
Supplement: Supplementary file 11 — Source Data files [file 41467_2024_55089_MOESM11_ESM.zip › Source_Data_file/supplementary/Figure_S3/prc/phasepdb/PhaSepDB high-throughput_PICNIC_prc_precision.csv]

1.808118081180811743e-01
2.035071527457314178e-01
2.261780104712041994e-01
2.419449326303456382e-01
2.658055744391570330e-01
2.926249008723235678e-01
3.250478011472275330e-01
3.675213675213675479e-01
4.341216216216216006e-01
5.174262734584450518e-01
6.753246753246753276e-01
7.500000000000000000e-01
0.000000000000000000e+00
0.000000000000000000e+00
0.000000000000000000e+00
