# Supplementary material for: PICNIC accurately predicts condensate-forming proteins regardless of their structural disorder across organisms
Source: Nat Commun. 2024 Dec 11;15:10668. doi: 10.1038/s41467-024-55089-x (PMC11634905; doi:10.1038/s41467-024-55089-x)
Supplement: Supplementary file 11 — Source Data files [file 41467_2024_55089_MOESM11_ESM.zip › Source_Data_file/supplementary/Figure_S3/prc/phasepdb/PhaSepDB high-throughput_PSAP_prc_precision.csv]

1.808118081180811743e-01
2.062374245472836931e-01
2.231348391512662510e-01
2.168776371308016870e-01
2.270381836945304377e-01
2.366310160427807507e-01
2.549728752260397857e-01
2.722513089005235698e-01
3.230088495575221264e-01
4.272727272727272485e-01
6.285714285714285587e-01
1.000000000000000000e+00
0.000000000000000000e+00
0.000000000000000000e+00
0.000000000000000000e+00
