# Supplementary material for: PICNIC accurately predicts condensate-forming proteins regardless of their structural disorder across organisms
Source: Nat Commun. 2024 Dec 11;15:10668. doi: 10.1038/s41467-024-55089-x (PMC11634905; doi:10.1038/s41467-024-55089-x)
Supplement: Supplementary file 11 — Source Data files [file 41467_2024_55089_MOESM11_ESM.zip › Source_Data_file/supplementary/Figure_S3/prc/phasepdb/PhaSepDB high-throughput_FuzDrop_prc_recall.csv]

1.000000000000000000e+00
1.000000000000000000e+00
8.344671201814058970e-01
6.916099773242629922e-01
5.850340136054421603e-01
5.124716553287982368e-01
4.557823129251700744e-01
4.126984126984126755e-01
3.537414965986394599e-01
3.174603174603174427e-01
2.789115646258503167e-01
2.335600907029478368e-01
0.000000000000000000e+00
0.000000000000000000e+00
0.000000000000000000e+00
