# Supplementary material for: PICNIC accurately predicts condensate-forming proteins regardless of their structural disorder across organisms
Source: Nat Commun. 2024 Dec 11;15:10668. doi: 10.1038/s41467-024-55089-x (PMC11634905; doi:10.1038/s41467-024-55089-x)
Supplement: Supplementary file 11 — Source Data files [file 41467_2024_55089_MOESM11_ESM.zip › Source_Data_file/supplementary/Figure_S3/prc/phasepdb/PhaSepDB high-throughput_catGRANULE_prc_recall.csv]

1.000000000000000000e+00
1.000000000000000000e+00
9.954648526077097825e-01
9.841269841269840724e-01
9.727891156462584732e-01
9.092970521541949847e-01
8.231292517006802978e-01
6.190476190476190688e-01
3.673469387755102233e-01
1.292517006802721136e-01
2.947845804988662166e-02
2.267573696145124777e-03
0.000000000000000000e+00
0.000000000000000000e+00
0.000000000000000000e+00
