# Supplementary material for: PICNIC accurately predicts condensate-forming proteins regardless of their structural disorder across organisms
Source: Nat Commun. 2024 Dec 11;15:10668. doi: 10.1038/s41467-024-55089-x (PMC11634905; doi:10.1038/s41467-024-55089-x)
Supplement: Supplementary file 11 — Source Data files [file 41467_2024_55089_MOESM11_ESM.zip › Source_Data_file/supplementary/Figure_S3/prc/phasepdb/PhaSepDB high-throughput_PdPS-10fea_prc_recall.csv]

1.000000000000000000e+00
8.956916099773242212e-01
8.049886621315193169e-01
7.256235827664399007e-01
6.712018140589569581e-01
6.145124716553288513e-01
5.487528344671201985e-01
4.784580498866213283e-01
4.104308390022675668e-01
3.061224489795918435e-01
1.655328798185941030e-01
1.360544217687074779e-02
0.000000000000000000e+00
0.000000000000000000e+00
0.000000000000000000e+00
