# Supplementary material for: PICNIC accurately predicts condensate-forming proteins regardless of their structural disorder across organisms
Source: Nat Commun. 2024 Dec 11;15:10668. doi: 10.1038/s41467-024-55089-x (PMC11634905; doi:10.1038/s41467-024-55089-x)
Supplement: Supplementary file 11 — Source Data files [file 41467_2024_55089_MOESM11_ESM.zip › Source_Data_file/supplementary/Figure_S3/prc/phasepdb/PhaSepDB high-throughput_PSAP_prc_recall.csv]

1.000000000000000000e+00
9.297052154195011298e-01
7.392290249433106641e-01
5.827664399092971070e-01
4.988662131519274179e-01
4.013605442176870763e-01
3.197278911564626069e-01
2.358276643990929733e-01
1.655328798185941030e-01
1.065759637188208597e-01
4.988662131519274595e-02
4.535147392290249553e-03
0.000000000000000000e+00
0.000000000000000000e+00
0.000000000000000000e+00
