# Supplementary material for: PICNIC accurately predicts condensate-forming proteins regardless of their structural disorder across organisms
Source: Nat Commun. 2024 Dec 11;15:10668. doi: 10.1038/s41467-024-55089-x (PMC11634905; doi:10.1038/s41467-024-55089-x)
Supplement: Supplementary file 11 — Source Data files [file 41467_2024_55089_MOESM11_ESM.zip › Source_Data_file/supplementary/Figure_S3/prc/phasepdb/PhaSepDB high-throughput_PdPS-8fea_prc_recall.csv]

1.000000000000000000e+00
9.297052154195011298e-01
8.117913832199546986e-01
7.392290249433106641e-01
6.802721088435373931e-01
5.782312925170067786e-01
4.739229024943310553e-01
3.673469387755102233e-01
2.721088435374149905e-01
1.428571428571428492e-01
4.535147392290249380e-02
0.000000000000000000e+00
0.000000000000000000e+00
0.000000000000000000e+00
0.000000000000000000e+00
