# Supplementary material for: PICNIC accurately predicts condensate-forming proteins regardless of their structural disorder across organisms
Source: Nat Commun. 2024 Dec 11;15:10668. doi: 10.1038/s41467-024-55089-x (PMC11634905; doi:10.1038/s41467-024-55089-x)
Supplement: Supplementary file 11 — Source Data files [file 41467_2024_55089_MOESM11_ESM.zip › Source_Data_file/supplementary/Figure_S3/prc/phasepdb/PhaSepDB high-throughput_PICNIC_prc_recall.csv]

1.000000000000000000e+00
1.000000000000000000e+00
9.795918367346938549e-01
9.365079365079365115e-01
8.866213151927437863e-01
8.367346938775510612e-01
7.709750566893424084e-01
6.825396825396825573e-01
5.827664399092971070e-01
4.376417233560090936e-01
2.358276643990929733e-01
2.040816326530612082e-02
0.000000000000000000e+00
0.000000000000000000e+00
0.000000000000000000e+00
