# Supplementary material for: PICNIC accurately predicts condensate-forming proteins regardless of their structural disorder across organisms
Source: Nat Commun. 2024 Dec 11;15:10668. doi: 10.1038/s41467-024-55089-x (PMC11634905; doi:10.1038/s41467-024-55089-x)
Supplement: Supplementary file 11 — Source Data files [file 41467_2024_55089_MOESM11_ESM.zip › Source_Data_file/supplementary/Figure_S3/prc/phasepdb/PhaSepDB high-throughput_DeePhase_prc_recall.csv]

1.000000000000000000e+00
9.841269841269840724e-01
8.911564625850340038e-01
7.687074829931972442e-01
7.006802721088435382e-01
6.054421768707483054e-01
5.396825396825396526e-01
4.603174603174602919e-01
3.242630385487528244e-01
1.700680272108843483e-01
4.308390022675737119e-02
0.000000000000000000e+00
0.000000000000000000e+00
0.000000000000000000e+00
0.000000000000000000e+00
