# Supplementary material for: PICNIC accurately predicts condensate-forming proteins regardless of their structural disorder across organisms
Source: Nat Commun. 2024 Dec 11;15:10668. doi: 10.1038/s41467-024-55089-x (PMC11634905; doi:10.1038/s41467-024-55089-x)
Supplement: Supplementary file 11 — Source Data files [file 41467_2024_55089_MOESM11_ESM.zip › Source_Data_file/supplementary/Figure_S3/prc/phasepdb/PhaSepDB high-throughput_catGRANULE_prc_precision.csv]

1.808118081180811743e-01
1.813322368421052544e-01
1.836820083682008387e-01
1.882863340563991350e-01
2.006548175865294770e-01
2.144385026737967992e-01
2.410358565737051872e-01
2.732732732732732761e-01
3.299389002036660079e-01
4.042553191489361430e-01
5.652173913043477826e-01
1.000000000000000000e+00
0.000000000000000000e+00
0.000000000000000000e+00
0.000000000000000000e+00
