# Supplementary material for: PICNIC accurately predicts condensate-forming proteins regardless of their structural disorder across organisms
Source: Nat Commun. 2024 Dec 11;15:10668. doi: 10.1038/s41467-024-55089-x (PMC11634905; doi:10.1038/s41467-024-55089-x)
Supplement: Supplementary file 11 — Source Data files [file 41467_2024_55089_MOESM11_ESM.zip › Source_Data_file/supplementary/Figure_S3/prc/phasepdb/PhaSepDB high-throughput_FuzDrop_prc_precision.csv]

1.808118081180811743e-01
1.808859721082854699e-01
1.918665276329509783e-01
1.975388601036269509e-01
1.956027293404093981e-01
1.913632514817950880e-01
1.887323943661971815e-01
1.868583162217659077e-01
1.828839390386869934e-01
1.839684625492772618e-01
1.833084947839046241e-01
1.954459203036053028e-01
0.000000000000000000e+00
0.000000000000000000e+00
0.000000000000000000e+00
