# Supplementary material for: PICNIC accurately predicts condensate-forming proteins regardless of their structural disorder across organisms
Source: Nat Commun. 2024 Dec 11;15:10668. doi: 10.1038/s41467-024-55089-x (PMC11634905; doi:10.1038/s41467-024-55089-x)
Supplement: Supplementary file 11 — Source Data files [file 41467_2024_55089_MOESM11_ESM.zip › Source_Data_file/supplementary/Figure_S3/prc/phasepdb/PhaSepDB high-throughput_DeePhase_prc_precision.csv]

1.808118081180811743e-01
1.799336650082918876e-01
1.823665893271461669e-01
1.863661352391423887e-01
1.971920867900446850e-01
2.003000750187546863e-01
2.117437722419928947e-01
2.228320526893523557e-01
2.147147147147147050e-01
2.094972067039106156e-01
2.878787878787879007e-01
0.000000000000000000e+00
0.000000000000000000e+00
0.000000000000000000e+00
0.000000000000000000e+00
