# Supplementary material for: PICNIC accurately predicts condensate-forming proteins regardless of their structural disorder across organisms
Source: Nat Commun. 2024 Dec 11;15:10668. doi: 10.1038/s41467-024-55089-x (PMC11634905; doi:10.1038/s41467-024-55089-x)
Supplement: Supplementary file 11 — Source Data files [file 41467_2024_55089_MOESM11_ESM.zip › Source_Data_file/supplementary/Figure_S3/prc/phasepdb/PhaSepDB high-throughput_PdPS-10fea_prc_precision.csv]

1.808118081180811743e-01
2.628077178975382622e-01
3.092334494773519293e-01
3.379091869060190101e-01
3.737373737373737570e-01
4.056886227544910239e-01
4.329159212880143159e-01
4.498933901918976686e-01
4.878706199460916548e-01
5.192307692307692735e-01
5.615384615384615419e-01
5.000000000000000000e-01
0.000000000000000000e+00
0.000000000000000000e+00
0.000000000000000000e+00
