# Supplementary material for: PICNIC accurately predicts condensate-forming proteins regardless of their structural disorder across organisms
Source: Nat Commun. 2024 Dec 11;15:10668. doi: 10.1038/s41467-024-55089-x (PMC11634905; doi:10.1038/s41467-024-55089-x)
Supplement: Supplementary file 11 — Source Data files [file 41467_2024_55089_MOESM11_ESM.zip › Source_Data_file/supplementary/Figure_S3/prc/cdcode/cdcode_DeePhase_prc_precision.csv]

5.306122448979592177e-01
5.304487179487179516e-01
5.597014925373133831e-01
6.081081081081081141e-01
6.406250000000000000e-01
6.863354037267080932e-01
7.384615384615385025e-01
7.747252747252747485e-01
7.272727272727272929e-01
8.571428571428570953e-01
0.000000000000000000e+00
