# Supplementary material for: PICNIC accurately predicts condensate-forming proteins regardless of their structural disorder across organisms
Source: Nat Commun. 2024 Dec 11;15:10668. doi: 10.1038/s41467-024-55089-x (PMC11634905; doi:10.1038/s41467-024-55089-x)
Supplement: Supplementary file 11 — Source Data files [file 41467_2024_55089_MOESM11_ESM.zip › Source_Data_file/supplementary/Figure_S3/prc/cdcode/cdcode_PICNIC_prc_recall.csv]

1.000000000000000000e+00
9.970414201183431802e-01
9.792899408284023721e-01
9.378698224852071164e-01
8.964497041420118606e-01
8.106508875739645292e-01
7.071005917159762788e-01
5.769230769230768718e-01
3.639053254437870089e-01
1.272189349112426149e-01
0.000000000000000000e+00
