# Supplementary material for: PICNIC accurately predicts condensate-forming proteins regardless of their structural disorder across organisms
Source: Nat Commun. 2024 Dec 11;15:10668. doi: 10.1038/s41467-024-55089-x (PMC11634905; doi:10.1038/s41467-024-55089-x)
Supplement: Supplementary file 11 — Source Data files [file 41467_2024_55089_MOESM11_ESM.zip › Source_Data_file/supplementary/Figure_S3/prc/cdcode/cdcode_PSAP_prc_recall.csv]

1.000000000000000000e+00
9.437869822485207560e-01
7.692307692307692735e-01
6.568047337278106745e-01
5.680473372781065233e-01
4.585798816568047442e-01
3.520710059171597850e-01
2.485207100591715901e-01
1.213017751479289891e-01
2.662721893491124328e-02
0.000000000000000000e+00
