# Supplementary material for: PICNIC accurately predicts condensate-forming proteins regardless of their structural disorder across organisms
Source: Nat Commun. 2024 Dec 11;15:10668. doi: 10.1038/s41467-024-55089-x (PMC11634905; doi:10.1038/s41467-024-55089-x)
Supplement: Supplementary file 11 — Source Data files [file 41467_2024_55089_MOESM11_ESM.zip › Source_Data_file/supplementary/Figure_S3/prc/cdcode/cdcode_PdPS-8fea_prc_recall.csv]

1.000000000000000000e+00
9.437869822485207560e-01
8.757396449704142327e-01
8.076923076923077094e-01
7.307692307692307265e-01
5.769230769230768718e-01
4.615384615384615641e-01
3.402366863905325611e-01
1.834319526627218866e-01
8.875739644970414427e-03
0.000000000000000000e+00
