# Supplementary material for: PICNIC accurately predicts condensate-forming proteins regardless of their structural disorder across organisms
Source: Nat Commun. 2024 Dec 11;15:10668. doi: 10.1038/s41467-024-55089-x (PMC11634905; doi:10.1038/s41467-024-55089-x)
Supplement: Supplementary file 11 — Source Data files [file 41467_2024_55089_MOESM11_ESM.zip › Source_Data_file/supplementary/Figure_S3/prc/cdcode/cdcode_PdPS-10fea_prc_precision.csv]

5.306122448979592177e-01
7.308584686774941552e-01
7.950819672131147486e-01
8.516129032258064058e-01
8.857142857142856762e-01
8.971193415637860324e-01
9.103773584905660021e-01
9.252873563218391162e-01
9.596774193548387455e-01
9.655172413793103869e-01
0.000000000000000000e+00
