# Supplementary material for: PICNIC accurately predicts condensate-forming proteins regardless of their structural disorder across organisms
Source: Nat Commun. 2024 Dec 11;15:10668. doi: 10.1038/s41467-024-55089-x (PMC11634905; doi:10.1038/s41467-024-55089-x)
Supplement: Supplementary file 11 — Source Data files [file 41467_2024_55089_MOESM11_ESM.zip › Source_Data_file/supplementary/Figure_S3/prc/cdcode/cdcode_PdPS-8fea_prc_precision.csv]

5.306122448979592177e-01
6.316831683168316891e-01
7.081339712918660600e-01
7.479452054794520910e-01
7.816455696202531112e-01
8.193277310924369505e-01
8.571428571428570953e-01
9.349593495934959142e-01
9.538461538461538991e-01
1.000000000000000000e+00
0.000000000000000000e+00
