# Supplementary material for: PICNIC accurately predicts condensate-forming proteins regardless of their structural disorder across organisms
Source: Nat Commun. 2024 Dec 11;15:10668. doi: 10.1038/s41467-024-55089-x (PMC11634905; doi:10.1038/s41467-024-55089-x)
Supplement: Supplementary file 11 — Source Data files [file 41467_2024_55089_MOESM11_ESM.zip › Source_Data_file/supplementary/Figure_S3/prc/cdcode/cdcode_FuzDrop_prc_recall.csv]

1.000000000000000000e+00
9.970414201183431802e-01
8.402366863905325056e-01
7.189349112426035582e-01
6.390532544378698665e-01
5.591715976331360638e-01
5.177514792899408080e-01
4.615384615384615641e-01
4.142011834319526686e-01
3.491124260355029651e-01
1.508875739644970349e-01
