# Supplementary material for: PICNIC accurately predicts condensate-forming proteins regardless of their structural disorder across organisms
Source: Nat Commun. 2024 Dec 11;15:10668. doi: 10.1038/s41467-024-55089-x (PMC11634905; doi:10.1038/s41467-024-55089-x)
Supplement: Supplementary file 11 — Source Data files [file 41467_2024_55089_MOESM11_ESM.zip › Source_Data_file/supplementary/Figure_S3/prc/cdcode/cdcode_FuzDrop_prc_precision.csv]

5.306122448979592177e-01
5.298742138364780363e-01
6.068376068376067911e-01
6.549865229110511944e-01
6.708074534161491131e-01
6.847826086956522174e-01
6.944444444444444198e-01
7.058823529411765163e-01
7.446808510638297518e-01
7.375000000000000444e-01
8.360655737704918433e-01
