# Supplementary material for: PICNIC accurately predicts condensate-forming proteins regardless of their structural disorder across organisms
Source: Nat Commun. 2024 Dec 11;15:10668. doi: 10.1038/s41467-024-55089-x (PMC11634905; doi:10.1038/s41467-024-55089-x)
Supplement: Supplementary file 11 — Source Data files [file 41467_2024_55089_MOESM11_ESM.zip › Source_Data_file/supplementary/Figure_S3/prc/cdcode/cdcode_catGRANULE_prc_precision.csv]

5.306122448979592177e-01
5.322834645669290987e-01
5.392000000000000126e-01
5.559265442404006663e-01
5.951492537313433084e-01
6.510067114093959217e-01
7.558528428093646001e-01
8.741258741258741694e-01
8.461538461538461453e-01
5.714285714285713969e-01
0.000000000000000000e+00
