# Supplementary material for: PICNIC accurately predicts condensate-forming proteins regardless of their structural disorder across organisms
Source: Nat Commun. 2024 Dec 11;15:10668. doi: 10.1038/s41467-024-55089-x (PMC11634905; doi:10.1038/s41467-024-55089-x)
Supplement: Supplementary file 11 — Source Data files [file 41467_2024_55089_MOESM11_ESM.zip › Source_Data_file/supplementary/Figure_S3/prc/cdcode/cdcode_PICNIC_prc_precision.csv]

5.306122448979592177e-01
5.933098591549296197e-01
6.502946954813360048e-01
6.906318082788670543e-01
7.390243902439024293e-01
7.718309859154929287e-01
7.966666666666666341e-01
8.369098712446352284e-01
9.389312977099236734e-01
9.772727272727272929e-01
0.000000000000000000e+00
