# Supplementary material for: PICNIC accurately predicts condensate-forming proteins regardless of their structural disorder across organisms
Source: Nat Commun. 2024 Dec 11;15:10668. doi: 10.1038/s41467-024-55089-x (PMC11634905; doi:10.1038/s41467-024-55089-x)
Supplement: Supplementary file 11 — Source Data files [file 41467_2024_55089_MOESM11_ESM.zip › Source_Data_file/supplementary/Figure_S3/prc/cdcode/cdcode_PSAP_prc_precision.csv]

5.306122448979592177e-01
6.182170542635658794e-01
6.824146981627297048e-01
7.375415282392026040e-01
7.680000000000000160e-01
8.157894736842105088e-01
8.380281690140845008e-01
8.936170212765957022e-01
8.723404255319149314e-01
1.000000000000000000e+00
0.000000000000000000e+00
