# Supplementary material for: PICNIC accurately predicts condensate-forming proteins regardless of their structural disorder across organisms
Source: Nat Commun. 2024 Dec 11;15:10668. doi: 10.1038/s41467-024-55089-x (PMC11634905; doi:10.1038/s41467-024-55089-x)
Supplement: Supplementary file 11 — Source Data files [file 41467_2024_55089_MOESM11_ESM.zip › Source_Data_file/supplementary/Figure_S3/prc/cdcode/cdcode_PICNIC-GO_prc_precision.csv]

5.306122448979592177e-01
6.109090909090909571e-01
6.861924686192468759e-01
7.387173396674584502e-01
8.076923076923077094e-01
8.679245283018868218e-01
8.978102189781022036e-01
9.369747899159663884e-01
9.690721649484536071e-01
9.923664122137404453e-01
0.000000000000000000e+00
