# Supplementary material for: PICNIC accurately predicts condensate-forming proteins regardless of their structural disorder across organisms
Source: Nat Commun. 2024 Dec 11;15:10668. doi: 10.1038/s41467-024-55089-x (PMC11634905; doi:10.1038/s41467-024-55089-x)
Supplement: Supplementary file 11 — Source Data files [file 41467_2024_55089_MOESM11_ESM.zip › Source_Data_file/supplementary/Figure_S3/prc/cdcode/cdcode_PICNIC-GO_prc_recall.csv]

1.000000000000000000e+00
9.940828402366863603e-01
9.704142011834319126e-01
9.201183431952663083e-01
8.698224852071005930e-01
8.165680473372780579e-01
7.278106508875740177e-01
6.597633136094674944e-01
5.562130177514792440e-01
3.846153846153846367e-01
0.000000000000000000e+00
