# Supplementary material for: PICNIC accurately predicts condensate-forming proteins regardless of their structural disorder across organisms
Source: Nat Commun. 2024 Dec 11;15:10668. doi: 10.1038/s41467-024-55089-x (PMC11634905; doi:10.1038/s41467-024-55089-x)
Supplement: Supplementary file 11 — Source Data files [file 41467_2024_55089_MOESM11_ESM.zip › Source_Data_file/supplementary/Figure_S3/prc/cdcode/cdcode_catGRANULE_prc_recall.csv]

1.000000000000000000e+00
1.000000000000000000e+00
9.970414201183431802e-01
9.852071005917160118e-01
9.437869822485207560e-01
8.609467455621301335e-01
6.686390532544378429e-01
3.698224852071005930e-01
9.763313609467455523e-02
1.183431952662721866e-02
0.000000000000000000e+00
