# Supplementary material for: PICNIC accurately predicts condensate-forming proteins regardless of their structural disorder across organisms
Source: Nat Commun. 2024 Dec 11;15:10668. doi: 10.1038/s41467-024-55089-x (PMC11634905; doi:10.1038/s41467-024-55089-x)
Supplement: Supplementary file 11 — Source Data files [file 41467_2024_55089_MOESM11_ESM.zip › Source_Data_file/supplementary/Figure_S3/prc/cdcode/cdcode_DeePhase_prc_recall.csv]

1.000000000000000000e+00
9.792899408284023721e-01
8.875739644970414011e-01
7.988165680473372499e-01
7.278106508875740177e-01
6.538461538461538547e-01
5.680473372781065233e-01
4.171597633136094885e-01
1.656804733727810786e-01
1.775147928994082885e-02
0.000000000000000000e+00
