# Supplementary material for: PICNIC accurately predicts condensate-forming proteins regardless of their structural disorder across organisms
Source: Nat Commun. 2024 Dec 11;15:10668. doi: 10.1038/s41467-024-55089-x (PMC11634905; doi:10.1038/s41467-024-55089-x)
Supplement: Supplementary file 11 — Source Data files [file 41467_2024_55089_MOESM11_ESM.zip › Source_Data_file/supplementary/Figure_S3/prc/cdcode/cdcode_PdPS-10fea_prc_recall.csv]

1.000000000000000000e+00
9.319526627218934767e-01
8.609467455621301335e-01
7.810650887573964418e-01
7.337278106508875464e-01
6.449704142011833952e-01
5.710059171597633432e-01
4.763313609467455523e-01
3.520710059171597850e-01
1.656804733727810786e-01
0.000000000000000000e+00
